# Supplementary material for: Computational Simulation of Adapter Length-Dependent LASSO Probe Capture Efficiency
Source: Biomolecules. 2019 May 22;9(5):199. doi: 10.3390/biom9050199 (PMC6571849; doi:10.3390/biom9050199)
Supplement: Supplementary file 1 [file biomolecules-09-00199-s001.zip]

Archive with 17 entries (14 files):
- Supplementary_files/
- Supplementary_files/Table_S4_sequences_of_target(single_target).dna
- __MACOSX/
- __MACOSX/Supplementary_files/
- __MACOSX/Supplementary_files/._Table_S4_sequences_of_target(single_target).dna
- Supplementary_files/.DS_Store
- __MACOSX/Supplementary_files/._.DS_Store
- Supplementary_files/Table_S6_library_experiment_capture.xls
- __MACOSX/Supplementary_files/._Table_S6_library_experiment_capture.xls
- __MACOSX/Supplementary_files/._Table_S2_sequences_of_probes.docx
- __MACOSX/Supplementary_files/._Table_S1_sequences_of_primers.docx
- Supplementary_files/Table_S3_sequences_of targets(library).xlsx
- __MACOSX/Supplementary_files/._Table_S3_sequences_of targets(library).xlsx
- Supplementary_files/Table_S5_single_target_capture.xlsx
- __MACOSX/Supplementary_files/._Table_S5_single_target_capture.xlsx
- Supplementary_files/Table_S1_sequences_of_primers.pdf
- Supplementary_files/Table_S2_sequences_of_probes.pdf
