# Supplementary material for: Computational Simulation of Adapter Length-Dependent LASSO Probe Capture Efficiency
Source: Biomolecules. 2019 May 22;9(5):199. doi: 10.3390/biom9050199 (PMC6571849; doi:10.3390/biom9050199)
Supplement: Supplementary file 1 [file biomolecules-09-00199-s001.zip › Supplementary_files/Table_S6_library_experiment_capture.xls]

## Sheet: Capture-200-2ML-E_coli_S4_R1_00
Chromosome	Start	Stop	Gene	Strand	Reads	BasesCovered	TotalLength	FractionCovered	TotalReads	Normalization of read depth	normalization for gene length	RPKM	median of RPKM
gi|556503834|ref|NC_000913.3|	337	2799	thrA	+	116	1201	2462	0.487815	4540815	2.55461e-05	1.03761e-08	1.03761e-08	4.56517e-08
gi|556503834|ref|NC_000913.3|	2801	3733	thrB	+	95	909	932	0.975322	4540815	2.09214e-05	2.24478e-08	2.24478e-08
gi|556503834|ref|NC_000913.3|	3734	5020	thrC	+	24	744	1286	0.578538	4540815	5.28539e-06	4.10995e-09	4.10995e-09
gi|556503834|ref|NC_000913.3|	5683	6459	yaaA	-	8885	776	776	1	4540815	0.0019567	2.52152e-06	2.52152e-06
gi|556503834|ref|NC_000913.3|	6529	7959	yaaJ	-	355	1430	1430	1	4540815	7.81798e-05	5.46712e-08	5.46712e-08
gi|556503834|ref|NC_000913.3|	8238	9191	talB	+	195	953	953	1	4540815	4.29438e-05	4.50617e-08	4.50617e-08
gi|556503834|ref|NC_000913.3|	9306	9893	mo	+	51	563	587	0.959114	4540815	1.12315e-05	1.91337e-08	1.91337e-08
gi|556503834|ref|NC_000913.3|	9928	10494	satP	-	364	566	566	1	4540815	8.01618e-05	1.41629e-07	1.41629e-07
gi|556503834|ref|NC_000913.3|	11382	11786	yaaI	-	770	404	404	1	4540815	0.000169573	4.19735e-07	4.19735e-07
gi|556503834|ref|NC_000913.3|	14168	15298	dnaJ	+	1082	1130	1130	1	4540815	0.000238283	2.1087e-07	2.1087e-07
gi|556503834|ref|NC_000913.3|	15445	16557	insL1	+	659	1112	1112	1	4540815	0.000145128	1.30511e-07	1.30511e-07
gi|556503834|ref|NC_000913.3|	17489	18655	haA	+	463	1166	1166	1	4540815	0.000101964	8.74477e-08	8.74477e-08
gi|556503834|ref|NC_000913.3|	19811	20314	insB1	-	1045	502	503	0.998012	4540815	0.000230135	4.57525e-07	4.57525e-07
gi|556503834|ref|NC_000913.3|	21407	22348	ribF	+	94	908	941	0.964931	4540815	2.07011e-05	2.19991e-08	2.19991e-08
gi|556503834|ref|NC_000913.3|	22391	25207	ileS	+	12	284	2816	0.100852	4540815	2.6427e-06	9.38458e-10	9.38458e-10
gi|556503834|ref|NC_000913.3|	25207	25701	lspA	+	590	494	494	1	4540815	0.000129933	2.63022e-07	2.63022e-07
gi|556503834|ref|NC_000913.3|	25826	26275	fkpB	+	21	424	449	0.944321	4540815	4.62472e-06	1.03e-08	1.03e-08
gi|556503834|ref|NC_000913.3|	26277	27227	ispH	+	141	949	950	0.998947	4540815	3.10517e-05	3.2686e-08	3.2686e-08
gi|556503834|ref|NC_000913.3|	27293	28207	rihC	+	43	788	914	0.862144	4540815	9.46967e-06	1.03607e-08	1.03607e-08
gi|556503834|ref|NC_000913.3|	28374	29195	dapB	+	124	821	821	1	4540815	2.73079e-05	3.32617e-08	3.32617e-08
gi|556503834|ref|NC_000913.3|	29651	30799	carA	+	191	1141	1148	0.993902	4540815	4.20629e-05	3.66402e-08	3.66402e-08
gi|556503834|ref|NC_000913.3|	30817	34038	carB	+	116	1252	3221	0.388699	4540815	2.55461e-05	7.9311e-09	7.9311e-09
gi|556503834|ref|NC_000913.3|	34781	35371	caiE	-	608	590	590	1	4540815	0.000133897	2.26944e-07	2.26944e-07
gi|556503834|ref|NC_000913.3|	35377	36162	caiD	-	207	785	785	1	4540815	4.55865e-05	5.8072e-08	5.8072e-08
gi|556503834|ref|NC_000913.3|	36271	37824	caiC	-	125	1476	1553	0.950419	4540815	2.75281e-05	1.77258e-08	1.77258e-08
gi|556503834|ref|NC_000913.3|	37898	39115	caiB	-	13	405	1217	0.332786	4540815	2.86292e-06	2.35244e-09	2.35244e-09
gi|556503834|ref|NC_000913.3|	39244	40386	caiA	-	193	1141	1142	0.999124	4540815	4.25034e-05	3.72184e-08	3.72184e-08
gi|556503834|ref|NC_000913.3|	40417	41931	caiT	-	762	1512	1514	0.998679	4540815	0.000167811	1.1084e-07	1.1084e-07
gi|556503834|ref|NC_000913.3|	42403	43173	fixA	+	2655	770	770	1	4540815	0.000584697	7.59346e-07	7.59346e-07
gi|556503834|ref|NC_000913.3|	43188	44129	fixB	+	717	941	941	1	4540815	0.000157901	1.67801e-07	1.67801e-07
gi|556503834|ref|NC_000913.3|	44180	45466	fixC	+	27	871	1286	0.677294	4540815	5.94607e-06	4.62369e-09	4.62369e-09
gi|556503834|ref|NC_000913.3|	45807	47138	yaaU	+	188	1322	1331	0.993238	4540815	4.14023e-05	3.11061e-08	3.11061e-08
gi|556503834|ref|NC_000913.3|	47246	47776	kefF	+	809	530	530	1	4540815	0.000178162	3.36154e-07	3.36154e-07
gi|556503834|ref|NC_000913.3|	47769	49631	kefC	+	23	127	1862	0.0682062	4540815	5.06517e-06	2.72028e-09	2.72028e-09
gi|556503834|ref|NC_000913.3|	49823	50302	folA	+	79	469	479	0.979123	4540815	1.73978e-05	3.6321e-08	3.6321e-08
gi|556503834|ref|NC_000913.3|	50380	51222	apaH	-	206	842	842	1	4540815	4.53663e-05	5.38792e-08	5.38792e-08
gi|556503834|ref|NC_000913.3|	51609	52430	rsmA	-	31	631	821	0.768575	4540815	6.82697e-06	8.31543e-09	8.31543e-09
gi|556503834|ref|NC_000913.3|	52427	53416	pdxA	-	12	377	989	0.381193	4540815	2.6427e-06	2.67209e-09	2.67209e-09
gi|556503834|ref|NC_000913.3|	53416	54702	surA	-	0	0	1286	0	4540815	0	0	0
gi|556503834|ref|NC_000913.3|	54755	57109	lptD	-	45	839	2354	0.356415	4540815	9.91012e-06	4.2099e-09	4.2099e-09
gi|556503834|ref|NC_000913.3|	57364	58179	djlA	+	52	739	815	0.906748	4540815	1.14517e-05	1.40512e-08	1.40512e-08
gi|556503834|ref|NC_000913.3|	59687	60346	rluA	-	14	449	659	0.681335	4540815	3.08315e-06	4.67852e-09	4.67852e-09
gi|556503834|ref|NC_000913.3|	60358	63264	rapA	-	24	488	2906	0.167928	4540815	5.28539e-06	1.81879e-09	1.81879e-09
gi|556503834|ref|NC_000913.3|	63429	65780	polB	-	15	553	2351	0.235219	4540815	3.30337e-06	1.40509e-09	1.40509e-09
gi|556503834|ref|NC_000913.3|	65855	66550	araD	-	642	695	695	1	4540815	0.000141384	2.03431e-07	2.03431e-07
gi|556503834|ref|NC_000913.3|	66835	68337	araA	-	53	1246	1502	0.829561	4540815	1.16719e-05	7.77091e-09	7.77091e-09
gi|556503834|ref|NC_000913.3|	68348	70048	araB	-	20	436	1700	0.256471	4540815	4.4045e-06	2.59088e-09	2.59088e-09
gi|556503834|ref|NC_000913.3|	70387	71265	araC	+	37	657	878	0.748292	4540815	8.14832e-06	9.28054e-09	9.28054e-09
gi|556503834|ref|NC_000913.3|	71351	72115	yabI	+	311	764	764	1	4540815	6.84899e-05	8.96465e-08	8.96465e-08
gi|556503834|ref|NC_000913.3|	72229	72927	thiQ	-	1579	698	698	1	4540815	0.000347735	4.98188e-07	4.98188e-07
gi|556503834|ref|NC_000913.3|	72911	74521	thiP	-	66	1056	1610	0.655901	4540815	1.45348e-05	9.02785e-09	9.02785e-09
gi|556503834|ref|NC_000913.3|	74497	75480	thiB	-	21	597	983	0.607325	4540815	4.62472e-06	4.7047e-09	4.7047e-09
gi|556503834|ref|NC_000913.3|	75644	77299	sgrR	-	14	528	1655	0.319033	4540815	3.08315e-06	1.86293e-09	1.86293e-09
gi|556503834|ref|NC_000913.3|	78848	79453	leuD	-	4072	605	605	1	4540815	0.000896755	1.48224e-06	1.48224e-06
gi|556503834|ref|NC_000913.3|	79464	80864	leuC	-	128	1353	1400	0.966429	4540815	2.81888e-05	2.01348e-08	2.01348e-08
gi|556503834|ref|NC_000913.3|	80867	81958	leuB	-	22	749	1091	0.686526	4540815	4.84495e-06	4.44083e-09	4.44083e-09
gi|556503834|ref|NC_000913.3|	81958	83529	leuA	-	68	1319	1571	0.839593	4540815	1.49753e-05	9.53233e-09	9.53233e-09
gi|556503834|ref|NC_000913.3|	87357	87848	ilvH	+	375	491	491	1	4540815	8.25843e-05	1.68196e-07	1.68196e-07
gi|556503834|ref|NC_000913.3|	88028	89032	cra	+	20	652	1004	0.649402	4540815	4.4045e-06	4.38695e-09	4.38695e-09
gi|556503834|ref|NC_000913.3|	89634	90092	mraZ	+	332	458	458	1	4540815	7.31146e-05	1.59639e-07	1.59639e-07
gi|556503834|ref|NC_000913.3|	90094	91035	rsmH	+	203	933	941	0.991498	4540815	4.47056e-05	4.75086e-08	4.75086e-08
gi|556503834|ref|NC_000913.3|	91413	93179	ftsI	+	17	667	1766	0.37769	4540815	3.74382e-06	2.11994e-09	2.11994e-09
gi|556503834|ref|NC_000913.3|	93166	94653	murE	+	22	679	1487	0.456624	4540815	4.84495e-06	3.2582e-09	3.2582e-09
gi|556503834|ref|NC_000913.3|	94650	96008	murF	+	640	1358	1358	1	4540815	0.000140944	1.03788e-07	1.03788e-07
gi|556503834|ref|NC_000913.3|	96002	97084	mraY	+	8268	1082	1082	1	4540815	0.00182082	1.68283e-06	1.68283e-06
gi|556503834|ref|NC_000913.3|	97087	98403	murD	+	143	1291	1316	0.981003	4540815	3.14921e-05	2.39302e-08	2.39302e-08
gi|556503834|ref|NC_000913.3|	98403	99647	ftsW	+	9	273	1244	0.219453	4540815	1.98202e-06	1.59327e-09	1.59327e-09
gi|556503834|ref|NC_000913.3|	99644	100711	murG	+	30	855	1067	0.801312	4540815	6.60674e-06	6.19189e-09	6.19189e-09
gi|556503834|ref|NC_000913.3|	100765	102240	murC	+	30	862	1475	0.584407	4540815	6.60674e-06	4.47915e-09	4.47915e-09
gi|556503834|ref|NC_000913.3|	103155	103985	ftsQ	+	249	830	830	1	4540815	5.4836e-05	6.60674e-08	6.60674e-08
gi|556503834|ref|NC_000913.3|	103982	105244	ftsA	+	11	312	1262	0.247227	4540815	2.42247e-06	1.91955e-09	1.91955e-09
gi|556503834|ref|NC_000913.3|	105305	106456	ftsZ	+	19	435	1151	0.377932	4540815	4.18427e-06	3.63534e-09	3.63534e-09
gi|556503834|ref|NC_000913.3|	106557	107474	lpxC	+	904	917	917	1	4540815	0.000199083	2.17103e-07	2.17103e-07
gi|556503834|ref|NC_000913.3|	107705	108217	secM	+	135	511	512	0.998047	4540815	2.97303e-05	5.80671e-08	5.80671e-08
gi|556503834|ref|NC_000913.3|	108279	110984	secA	+	16	357	2705	0.131978	4540815	3.5236e-06	1.30262e-09	1.30262e-09
gi|556503834|ref|NC_000913.3|	111856	112599	zapD	-	2901	743	743	1	4540815	0.000638872	8.59855e-07	8.59855e-07
gi|556503834|ref|NC_000913.3|	112599	113219	coaE	-	98	620	620	1	4540815	2.1582e-05	3.48097e-08	3.48097e-08
gi|556503834|ref|NC_000913.3|	113444	114487	uaC	+	7278	1043	1043	1	4540815	0.0016028	1.53672e-06	1.53672e-06
gi|556503834|ref|NC_000913.3|	114522	115724	hofC	-	1326	1202	1202	1	4540815	0.000292018	2.42943e-07	2.42943e-07
gi|556503834|ref|NC_000913.3|	115714	117099	hofB	-	23	566	1385	0.408664	4540815	5.06517e-06	3.65716e-09	3.65716e-09
gi|556503834|ref|NC_000913.3|	117109	117549	ppdD	-	1180	440	440	1	4540815	0.000259865	5.90603e-07	5.90603e-07
gi|556503834|ref|NC_000913.3|	117752	118645	adC	-	15	369	893	0.413214	4540815	3.30337e-06	3.69918e-09	3.69918e-09
gi|556503834|ref|NC_000913.3|	118733	119284	ampD	+	1168	551	551	1	4540815	0.000257223	4.66829e-07	4.66829e-07
gi|556503834|ref|NC_000913.3|	119281	120135	ampE	+	1307	854	854	1	4540815	0.000287834	3.37042e-07	3.37042e-07
gi|556503834|ref|NC_000913.3|	120178	121551	aroP	-	37	1043	1373	0.75965	4540815	8.14832e-06	5.93468e-09	5.93468e-09
gi|556503834|ref|NC_000913.3|	122092	122856	pdhR	+	808	764	764	1	4540815	0.000177942	2.32908e-07	2.32908e-07
gi|556503834|ref|NC_000913.3|	123017	125680	aceE	+	65	801	2663	0.300789	4540815	1.43146e-05	5.37537e-09	5.37537e-09
gi|556503834|ref|NC_000913.3|	125695	127587	aceF	+	59	1567	1892	0.828224	4540815	1.29933e-05	6.86747e-09	6.86747e-09
gi|556503834|ref|NC_000913.3|	127912	129336	lpd	+	65	1122	1424	0.787921	4540815	1.43146e-05	1.00524e-08	1.00524e-08
gi|556503834|ref|NC_000913.3|	129407	131260	yacH	-	172	1805	1853	0.974096	4540815	3.78787e-05	2.04418e-08	2.04418e-08
gi|556503834|ref|NC_000913.3|	131615	134212	acnB	+	75	659	2597	0.253754	4540815	1.65169e-05	6.35998e-09	6.35998e-09
gi|556503834|ref|NC_000913.3|	135598	136464	speE	-	190	866	866	1	4540815	4.18427e-05	4.83172e-08	4.83172e-08
gi|556503834|ref|NC_000913.3|	137083	138633	cueO	+	32	771	1550	0.497419	4540815	7.04719e-06	4.54658e-09	4.54658e-09
gi|556503834|ref|NC_000913.3|	138835	141225	cd	-	57	852	2390	0.356485	4540815	1.25528e-05	5.25222e-09	5.25222e-09
gi|556503834|ref|NC_000913.3|	141431	141967	hpt	+	2683	536	536	1	4540815	0.000590863	1.10236e-06	1.10236e-06
gi|556503834|ref|NC_000913.3|	142008	142670	ca	-	1054	662	662	1	4540815	0.000232117	3.5063e-07	3.5063e-07
gi|556503834|ref|NC_000913.3|	142779	143705	yadG	+	1882	926	926	1	4540815	0.000414463	4.47584e-07	4.47584e-07
gi|556503834|ref|NC_000913.3|	143702	144472	yadH	+	3229	770	770	1	4540815	0.000711106	9.23514e-07	9.23514e-07
gi|556503834|ref|NC_000913.3|	144577	145017	yadI	+	5994	440	440	1	4540815	0.00132003	3.00006e-06	3.00006e-06
gi|556503834|ref|NC_000913.3|	145081	146310	yadE	+	447	1225	1229	0.996745	4540815	9.84405e-05	8.0098e-08	8.0098e-08
gi|556503834|ref|NC_000913.3|	146968	147870	yadD	+	153	897	902	0.994457	4540815	3.36944e-05	3.73552e-08	3.73552e-08
gi|556503834|ref|NC_000913.3|	147944	148795	panC	-	30	654	851	0.768508	4540815	6.60674e-06	7.76351e-09	7.76351e-09
gi|556503834|ref|NC_000913.3|	148807	149601	panB	-	9863	794	794	1	4540815	0.00217208	2.73561e-06	2.73561e-06
gi|556503834|ref|NC_000913.3|	156299	156883	yadN	-	10666	584	584	1	4540815	0.00234892	4.02212e-06	4.02212e-06
gi|556503834|ref|NC_000913.3|	157253	157732	folK	-	1211	479	479	1	4540815	0.000266692	5.56769e-07	5.56769e-07
gi|556503834|ref|NC_000913.3|	157729	159126	pcnB	-	10	113	1397	0.0808876	4540815	2.20225e-06	1.57641e-09	1.57641e-09
gi|556503834|ref|NC_000913.3|	159186	160112	luQ	-	113	922	926	0.99568	4540815	2.48854e-05	2.68741e-08	2.68741e-08
gi|556503834|ref|NC_000913.3|	160149	160604	dksA	-	121	455	455	1	4540815	2.66472e-05	5.85653e-08	5.85653e-08
gi|556503834|ref|NC_000913.3|	160782	161486	sfsA	-	5534	704	704	1	4540815	0.00121872	1.73114e-06	1.73114e-06
gi|556503834|ref|NC_000913.3|	161501	162031	ligT	-	549	530	530	1	4540815	0.000120903	2.2812e-07	2.2812e-07
gi|556503834|ref|NC_000913.3|	162105	164534	hrpB	+	0	0	2429	0	4540815	0	0	0
gi|556503834|ref|NC_000913.3|	164730	167264	mrcB	+	47	829	2534	0.327151	4540815	1.03506e-05	4.08467e-09	4.08467e-09
gi|556503834|ref|NC_000913.3|	167484	169727	fhuA	+	51	1185	2243	0.52831	4540815	1.12315e-05	5.00734e-09	5.00734e-09
gi|556503834|ref|NC_000913.3|	169778	170575	fhuC	+	1505	797	797	1	4540815	0.000331438	4.15857e-07	4.15857e-07
gi|556503834|ref|NC_000913.3|	170575	171465	fhuD	+	26	501	890	0.562921	4540815	5.72584e-06	6.43353e-09	6.43353e-09
gi|556503834|ref|NC_000913.3|	171462	173444	fhuB	+	4	155	1982	0.0782038	4540815	8.80899e-07	4.4445e-10	4.4445e-10
gi|556503834|ref|NC_000913.3|	173602	174882	hemL	-	121	1229	1280	0.960156	4540815	2.66472e-05	2.08181e-08	2.08181e-08
gi|556503834|ref|NC_000913.3|	175107	176528	clcA	+	22	650	1421	0.457424	4540815	4.84495e-06	3.40953e-09	3.40953e-09
gi|556503834|ref|NC_000913.3|	177001	177624	yadS	-	5011	623	623	1	4540815	0.00110355	1.77134e-06	1.77134e-06
gi|556503834|ref|NC_000913.3|	177662	178462	btuF	-	74	800	800	1	4540815	1.62966e-05	2.03708e-08	2.03708e-08
gi|556503834|ref|NC_000913.3|	178455	179153	mt	-	107	694	698	0.994269	4540815	2.35641e-05	3.37594e-08	3.37594e-08
gi|556503834|ref|NC_000913.3|	179237	180754	dgt	+	14	442	1517	0.291365	4540815	3.08315e-06	2.0324e-09	2.0324e-09
gi|556503834|ref|NC_000913.3|	180884	182308	degP	+	93	1183	1424	0.830758	4540815	2.04809e-05	1.43827e-08	1.43827e-08
gi|556503834|ref|NC_000913.3|	184257	185069	yaeI	-	5	229	812	0.28202	4540815	1.10112e-06	1.35606e-09	1.35606e-09
gi|556503834|ref|NC_000913.3|	185123	185947	dapD	-	457	824	824	1	4540815	0.000100643	1.22139e-07	1.22139e-07
gi|556503834|ref|NC_000913.3|	185978	188650	lnD	-	52	734	2672	0.274701	4540815	1.14517e-05	4.28581e-09	4.28581e-09
gi|556503834|ref|NC_000913.3|	188712	189506	map	-	13369	794	794	1	4540815	0.00294419	3.70804e-06	3.70804e-06
gi|556503834|ref|NC_000913.3|	189874	190599	rpsB	+	92	725	725	1	4540815	2.02607e-05	2.79458e-08	2.79458e-08
gi|556503834|ref|NC_000913.3|	190857	191708	tsf	+	37	757	851	0.889542	4540815	8.14832e-06	9.57499e-09	9.57499e-09
gi|556503834|ref|NC_000913.3|	191855	192580	pyrH	+	404	725	725	1	4540815	8.89708e-05	1.22718e-07	1.22718e-07
gi|556503834|ref|NC_000913.3|	192872	193429	frr	+	448	557	557	1	4540815	9.86607e-05	1.77129e-07	1.77129e-07
gi|556503834|ref|NC_000913.3|	193521	194717	dxr	+	13	413	1196	0.345318	4540815	2.86292e-06	2.39375e-09	2.39375e-09
gi|556503834|ref|NC_000913.3|	194903	195664	ispU	+	10	341	761	0.448095	4540815	2.20225e-06	2.89389e-09	2.89389e-09
gi|556503834|ref|NC_000913.3|	195677	196534	cdsA	+	378	857	857	1	4540815	8.3245e-05	9.71353e-08	9.71353e-08
gi|556503834|ref|NC_000913.3|	196546	197898	rseP	+	691	1352	1352	1	4540815	0.000152175	1.12556e-07	1.12556e-07
gi|556503834|ref|NC_000913.3|	197928	200360	bamA	+	3	153	2432	0.0629112	4540815	6.60674e-07	2.71659e-10	2.71659e-10
gi|556503834|ref|NC_000913.3|	200482	200967	skp	+	491	485	485	1	4540815	0.00010813	2.22949e-07	2.22949e-07
gi|556503834|ref|NC_000913.3|	200971	201996	lpxD	+	33	832	1025	0.811707	4540815	7.26742e-06	7.09016e-09	7.09016e-09
gi|556503834|ref|NC_000913.3|	202101	202556	fabZ	+	15243	455	455	1	4540815	0.00335689	7.37777e-06	7.37777e-06
gi|556503834|ref|NC_000913.3|	202560	203348	lpxA	+	588	788	788	1	4540815	0.000129492	1.6433e-07	1.6433e-07
gi|556503834|ref|NC_000913.3|	203348	204496	lpxB	+	5	205	1148	0.178571	4540815	1.10112e-06	9.59167e-10	9.59167e-10
gi|556503834|ref|NC_000913.3|	204493	205089	rnhB	+	5	198	596	0.332215	4540815	1.10112e-06	1.84752e-09	1.84752e-09
gi|556503834|ref|NC_000913.3|	205126	208608	dnaE	+	32	586	3482	0.168294	4540815	7.04719e-06	2.02389e-09	2.02389e-09
gi|556503834|ref|NC_000913.3|	208621	209580	accA	+	353	959	959	1	4540815	7.77393e-05	8.10629e-08	8.10629e-08
gi|556503834|ref|NC_000913.3|	209679	211820	ldcC	+	14	429	2141	0.200374	4540815	3.08315e-06	1.44005e-09	1.44005e-09
gi|556503834|ref|NC_000913.3|	212331	213629	tilS	+	186	1298	1298	1	4540815	4.09618e-05	3.15576e-08	3.15576e-08
gi|556503834|ref|NC_000913.3|	214291	214836	yaeQ	+	6952	545	545	1	4540815	0.001531	2.80918e-06	2.80918e-06
gi|556503834|ref|NC_000913.3|	214833	215255	arfB	+	220	422	422	1	4540815	4.84495e-05	1.14809e-07	1.14809e-07
gi|556503834|ref|NC_000913.3|	215269	215979	lpE	+	2013	710	710	1	4540815	0.000443312	6.24384e-07	6.24384e-07
gi|556503834|ref|NC_000913.3|	216179	217003	yaeF	-	741	824	824	1	4540815	0.000163187	1.98042e-07	1.98042e-07
gi|556503834|ref|NC_000913.3|	217057	218775	proS	-	20	787	1718	0.458091	4540815	4.4045e-06	2.56373e-09	2.56373e-09
gi|556503834|ref|NC_000913.3|	218887	219594	tsaA	-	1260	707	707	1	4540815	0.000277483	3.9248e-07	3.9248e-07
gi|556503834|ref|NC_000913.3|	219591	219995	rcsF	-	2717	404	404	1	4540815	0.000598351	1.48107e-06	1.48107e-06
gi|556503834|ref|NC_000913.3|	220113	220928	metQ	-	1525	815	815	1	4540815	0.000335843	4.12077e-07	4.12077e-07
gi|556503834|ref|NC_000913.3|	220968	221621	metI	-	9037	653	653	1	4540815	0.00199017	3.04774e-06	3.04774e-06
gi|556503834|ref|NC_000913.3|	221614	222645	metN	-	5038	1031	1031	1	4540815	0.00110949	1.07613e-06	1.07613e-06
gi|556503834|ref|NC_000913.3|	229167	229970	dkgB	+	9565	803	803	1	4540815	0.00210645	2.62323e-06	2.62323e-06
gi|556503834|ref|NC_000913.3|	229967	230881	yafC	-	112	792	914	0.866521	4540815	2.46652e-05	2.6986e-08	2.6986e-08
gi|556503834|ref|NC_000913.3|	231926	232549	yafE	+	17	353	623	0.566613	4540815	3.74382e-06	6.00934e-09	6.00934e-09
gi|556503834|ref|NC_000913.3|	232597	233955	mltD	-	4	150	1358	0.110457	4540815	8.80899e-07	6.48674e-10	6.48674e-10
gi|556503834|ref|NC_000913.3|	234816	235538	yafS	+	762	722	722	1	4540815	0.000167811	2.32426e-07	2.32426e-07
gi|556503834|ref|NC_000913.3|	235535	236002	rnhA	-	12847	467	467	1	4540815	0.00282923	6.0583e-06	6.0583e-06
gi|556503834|ref|NC_000913.3|	236067	236798	dnaQ	+	2925	731	731	1	4540815	0.000644157	8.812e-07	8.812e-07
gi|556503834|ref|NC_000913.3|	239419	240189	yafV	-	1007	770	770	1	4540815	0.000221766	2.88008e-07	2.88008e-07
gi|556503834|ref|NC_000913.3|	240343	240816	ivy	+	1491	473	473	1	4540815	0.000328355	6.94197e-07	6.94197e-07
gi|556503834|ref|NC_000913.3|	240859	243303	fadE	-	5	244	2444	0.0998363	4540815	1.10112e-06	4.50542e-10	4.50542e-10
gi|556503834|ref|NC_000913.3|	243543	244121	mhA	+	1688	578	578	1	4540815	0.000371739	6.43148e-07	6.43148e-07
gi|556503834|ref|NC_000913.3|	244327	245094	yafJ	+	562	767	767	1	4540815	0.000123766	1.61364e-07	1.61364e-07
gi|556503834|ref|NC_000913.3|	245065	245805	yafK	-	126	740	740	1	4540815	2.77483e-05	3.74977e-08	3.74977e-08
gi|556503834|ref|NC_000913.3|	246712	247461	yafL	+	137	748	749	0.998665	4540815	3.01708e-05	4.02814e-08	4.02814e-08
gi|556503834|ref|NC_000913.3|	247637	248134	rayT	+	3087	497	497	1	4540815	0.000679834	1.36788e-06	1.36788e-06
gi|556503834|ref|NC_000913.3|	250898	251953	dinB	+	102	1032	1055	0.978199	4540815	2.24629e-05	2.12919e-08	2.12919e-08
gi|556503834|ref|NC_000913.3|	254259	255716	pepD	-	8	364	1457	0.249828	4540815	1.7618e-06	1.2092e-09	1.2092e-09
gi|556503834|ref|NC_000913.3|	255977	256435	pt	+	1695	458	458	1	4540815	0.000373281	8.15024e-07	8.15024e-07
gi|556503834|ref|NC_000913.3|	256527	257771	frsA	+	1502	1244	1244	1	4540815	0.000330778	2.65898e-07	2.65898e-07
gi|556503834|ref|NC_000913.3|	259045	260100	phoE	-	280	1055	1055	1	4540815	6.16629e-05	5.84483e-08	5.84483e-08
gi|556503834|ref|NC_000913.3|	260388	261491	proB	+	0	0	1103	0	4540815	0	0	0
gi|556503834|ref|NC_000913.3|	261503	262756	proA	+	11	429	1253	0.342378	4540815	2.42247e-06	1.93334e-09	1.93334e-09
gi|556503834|ref|NC_000913.3|	264256	264732	ykfG	-	82	474	476	0.995798	4540815	1.80584e-05	3.79379e-08	3.79379e-08
gi|556503834|ref|NC_000913.3|	264748	265206	yafX	-	595	458	458	1	4540815	0.000131034	2.861e-07	2.861e-07
gi|556503834|ref|NC_000913.3|	265620	266087	ykfB	-	1301	467	467	1	4540815	0.000286512	6.13517e-07	6.13517e-07
gi|556503834|ref|NC_000913.3|	266110	266553	yafY	-	49	443	443	1	4540815	1.0791e-05	2.43589e-08	2.43589e-08
gi|556503834|ref|NC_000913.3|	267184	268005	yafZ	-	28	733	821	0.892814	4540815	6.16629e-06	7.51071e-09	7.51071e-09
gi|556503834|ref|NC_000913.3|	268097	268960	ykfA	-	659	863	863	1	4540815	0.000145128	1.68167e-07	1.68167e-07
gi|556503834|ref|NC_000913.3|	269289	270182	perR	-	2597	893	893	1	4540815	0.000571924	6.40452e-07	6.40452e-07
gi|556503834|ref|NC_000913.3|	270603	271754	insI1	+	787	1147	1151	0.996525	4540815	0.000173317	1.50579e-07	1.50579e-07
gi|556503834|ref|NC_000913.3|	274101	275117	insH1	-	46	857	1016	0.843504	4540815	1.01303e-05	9.97081e-09	9.97081e-09
gi|556503834|ref|NC_000913.3|	275325	276728	mmuP	+	9	235	1403	0.167498	4540815	1.98202e-06	1.4127e-09	1.4127e-09
gi|556503834|ref|NC_000913.3|	277756	278802	afuC	-	3294	1046	1046	1	4540815	0.00072542	6.93519e-07	6.93519e-07
gi|556503834|ref|NC_000913.3|	279178	279681	insB1	-	821	490	503	0.974155	4540815	0.000180805	3.59452e-07	3.59452e-07
gi|556503834|ref|NC_000913.3|	280829	281983	yagA	-	15	528	1154	0.457539	4540815	3.30337e-06	2.86254e-09	2.86254e-09
gi|556503834|ref|NC_000913.3|	282278	283186	yagE	+	1	49	908	0.0539648	4540815	2.20225e-07	2.42538e-10	2.42538e-10
gi|556503834|ref|NC_000913.3|	283201	285168	yagF	+	4	120	1967	0.0610066	4540815	8.80899e-07	4.47839e-10	4.47839e-10
gi|556503834|ref|NC_000913.3|	285395	286777	yagG	+	59	776	1382	0.561505	4540815	1.29933e-05	9.40178e-09	9.40178e-09
gi|556503834|ref|NC_000913.3|	286789	288399	yagH	+	5	208	1610	0.129192	4540815	1.10112e-06	6.83928e-10	6.83928e-10
gi|556503834|ref|NC_000913.3|	288404	289162	yagI	-	2	91	758	0.120053	4540815	4.4045e-07	5.81068e-10	5.81068e-10
gi|556503834|ref|NC_000913.3|	289301	290305	argF	-	48	877	1004	0.873506	4540815	1.05708e-05	1.05287e-08	1.05287e-08
gi|556503834|ref|NC_000913.3|	290649	291152	insB1	-	828	499	503	0.992048	4540815	0.000182346	3.62517e-07	3.62517e-07
gi|556503834|ref|NC_000913.3|	295139	295579	yagN	-	229	440	440	1	4540815	5.04315e-05	1.14617e-07	1.14617e-07
gi|556503834|ref|NC_000913.3|	297770	298726	paoD	-	94	920	956	0.962343	4540815	2.07011e-05	2.16539e-08	2.16539e-08
gi|556503834|ref|NC_000913.3|	298736	300934	paoC	-	20	823	2198	0.374431	4540815	4.4045e-06	2.00387e-09	2.00387e-09
gi|556503834|ref|NC_000913.3|	300931	301887	paoB	-	12	290	956	0.303347	4540815	2.6427e-06	2.76433e-09	2.76433e-09
gi|556503834|ref|NC_000913.3|	301884	302573	paoA	-	314	689	689	1	4540815	6.91506e-05	1.00364e-07	1.00364e-07
gi|556503834|ref|NC_000913.3|	302991	303605	yagU	+	134	613	614	0.998371	4540815	2.95101e-05	4.80621e-08	4.80621e-08
gi|556503834|ref|NC_000913.3|	304495	305205	cpE	-	9	354	710	0.498592	4540815	1.98202e-06	2.79158e-09	2.79158e-09
gi|556503834|ref|NC_000913.3|	305174	306817	cpD	-	28	901	1643	0.548387	4540815	6.16629e-06	3.75307e-09	3.75307e-09
gi|556503834|ref|NC_000913.3|	306807	309332	cpC	-	11	366	2525	0.144951	4540815	2.42247e-06	9.59395e-10	9.59395e-10
gi|556503834|ref|NC_000913.3|	309358	310026	cpB	-	274	668	668	1	4540815	6.03416e-05	9.03317e-08	9.03317e-08
gi|556503834|ref|NC_000913.3|	310084	310671	cpA	-	116	587	587	1	4540815	2.55461e-05	4.35197e-08	4.35197e-08
gi|556503834|ref|NC_000913.3|	317726	318319	rclC	-	28382	593	593	1	4540815	0.00625042	1.05403e-05	1.05403e-05
gi|556503834|ref|NC_000913.3|	320227	321081	rclR	+	94	846	854	0.990632	4540815	2.07011e-05	2.42402e-08	2.42402e-08
gi|556503834|ref|NC_000913.3|	321608	322327	ykgE	+	257	719	719	1	4540815	5.65978e-05	7.87173e-08	7.87173e-08
gi|556503834|ref|NC_000913.3|	322338	323765	ykgF	+	230	1387	1427	0.971969	4540815	5.06517e-05	3.54952e-08	3.54952e-08
gi|556503834|ref|NC_000913.3|	323758	324453	ykgG	+	22319	695	695	1	4540815	0.0049152	7.07223e-06	7.07223e-06
gi|556503834|ref|NC_000913.3|	325577	327247	betA	-	16	587	1670	0.351497	4540815	3.5236e-06	2.10994e-09	2.10994e-09
gi|556503834|ref|NC_000913.3|	327261	328733	betB	-	83	1395	1472	0.94769	4540815	1.82787e-05	1.24176e-08	1.24176e-08
gi|556503834|ref|NC_000913.3|	328747	329334	betI	-	68	587	587	1	4540815	1.49753e-05	2.55116e-08	2.55116e-08
gi|556503834|ref|NC_000913.3|	329463	331496	betT	+	24	708	2033	0.348254	4540815	5.28539e-06	2.5998e-09	2.5998e-09
gi|556503834|ref|NC_000913.3|	333501	334433	yahB	-	1077	932	932	1	4540815	0.000237182	2.54487e-07	2.54487e-07
gi|556503834|ref|NC_000913.3|	334525	335022	yahC	-	135	497	497	1	4540815	2.97303e-05	5.98196e-08	5.98196e-08
gi|556503834|ref|NC_000913.3|	335280	335885	yahD	+	854	605	605	1	4540815	0.000188072	3.10863e-07	3.10863e-07
gi|556503834|ref|NC_000913.3|	335925	336788	yahE	+	207	862	863	0.998841	4540815	4.55865e-05	5.28233e-08	5.28233e-08
gi|556503834|ref|NC_000913.3|	338325	339743	yahG	+	820	1418	1418	1	4540815	0.000180584	1.27351e-07	1.27351e-07
gi|556503834|ref|NC_000913.3|	340165	341115	yahI	+	233	931	950	0.98	4540815	5.13124e-05	5.4013e-08	5.4013e-08
gi|556503834|ref|NC_000913.3|	341125	342507	yahJ	+	33	892	1382	0.645441	4540815	7.26742e-06	5.25862e-09	5.25862e-09
gi|556503834|ref|NC_000913.3|	342884	343933	yahK	+	12	435	1049	0.414681	4540815	2.6427e-06	2.51925e-09	2.51925e-09
gi|556503834|ref|NC_000913.3|	345666	346337	yahN	-	28514	671	671	1	4540815	0.00627949	9.3584e-06	9.3584e-06
gi|556503834|ref|NC_000913.3|	346857	348443	prpR	-	166	1360	1586	0.857503	4540815	3.65573e-05	2.305e-08	2.305e-08
gi|556503834|ref|NC_000913.3|	348682	349572	prpB	+	61	890	890	1	4540815	1.34337e-05	1.50941e-08	1.50941e-08
gi|556503834|ref|NC_000913.3|	350012	351181	prpC	+	480	1169	1169	1	4540815	0.000105708	9.04259e-08	9.04259e-08
gi|556503834|ref|NC_000913.3|	351215	352666	prpD	+	52	911	1451	0.627843	4540815	1.14517e-05	7.89227e-09	7.89227e-09
gi|556503834|ref|NC_000913.3|	352706	354592	prpE	+	2	99	1886	0.052492	4540815	4.4045e-07	2.33536e-10	2.33536e-10
gi|556503834|ref|NC_000913.3|	354922	356181	codB	+	117	1192	1259	0.946783	4540815	2.57663e-05	2.04657e-08	2.04657e-08
gi|556503834|ref|NC_000913.3|	356171	357454	codA	+	12	480	1283	0.374123	4540815	2.6427e-06	2.05978e-09	2.05978e-09
gi|556503834|ref|NC_000913.3|	357791	358690	cynR	-	108	897	899	0.997775	4540815	2.37843e-05	2.64564e-08	2.64564e-08
gi|556503834|ref|NC_000913.3|	358799	359458	cynT	+	405	659	659	1	4540815	8.9191e-05	1.35343e-07	1.35343e-07
gi|556503834|ref|NC_000913.3|	359489	359959	cynS	+	3797	470	470	1	4540815	0.000836194	1.77914e-06	1.77914e-06
gi|556503834|ref|NC_000913.3|	359992	361146	cynX	+	43	824	1154	0.714038	4540815	9.46967e-06	8.20595e-09	8.20595e-09
gi|556503834|ref|NC_000913.3|	363231	366305	lacZ	-	19	461	3074	0.149968	4540815	4.18427e-06	1.36118e-09	1.36118e-09
gi|556503834|ref|NC_000913.3|	366428	367510	lacI	-	77	1026	1082	0.948244	4540815	1.69573e-05	1.56722e-08	1.56722e-08
gi|556503834|ref|NC_000913.3|	367587	368420	mhpR	-	292	833	833	1	4540815	6.43056e-05	7.71976e-08	7.71976e-08
gi|556503834|ref|NC_000913.3|	368611	370275	mhpA	+	12	443	1664	0.266226	4540815	2.6427e-06	1.58816e-09	1.58816e-09
gi|556503834|ref|NC_000913.3|	370277	371221	mhpB	+	2	102	944	0.108051	4540815	4.4045e-07	4.66578e-10	4.66578e-10
gi|556503834|ref|NC_000913.3|	371239	372105	mhpC	+	347	865	866	0.998845	4540815	7.6418e-05	8.82425e-08	8.82425e-08
gi|556503834|ref|NC_000913.3|	372115	372924	mhpD	+	90	802	809	0.991347	4540815	1.98202e-05	2.44997e-08	2.44997e-08
gi|556503834|ref|NC_000913.3|	372921	373871	mhpF	+	5	165	950	0.173684	4540815	1.10112e-06	1.15908e-09	1.15908e-09
gi|556503834|ref|NC_000913.3|	373868	374881	mhpE	+	53	982	1013	0.969398	4540815	1.16719e-05	1.15221e-08	1.15221e-08
gi|556503834|ref|NC_000913.3|	375459	376670	mhpT	+	10	401	1211	0.331131	4540815	2.20225e-06	1.81854e-09	1.81854e-09
gi|556503834|ref|NC_000913.3|	376772	377311	yaiL	+	222	539	539	1	4540815	4.88899e-05	9.07048e-08	9.07048e-08
gi|556503834|ref|NC_000913.3|	377535	378368	frmB	-	1155	833	833	1	4540815	0.00025436	3.05354e-07	3.05354e-07
gi|556503834|ref|NC_000913.3|	378462	379571	frmA	-	61	942	1109	0.849414	4540815	1.34337e-05	1.21134e-08	1.21134e-08
gi|556503834|ref|NC_000913.3|	380069	380842	yaiO	-	194	773	773	1	4540815	4.27236e-05	5.52699e-08	5.52699e-08
gi|556503834|ref|NC_000913.3|	381674	382579	insD1	+	251	896	905	0.990055	4540815	5.52764e-05	6.10789e-08	6.10789e-08
gi|556503834|ref|NC_000913.3|	385232	386194	tauA	+	42	815	962	0.847193	4540815	9.24944e-06	9.6148e-09	9.6148e-09
gi|556503834|ref|NC_000913.3|	386207	386974	tauB	+	83	717	767	0.934811	4540815	1.82787e-05	2.38314e-08	2.38314e-08
gi|556503834|ref|NC_000913.3|	386971	387798	tauC	+	10	338	827	0.408706	4540815	2.20225e-06	2.66294e-09	2.66294e-09
gi|556503834|ref|NC_000913.3|	387795	388646	tauD	+	27	624	851	0.733255	4540815	5.94607e-06	6.98716e-09	6.98716e-09
gi|556503834|ref|NC_000913.3|	388753	389727	hemB	-	1214	974	974	1	4540815	0.000267353	2.7449e-07	2.7449e-07
gi|556503834|ref|NC_000913.3|	395130	396287	ampH	-	303	1155	1157	0.998271	4540815	6.67281e-05	5.76734e-08	5.76734e-08
gi|556503834|ref|NC_000913.3|	396639	397859	sbmA	+	1215	1219	1220	0.99918	4540815	0.000267573	2.19322e-07	2.19322e-07
gi|556503834|ref|NC_000913.3|	397872	398966	yaiW	+	5	205	1094	0.187386	4540815	1.10112e-06	1.00651e-09	1.00651e-09
gi|556503834|ref|NC_000913.3|	399829	400923	ddlA	-	5121	1094	1094	1	4540815	0.00112777	1.03087e-06	1.03087e-06
gi|556503834|ref|NC_000913.3|	401747	403162	phoA	+	3	149	1415	0.1053	4540815	6.60674e-07	4.66908e-10	4.66908e-10
gi|556503834|ref|NC_000913.3|	403703	404818	yaiC	+	19	621	1115	0.556951	4540815	4.18427e-06	3.75271e-09	3.75271e-09
gi|556503834|ref|NC_000913.3|	404835	405644	proC	-	1620	809	809	1	4540815	0.000356764	4.40994e-07	4.40994e-07
gi|556503834|ref|NC_000913.3|	405764	406222	yaiI	+	6257	458	458	1	4540815	0.00137795	3.00862e-06	3.00862e-06
gi|556503834|ref|NC_000913.3|	406405	406929	aroL	+	75	500	524	0.954198	4540815	1.65169e-05	3.15207e-08	3.15207e-08
gi|556503834|ref|NC_000913.3|	407428	408105	aroM	+	48	667	677	0.985229	4540815	1.05708e-05	1.56142e-08	1.56142e-08
gi|556503834|ref|NC_000913.3|	409108	410019	rdgC	-	75	911	911	1	4540815	1.65169e-05	1.81305e-08	1.81305e-08
gi|556503834|ref|NC_000913.3|	410144	411052	mak	+	138	876	908	0.964758	4540815	3.0391e-05	3.34703e-08	3.34703e-08
gi|556503834|ref|NC_000913.3|	411297	412481	araJ	-	6546	1184	1184	1	4540815	0.00144159	1.21756e-06	1.21756e-06
gi|556503834|ref|NC_000913.3|	412607	415753	sbcC	-	16	493	3146	0.156707	4540815	3.5236e-06	1.12002e-09	1.12002e-09
gi|556503834|ref|NC_000913.3|	415750	416952	sbcD	-	48	934	1202	0.777038	4540815	1.05708e-05	8.79433e-09	8.79433e-09
gi|556503834|ref|NC_000913.3|	417142	417831	phoB	+	9594	689	689	1	4540815	0.00211284	3.06653e-06	3.06653e-06
gi|556503834|ref|NC_000913.3|	417889	419184	phoR	+	54	973	1295	0.751351	4540815	1.18921e-05	9.18312e-09	9.18312e-09
gi|556503834|ref|NC_000913.3|	419591	420910	brnQ	+	335	1316	1319	0.997726	4540815	7.37753e-05	5.59328e-08	5.59328e-08
gi|556503834|ref|NC_000913.3|	420986	422359	proY	+	13	572	1373	0.416606	4540815	2.86292e-06	2.08516e-09	2.08516e-09
gi|556503834|ref|NC_000913.3|	422518	424332	malZ	+	6	179	1814	0.098677	4540815	1.32135e-06	7.28417e-10	7.28417e-10
gi|556503834|ref|NC_000913.3|	424337	424918	acpH	-	267	581	581	1	4540815	5.88e-05	1.01205e-07	1.01205e-07
gi|556503834|ref|NC_000913.3|	425011	426081	queA	+	28	707	1070	0.660748	4540815	6.16629e-06	5.76289e-09	5.76289e-09
gi|556503834|ref|NC_000913.3|	426137	427264	tgt	+	96	1093	1127	0.969831	4540815	2.11416e-05	1.87592e-08	1.87592e-08
gi|556503834|ref|NC_000913.3|	427647	429494	secD	+	10	287	1847	0.155387	4540815	2.20225e-06	1.19234e-09	1.19234e-09
gi|556503834|ref|NC_000913.3|	429505	430476	secF	+	130	971	971	1	4540815	2.86292e-05	2.94843e-08	2.94843e-08
gi|556503834|ref|NC_000913.3|	431129	432013	tsx	-	64	830	884	0.938914	4540815	1.40944e-05	1.59439e-08	1.59439e-08
gi|556503834|ref|NC_000913.3|	432312	432851	yajI	-	1989	539	539	1	4540815	0.000438027	8.12666e-07	8.12666e-07
gi|556503834|ref|NC_000913.3|	433002	433451	rdR	+	444	449	449	1	4540815	9.77798e-05	2.17772e-07	2.17772e-07
gi|556503834|ref|NC_000913.3|	433455	434558	ribD	+	94	1062	1103	0.962829	4540815	2.07011e-05	1.8768e-08	1.8768e-08
gi|556503834|ref|NC_000913.3|	434647	435117	ribE	+	47	438	470	0.931915	4540815	1.03506e-05	2.20225e-08	2.20225e-08
gi|556503834|ref|NC_000913.3|	435137	435556	usB	+	1	48	419	0.114558	4540815	2.20225e-07	5.25596e-10	5.25596e-10
gi|556503834|ref|NC_000913.3|	435634	436611	thiL	+	365	977	977	1	4540815	8.0382e-05	8.22744e-08	8.22744e-08
gi|556503834|ref|NC_000913.3|	436589	437107	pgpA	+	8172	518	518	1	4540815	0.00179968	3.47428e-06	3.47428e-06
gi|556503834|ref|NC_000913.3|	437161	438135	yajO	-	832	974	974	1	4540815	0.000183227	1.88118e-07	1.88118e-07
gi|556503834|ref|NC_000913.3|	438315	440177	dxs	-	14	584	1862	0.313641	4540815	3.08315e-06	1.65583e-09	1.65583e-09
gi|556503834|ref|NC_000913.3|	440202	441101	ispA	-	49	800	899	0.889878	4540815	1.0791e-05	1.20034e-08	1.20034e-08
gi|556503834|ref|NC_000913.3|	441549	442997	thiI	+	96	1393	1448	0.962017	4540815	2.11416e-05	1.46005e-08	1.46005e-08
gi|556503834|ref|NC_000913.3|	443051	443641	yajL	-	28	453	590	0.767797	4540815	6.16629e-06	1.04513e-08	1.04513e-08
gi|556503834|ref|NC_000913.3|	443604	444515	panE	-	92	896	911	0.983535	4540815	2.02607e-05	2.224e-08	2.224e-08
gi|556503834|ref|NC_000913.3|	444683	445174	yajQ	+	515	491	491	1	4540815	0.000113416	2.30989e-07	2.30989e-07
gi|556503834|ref|NC_000913.3|	445302	446666	yajR	-	55	1060	1364	0.777126	4540815	1.21124e-05	8.88003e-09	8.88003e-09
gi|556503834|ref|NC_000913.3|	446815	447705	cyoE	-	2162	890	890	1	4540815	0.000476126	5.34973e-07	5.34973e-07
gi|556503834|ref|NC_000913.3|	448046	448660	cyoC	-	17350	614	614	1	4540815	0.0038209	6.22296e-06	6.22296e-06
gi|556503834|ref|NC_000913.3|	448650	450641	cyoB	-	127	684	1991	0.343546	4540815	2.79685e-05	1.40475e-08	1.40475e-08
gi|556503834|ref|NC_000913.3|	450663	451610	cyoA	-	7665	947	947	1	4540815	0.00168802	1.7825e-06	1.7825e-06
gi|556503834|ref|NC_000913.3|	452070	453545	ampG	-	267	1475	1475	1	4540815	5.88e-05	3.98644e-08	3.98644e-08
gi|556503834|ref|NC_000913.3|	455133	456431	ti	+	6	190	1298	0.146379	4540815	1.32135e-06	1.01799e-09	1.01799e-09
gi|556503834|ref|NC_000913.3|	456677	457300	clpP	+	48	612	623	0.982344	4540815	1.05708e-05	1.69676e-08	1.69676e-08
gi|556503834|ref|NC_000913.3|	457426	458700	clpX	+	15	472	1274	0.370487	4540815	3.30337e-06	2.59291e-09	2.59291e-09
gi|556503834|ref|NC_000913.3|	458888	461242	lo	+	23	581	2354	0.246814	4540815	5.06517e-06	2.15173e-09	2.15173e-09
gi|556503834|ref|NC_000913.3|	461915	463786	ppiD	+	8	301	1871	0.160877	4540815	1.7618e-06	9.41635e-10	9.41635e-10
gi|556503834|ref|NC_000913.3|	464852	465547	queC	-	75	671	695	0.965468	4540815	1.65169e-05	2.37653e-08	2.37653e-08
gi|556503834|ref|NC_000913.3|	465612	467312	ybaE	-	184	1643	1700	0.966471	4540815	4.05214e-05	2.38361e-08	2.38361e-08
gi|556503834|ref|NC_000913.3|	467412	468230	cof	+	236	817	818	0.998777	4540815	5.1973e-05	6.35367e-08	6.35367e-08
gi|556503834|ref|NC_000913.3|	468383	468841	ybaO	+	4416	458	458	1	4540815	0.000972513	2.12339e-06	2.12339e-06
gi|556503834|ref|NC_000913.3|	468871	470643	mdlA	+	132	1456	1772	0.82167	4540815	2.90697e-05	1.6405e-08	1.6405e-08
gi|556503834|ref|NC_000913.3|	470636	472417	mdlB	+	0	0	1781	0	4540815	0	0	0
gi|556503834|ref|NC_000913.3|	472966	474252	amtB	+	2	101	1286	0.0785381	4540815	4.4045e-07	3.42496e-10	3.42496e-10
gi|556503834|ref|NC_000913.3|	475379	475951	ybaY	+	755	572	572	1	4540815	0.00016627	2.90681e-07	2.90681e-07
gi|556503834|ref|NC_000913.3|	477067	478617	ylaB	-	43	677	1550	0.436774	4540815	9.46967e-06	6.10946e-09	6.10946e-09
gi|556503834|ref|NC_000913.3|	478781	479251	ylaC	-	15283	470	470	1	4540815	0.0033657	7.16105e-06	7.16105e-06
gi|556503834|ref|NC_000913.3|	481254	484403	acrB	-	20	708	3149	0.224833	4540815	4.4045e-06	1.3987e-09	1.3987e-09
gi|556503834|ref|NC_000913.3|	484426	485619	acrA	-	11	434	1193	0.363789	4540815	2.42247e-06	2.03057e-09	2.03057e-09
gi|556503834|ref|NC_000913.3|	485761	486408	acrR	+	1891	647	647	1	4540815	0.000416445	6.43655e-07	6.43655e-07
gi|556503834|ref|NC_000913.3|	486536	489898	mscK	+	35	832	3362	0.247472	4540815	7.70787e-06	2.29264e-09	2.29264e-09
gi|556503834|ref|NC_000913.3|	490285	490812	priC	-	179	527	527	1	4540815	3.94202e-05	7.48012e-08	7.48012e-08
gi|556503834|ref|NC_000913.3|	491412	491963	apt	+	268	551	551	1	4540815	5.90202e-05	1.07115e-07	1.07115e-07
gi|556503834|ref|NC_000913.3|	492092	494023	dnaX	+	73	1267	1931	0.656137	4540815	1.60764e-05	8.32543e-09	8.32543e-09
gi|556503834|ref|NC_000913.3|	494405	495010	recR	+	370	605	605	1	4540815	8.14832e-05	1.34683e-07	1.34683e-07
gi|556503834|ref|NC_000913.3|	495120	496994	htpG	+	60	1404	1874	0.7492	4540815	1.32135e-05	7.05095e-09	7.05095e-09
gi|556503834|ref|NC_000913.3|	497175	497819	adk	+	108	644	644	1	4540815	2.37843e-05	3.69321e-08	3.69321e-08
gi|556503834|ref|NC_000913.3|	498055	499017	hemH	+	1504	962	962	1	4540815	0.000331218	3.44302e-07	3.44302e-07
gi|556503834|ref|NC_000913.3|	499014	499973	aes	-	12187	959	959	1	4540815	0.00268388	2.79862e-06	2.79862e-06
gi|556503834|ref|NC_000913.3|	500125	501429	sk	+	4121	1304	1304	1	4540815	0.000907546	6.95971e-07	6.95971e-07
gi|556503834|ref|NC_000913.3|	501562	503238	ybaL	-	3	112	1676	0.0668258	4540815	6.60674e-07	3.94197e-10	3.94197e-10
gi|556503834|ref|NC_000913.3|	503476	504696	fsr	-	61	975	1220	0.79918	4540815	1.34337e-05	1.10112e-08	1.10112e-08
gi|556503834|ref|NC_000913.3|	504914	506566	ushA	+	13	540	1652	0.326877	4540815	2.86292e-06	1.733e-09	1.733e-09
gi|556503834|ref|NC_000913.3|	506603	507082	ybaK	-	81	479	479	1	4540815	1.78382e-05	3.72405e-08	3.72405e-08
gi|556503834|ref|NC_000913.3|	507286	508080	ybaP	-	12	414	794	0.521411	4540815	2.6427e-06	3.32833e-09	3.32833e-09
gi|556503834|ref|NC_000913.3|	508875	511379	copA	-	2	101	2504	0.0403355	4540815	4.4045e-07	1.75898e-10	1.75898e-10
gi|556503834|ref|NC_000913.3|	511641	512573	lsA	+	54	900	932	0.965665	4540815	1.18921e-05	1.27598e-08	1.27598e-08
gi|556503834|ref|NC_000913.3|	512576	513868	ybaT	+	76	1249	1292	0.966718	4540815	1.67371e-05	1.29544e-08	1.29544e-08
gi|556503834|ref|NC_000913.3|	513993	514400	cueR	+	1033	407	407	1	4540815	0.000227492	5.58949e-07	5.58949e-07
gi|556503834|ref|NC_000913.3|	514401	514859	ybbJ	-	1386	458	458	1	4540815	0.000305232	6.66444e-07	6.66444e-07
gi|556503834|ref|NC_000913.3|	514856	515773	qmcA	-	43	578	917	0.630316	4540815	9.46967e-06	1.03268e-08	1.03268e-08
gi|556503834|ref|NC_000913.3|	515919	516596	fetA	+	167	677	677	1	4540815	3.67775e-05	5.43243e-08	5.43243e-08
gi|556503834|ref|NC_000913.3|	518340	519149	ybbO	-	3451	809	809	1	4540815	0.000759996	9.39426e-07	9.39426e-07
gi|556503834|ref|NC_000913.3|	519139	519765	tesA	-	146	626	626	1	4540815	3.21528e-05	5.13623e-08	5.13623e-08
gi|556503834|ref|NC_000913.3|	519733	520419	ybbA	+	17	371	686	0.540816	4540815	3.74382e-06	5.45747e-09	5.45747e-09
gi|556503834|ref|NC_000913.3|	520416	522830	ybbP	+	23	821	2414	0.340099	4540815	5.06517e-06	2.09825e-09	2.09825e-09
gi|556503834|ref|NC_000913.3|	523261	527541	rhsD	+	5	240	4280	0.0560748	4540815	1.10112e-06	2.57272e-10	2.57272e-10
gi|556503834|ref|NC_000913.3|	530132	531226	mnmH	-	97	1094	1094	1	4540815	2.13618e-05	1.95263e-08	1.95263e-08
gi|556503834|ref|NC_000913.3|	531295	532221	allS	-	158	924	926	0.99784	4540815	3.47955e-05	3.75762e-08	3.75762e-08
gi|556503834|ref|NC_000913.3|	532451	532933	allA	+	15618	482	482	1	4540815	0.00343947	7.13583e-06	7.13583e-06
gi|556503834|ref|NC_000913.3|	533011	533826	allR	+	124	815	815	1	4540815	2.73079e-05	3.35066e-08	3.35066e-08
gi|556503834|ref|NC_000913.3|	533916	535697	cl	+	1	51	1781	0.0286356	4540815	2.20225e-07	1.23652e-10	1.23652e-10
gi|556503834|ref|NC_000913.3|	536586	537464	lxR	+	308	878	878	1	4540815	6.78292e-05	7.72543e-08	7.72543e-08
gi|556503834|ref|NC_000913.3|	537633	539087	ybbW	+	123	1348	1454	0.927098	4540815	2.70876e-05	1.86297e-08	1.86297e-08
gi|556503834|ref|NC_000913.3|	540565	541866	ybbY	+	161	1248	1301	0.959262	4540815	3.54562e-05	2.7253e-08	2.7253e-08
gi|556503834|ref|NC_000913.3|	543261	544046	allE	-	6584	785	785	1	4540815	0.00144996	1.84708e-06	1.84708e-06
gi|556503834|ref|NC_000913.3|	544057	545292	allC	-	257	1235	1235	1	4540815	5.65978e-05	4.58282e-08	4.58282e-08
gi|556503834|ref|NC_000913.3|	545314	546363	allD	-	8100	1049	1049	1	4540815	0.00178382	1.7005e-06	1.7005e-06
gi|556503834|ref|NC_000913.3|	546680	548347	fdrA	+	29	796	1667	0.477504	4540815	6.38652e-06	3.83115e-09	3.83115e-09
gi|556503834|ref|NC_000913.3|	549627	550442	ylbF	+	58	786	815	0.964417	4540815	1.2773e-05	1.56724e-08	1.56724e-08
gi|556503834|ref|NC_000913.3|	550439	551332	ybcF	+	356	893	893	1	4540815	7.84e-05	8.7794e-08	8.7794e-08
gi|556503834|ref|NC_000913.3|	551527	552594	purK	-	19	561	1067	0.525773	4540815	4.18427e-06	3.92153e-09	3.92153e-09
gi|556503834|ref|NC_000913.3|	552591	553100	purE	-	37	460	509	0.903733	4540815	8.14832e-06	1.60085e-08	1.60085e-08
gi|556503834|ref|NC_000913.3|	553218	553940	lpxH	-	4969	722	722	1	4540815	0.0010943	1.51565e-06	1.51565e-06
gi|556503834|ref|NC_000913.3|	553943	554437	ppiB	-	4730	494	494	1	4540815	0.00104166	2.10863e-06	2.10863e-06
gi|556503834|ref|NC_000913.3|	554611	555996	cysS	+	624	1385	1385	1	4540815	0.00013742	9.92204e-08	9.92204e-08
gi|556503834|ref|NC_000913.3|	556032	556553	ybcI	-	1914	521	521	1	4540815	0.00042151	8.09041e-07	8.09041e-07
gi|556503834|ref|NC_000913.3|	556875	557741	folD	-	837	866	866	1	4540815	0.000184328	2.1285e-07	2.1285e-07
gi|556503834|ref|NC_000913.3|	558212	558754	sfmA	+	0	0	542	0	4540815	0	0	0
gi|556503834|ref|NC_000913.3|	559697	562300	sfmD	+	627	1098	2603	0.421821	4540815	0.000138081	5.30468e-08	5.30468e-08
gi|556503834|ref|NC_000913.3|	562336	563319	sfmH	+	179	962	983	0.978637	4540815	3.94202e-05	4.0102e-08	4.0102e-08
gi|556503834|ref|NC_000913.3|	563330	563845	sfmF	+	372	515	515	1	4540815	8.19236e-05	1.59075e-07	1.59075e-07
gi|556503834|ref|NC_000913.3|	564815	565978	intD	-	23210	1163	1163	1	4540815	0.00511142	4.39503e-06	4.39503e-06
gi|556503834|ref|NC_000913.3|	572466	572921	ybcN	+	218	455	455	1	4540815	4.8009e-05	1.05514e-07	1.05514e-07
gi|556503834|ref|NC_000913.3|	574737	575753	insH1	-	49	945	1016	0.930118	4540815	1.0791e-05	1.06211e-08	1.06211e-08
gi|556503834|ref|NC_000913.3|	577613	578110	rrrD	+	3744	497	497	1	4540815	0.000824522	1.659e-06	1.659e-06
gi|556503834|ref|NC_000913.3|	578107	578568	rzpD	+	122	461	461	1	4540815	2.68674e-05	5.82807e-08	5.82807e-08
gi|556503834|ref|NC_000913.3|	579184	579594	ybcV	-	15629	410	410	1	4540815	0.00344189	8.39486e-06	8.39486e-06
gi|556503834|ref|NC_000913.3|	580834	581379	ohD	+	1608	545	545	1	4540815	0.000354121	6.49764e-07	6.49764e-07
gi|556503834|ref|NC_000913.3|	584680	585633	ompT	-	943	953	953	1	4540815	0.000207672	2.17914e-07	2.17914e-07
gi|556503834|ref|NC_000913.3|	586147	586908	vY	-	58	757	761	0.994744	4540815	1.2773e-05	1.67845e-08	1.67845e-08
gi|556503834|ref|NC_000913.3|	587091	587981	ybcH	-	2431	890	890	1	4540815	0.000535366	6.01535e-07	6.01535e-07
gi|556503834|ref|NC_000913.3|	587982	590954	frA	-	14	222	2972	0.0746972	4540815	3.08315e-06	1.0374e-09	1.0374e-09
gi|556503834|ref|NC_000913.3|	590941	593178	frB	-	103	732	2237	0.327224	4540815	2.26832e-05	1.014e-08	1.014e-08
gi|556503834|ref|NC_000913.3|	593328	594770	cusS	-	155	1428	1442	0.990291	4540815	3.41348e-05	2.36719e-08	2.36719e-08
gi|556503834|ref|NC_000913.3|	594760	595443	cusR	-	169	675	683	0.988287	4540815	3.7218e-05	5.44919e-08	5.44919e-08
gi|556503834|ref|NC_000913.3|	595600	596973	cusC	+	6	192	1373	0.13984	4540815	1.32135e-06	9.62381e-10	9.62381e-10
gi|556503834|ref|NC_000913.3|	597479	598702	cusB	+	150	1221	1223	0.998365	4540815	3.30337e-05	2.70104e-08	2.70104e-08
gi|556503834|ref|NC_000913.3|	598714	601857	cusA	+	5	248	3143	0.0789055	4540815	1.10112e-06	3.50342e-10	3.50342e-10
gi|556503834|ref|NC_000913.3|	601959	603335	pheP	+	52	1105	1376	0.803052	4540815	1.14517e-05	8.32245e-09	8.32245e-09
gi|556503834|ref|NC_000913.3|	603416	604663	ybdG	-	2538	1247	1247	1	4540815	0.000558931	4.4822e-07	4.4822e-07
gi|556503834|ref|NC_000913.3|	604771	605424	fsB	-	238	649	653	0.993874	4540815	5.24135e-05	8.02657e-08	8.02657e-08
gi|556503834|ref|NC_000913.3|	606265	607383	ybdK	-	1579	1118	1118	1	4540815	0.000347735	3.11033e-07	3.11033e-07
gi|556503834|ref|NC_000913.3|	608065	609177	insL1	+	677	1112	1112	1	4540815	0.000149092	1.34076e-07	1.34076e-07
gi|556503834|ref|NC_000913.3|	609459	610079	tD	-	996	620	620	1	4540815	0.000219344	3.5378e-07	3.5378e-07
gi|556503834|ref|NC_000913.3|	610254	612494	fepA	-	14	332	2240	0.148214	4540815	3.08315e-06	1.3764e-09	1.3764e-09
gi|556503834|ref|NC_000913.3|	612737	613939	fes	+	40	892	1202	0.742097	4540815	8.80899e-06	7.32861e-09	7.32861e-09
gi|556503834|ref|NC_000913.3|	614157	618038	tF	+	2	102	3881	0.0262819	4540815	4.4045e-07	1.13489e-10	1.13489e-10
gi|556503834|ref|NC_000913.3|	618254	619387	fepE	+	511	1133	1133	1	4540815	0.000112535	9.93247e-08	9.93247e-08
gi|556503834|ref|NC_000913.3|	619384	620199	fepC	-	308	815	815	1	4540815	6.78292e-05	8.32261e-08	8.32261e-08
gi|556503834|ref|NC_000913.3|	620196	621188	fepG	-	46	875	992	0.882057	4540815	1.01303e-05	1.0212e-08	1.0212e-08
gi|556503834|ref|NC_000913.3|	621185	622189	fepD	-	13	520	1004	0.517928	4540815	2.86292e-06	2.85152e-09	2.85152e-09
gi|556503834|ref|NC_000913.3|	622300	623550	tS	+	26	747	1250	0.5976	4540815	5.72584e-06	4.58068e-09	4.58068e-09
gi|556503834|ref|NC_000913.3|	623554	624510	fepB	-	52	882	956	0.922594	4540815	1.14517e-05	1.19788e-08	1.19788e-08
gi|556503834|ref|NC_000913.3|	624885	626060	tC	+	46	1001	1175	0.851915	4540815	1.01303e-05	8.62157e-09	8.62157e-09
gi|556503834|ref|NC_000913.3|	626070	627680	tE	+	7	288	1610	0.178882	4540815	1.54157e-06	9.57499e-10	9.57499e-10
gi|556503834|ref|NC_000913.3|	627694	628551	tB	+	22	595	857	0.694282	4540815	4.84495e-06	5.65338e-09	5.65338e-09
gi|556503834|ref|NC_000913.3|	628551	629297	tA	+	691	746	746	1	4540815	0.000152175	2.03988e-07	2.03988e-07
gi|556503834|ref|NC_000913.3|	629300	629713	tH	+	126	411	413	0.995157	4540815	2.77483e-05	6.71872e-08	6.71872e-08
gi|556503834|ref|NC_000913.3|	629894	631999	cstA	+	21	448	2105	0.212827	4540815	4.62472e-06	2.19702e-09	2.19702e-09
gi|556503834|ref|NC_000913.3|	632389	633477	ybdH	-	127	1073	1088	0.986213	4540815	2.79685e-05	2.57064e-08	2.57064e-08
gi|556503834|ref|NC_000913.3|	633586	634746	ybdL	+	95	1037	1160	0.893965	4540815	2.09214e-05	1.80357e-08	1.80357e-08
gi|556503834|ref|NC_000913.3|	634747	635376	ybdM	-	6676	629	629	1	4540815	0.00147022	2.33739e-06	2.33739e-06
gi|556503834|ref|NC_000913.3|	635349	636569	ybdN	-	525	1220	1220	1	4540815	0.000115618	9.47689e-08	9.47689e-08
gi|556503834|ref|NC_000913.3|	639753	641318	ahpF	+	56	1242	1565	0.79361	4540815	1.23326e-05	7.88025e-09	7.88025e-09
gi|556503834|ref|NC_000913.3|	641439	641867	uspG	-	975	428	428	1	4540815	0.000214719	5.0168e-07	5.0168e-07
gi|556503834|ref|NC_000913.3|	642088	643326	ybdR	+	115	1216	1238	0.982229	4540815	2.53259e-05	2.04571e-08	2.04571e-08
gi|556503834|ref|NC_000913.3|	643557	643967	rnk	-	845	410	410	1	4540815	0.00018609	4.53878e-07	4.53878e-07
gi|556503834|ref|NC_000913.3|	644197	645003	rna	-	27	542	806	0.672457	4540815	5.94607e-06	7.37726e-09	7.37726e-09
gi|556503834|ref|NC_000913.3|	645117	646580	citT	-	143	1437	1463	0.982228	4540815	3.14921e-05	2.15257e-08	2.15257e-08
gi|556503834|ref|NC_000913.3|	646631	647509	citG	-	1779	878	878	1	4540815	0.00039178	4.46219e-07	4.46219e-07
gi|556503834|ref|NC_000913.3|	647484	648035	citX	-	33	397	551	0.720508	4540815	7.26742e-06	1.31895e-08	1.31895e-08
gi|556503834|ref|NC_000913.3|	648039	649571	citF	-	283	1504	1532	0.981723	4540815	6.23236e-05	4.06812e-08	4.06812e-08
gi|556503834|ref|NC_000913.3|	649582	650490	citE	-	100	902	908	0.993392	4540815	2.20225e-05	2.42538e-08	2.42538e-08
gi|556503834|ref|NC_000913.3|	650798	651856	citC	-	1383	1056	1058	0.99811	4540815	0.000304571	2.87874e-07	2.87874e-07
gi|556503834|ref|NC_000913.3|	652235	653893	citA	+	21235	1658	1658	1	4540815	0.00467647	2.82055e-06	2.82055e-06
gi|556503834|ref|NC_000913.3|	653862	654542	citB	+	6708	680	680	1	4540815	0.00147727	2.17245e-06	2.17245e-06
gi|556503834|ref|NC_000913.3|	654583	655968	dcuC	-	106	1345	1385	0.971119	4540815	2.33438e-05	1.68547e-08	1.68547e-08
gi|556503834|ref|NC_000913.3|	659251	660216	lipA	-	566	965	965	1	4540815	0.000124647	1.29168e-07	1.29168e-07
gi|556503834|ref|NC_000913.3|	661637	662278	lipB	-	923	641	641	1	4540815	0.000203267	3.1711e-07	3.1711e-07
gi|556503834|ref|NC_000913.3|	662752	663963	dacA	-	2769	1211	1211	1	4540815	0.000609802	5.03553e-07	5.03553e-07
gi|556503834|ref|NC_000913.3|	664102	665190	rlpA	-	55	981	1088	0.901654	4540815	1.21124e-05	1.11327e-08	1.11327e-08
gi|556503834|ref|NC_000913.3|	665201	666313	mrdB	-	4113	1112	1112	1	4540815	0.000905785	8.14554e-07	8.14554e-07
gi|556503834|ref|NC_000913.3|	666316	668217	mrdA	-	17	232	1901	0.122041	4540815	3.74382e-06	1.9694e-09	1.9694e-09
gi|556503834|ref|NC_000913.3|	668248	668715	rlmH	-	865	467	467	1	4540815	0.000190494	4.07911e-07	4.07911e-07
gi|556503834|ref|NC_000913.3|	669296	669907	cobC	-	631	611	611	1	4540815	0.000138962	2.27433e-07	2.27433e-07
gi|556503834|ref|NC_000913.3|	669931	670572	adD	-	9657	641	641	1	4540815	0.00212671	3.3178e-06	3.3178e-06
gi|556503834|ref|NC_000913.3|	670574	671605	holA	-	47	666	1031	0.645975	4540815	1.03506e-05	1.00393e-08	1.00393e-08
gi|556503834|ref|NC_000913.3|	671605	672186	lptE	-	1233	581	581	1	4540815	0.000271537	4.67362e-07	4.67362e-07
gi|556503834|ref|NC_000913.3|	672201	674783	leuS	-	35	928	2582	0.359411	4540815	7.70787e-06	2.98523e-09	2.98523e-09
gi|556503834|ref|NC_000913.3|	675018	675500	ybeL	+	6334	482	482	1	4540815	0.0013949	2.89399e-06	2.89399e-06
gi|556503834|ref|NC_000913.3|	676711	677418	ybeR	+	1975	707	707	1	4540815	0.000434944	6.15197e-07	6.15197e-07
gi|556503834|ref|NC_000913.3|	677415	678842	djlB	+	788	1427	1427	1	4540815	0.000173537	1.2161e-07	1.2161e-07
gi|556503834|ref|NC_000913.3|	679508	680215	ybeU	+	36	96	707	0.135785	4540815	7.92809e-06	1.12137e-08	1.12137e-08
gi|556503834|ref|NC_000913.3|	680212	681663	djlC	+	7931	1451	1451	1	4540815	0.0017466	1.20372e-06	1.20372e-06
gi|556503834|ref|NC_000913.3|	681723	683393	hscC	-	10	306	1670	0.183233	4540815	2.20225e-06	1.31871e-09	1.31871e-09
gi|556503834|ref|NC_000913.3|	683477	684412	rihA	-	1189	935	935	1	4540815	0.000261847	2.80051e-07	2.80051e-07
gi|556503834|ref|NC_000913.3|	684530	685255	ltL	-	5100	725	725	1	4540815	0.00112315	1.54917e-06	1.54917e-06
gi|556503834|ref|NC_000913.3|	685255	685929	ltK	-	211	674	674	1	4540815	4.64674e-05	6.89428e-08	6.89428e-08
gi|556503834|ref|NC_000913.3|	685929	686669	ltJ	-	1605	740	740	1	4540815	0.000353461	4.7765e-07	4.7765e-07
gi|556503834|ref|NC_000913.3|	686839	687747	ltI	-	2914	908	908	1	4540815	0.000641735	7.06757e-07	7.06757e-07
gi|556503834|ref|NC_000913.3|	687997	689013	insH1	-	42	883	1016	0.869094	4540815	9.24944e-06	9.10378e-09	9.10378e-09
gi|556503834|ref|NC_000913.3|	689343	690881	lnt	-	89	1397	1538	0.908323	4540815	1.96e-05	1.27438e-08	1.27438e-08
gi|556503834|ref|NC_000913.3|	690906	691784	ybeX	-	55	802	878	0.91344	4540815	1.21124e-05	1.37954e-08	1.37954e-08
gi|556503834|ref|NC_000913.3|	691874	692341	ybeY	-	1521	467	467	1	4540815	0.000334962	7.17263e-07	7.17263e-07
gi|556503834|ref|NC_000913.3|	692338	693378	ybeZ	-	25	424	1040	0.407692	4540815	5.50562e-06	5.29386e-09	5.29386e-09
gi|556503834|ref|NC_000913.3|	693531	694955	miaB	-	87	1326	1424	0.93118	4540815	1.91596e-05	1.34547e-08	1.34547e-08
gi|556503834|ref|NC_000913.3|	695101	696276	ubiF	+	23	683	1175	0.581277	4540815	5.06517e-06	4.31078e-09	4.31078e-09
gi|556503834|ref|NC_000913.3|	697513	699177	asnB	-	84	1292	1664	0.776442	4540815	1.84989e-05	1.11171e-08	1.11171e-08
gi|556503834|ref|NC_000913.3|	699574	700326	umpH	-	1870	752	752	1	4540815	0.00041182	5.47633e-07	5.47633e-07
gi|556503834|ref|NC_000913.3|	700374	701594	agC	-	965	1220	1220	1	4540815	0.000212517	1.74194e-07	1.74194e-07
gi|556503834|ref|NC_000913.3|	701603	702751	agA	-	347	1148	1148	1	4540815	7.6418e-05	6.65662e-08	6.65662e-08
gi|556503834|ref|NC_000913.3|	702811	703611	agB	-	35	727	800	0.90875	4540815	7.70787e-06	9.63483e-09	9.63483e-09
gi|556503834|ref|NC_000913.3|	703944	705890	agE	+	22	493	1946	0.25334	4540815	4.84495e-06	2.48969e-09	2.48969e-09
gi|556503834|ref|NC_000913.3|	706093	707757	lnS	+	188	1627	1664	0.977764	4540815	4.14023e-05	2.48812e-08	2.48812e-08
gi|556503834|ref|NC_000913.3|	708334	709740	chiP	+	27	842	1406	0.598862	4540815	5.94607e-06	4.22907e-09	4.22907e-09
gi|556503834|ref|NC_000913.3|	710200	710646	fur	-	1306	446	446	1	4540815	0.000287614	6.44873e-07	6.44873e-07
gi|556503834|ref|NC_000913.3|	710935	711465	fldA	-	1824	530	530	1	4540815	0.00040169	7.57906e-07	7.57906e-07
gi|556503834|ref|NC_000913.3|	712038	712802	ybfF	-	13952	764	764	1	4540815	0.00307258	4.0217e-06	4.0217e-06
gi|556503834|ref|NC_000913.3|	712987	713532	seqA	+	1162	545	545	1	4540815	0.000255901	4.69543e-07	4.69543e-07
gi|556503834|ref|NC_000913.3|	713558	715198	pgm	+	2	97	1640	0.0591463	4540815	4.4045e-07	2.68567e-10	2.68567e-10
gi|556503834|ref|NC_000913.3|	715412	715906	ybfP	+	547	494	494	1	4540815	0.000120463	2.43852e-07	2.43852e-07
gi|556503834|ref|NC_000913.3|	716946	718265	potE	-	158	1251	1319	0.948446	4540815	3.47955e-05	2.63802e-08	2.63802e-08
gi|556503834|ref|NC_000913.3|	718262	720460	speF	-	4	189	2198	0.0859873	4540815	8.80899e-07	4.00773e-10	4.00773e-10
gi|556503834|ref|NC_000913.3|	721056	721733	kdpE	-	7726	677	677	1	4540815	0.00170146	2.51323e-06	2.51323e-06
gi|556503834|ref|NC_000913.3|	721730	724414	kdpD	-	60	393	2684	0.146423	4540815	1.32135e-05	4.92306e-09	4.92306e-09
gi|556503834|ref|NC_000913.3|	724988	727036	kdpB	-	146	1425	2048	0.695801	4540815	3.21528e-05	1.56996e-08	1.56996e-08
gi|556503834|ref|NC_000913.3|	727059	728732	kdpA	-	216	1491	1673	0.891213	4540815	4.75686e-05	2.84331e-08	2.84331e-08
gi|556503834|ref|NC_000913.3|	729583	733776	rhsC	+	3	150	4193	0.0357739	4540815	6.60674e-07	1.57566e-10	1.57566e-10
gi|556503834|ref|NC_000913.3|	739001	739510	ybgA	+	14689	509	509	1	4540815	0.00323488	6.35537e-06	6.35537e-06
gi|556503834|ref|NC_000913.3|	739507	740925	phr	+	405	1401	1418	0.988011	4540815	8.9191e-05	6.28992e-08	6.28992e-08
gi|556503834|ref|NC_000913.3|	741075	742556	dtpD	-	39	846	1481	0.571236	4540815	8.58877e-06	5.7993e-09	5.7993e-09
gi|556503834|ref|NC_000913.3|	743593	744249	ybgJ	+	15	485	656	0.739329	4540815	3.30337e-06	5.03563e-09	5.03563e-09
gi|556503834|ref|NC_000913.3|	744243	745175	ybgK	+	99	932	932	1	4540815	2.18023e-05	2.3393e-08	2.3393e-08
gi|556503834|ref|NC_000913.3|	745165	745899	ybgL	+	347	734	734	1	4540815	7.6418e-05	1.04112e-07	1.04112e-07
gi|556503834|ref|NC_000913.3|	745935	746726	i	+	122	785	791	0.992415	4540815	2.68674e-05	3.39664e-08	3.39664e-08
gi|556503834|ref|NC_000913.3|	746723	747769	abrB	-	215	1046	1046	1	4540815	4.73483e-05	4.52661e-08	4.52661e-08
gi|556503834|ref|NC_000913.3|	747921	748982	ybgO	-	575	1061	1061	1	4540815	0.000126629	1.19349e-07	1.19349e-07
gi|556503834|ref|NC_000913.3|	749722	752169	ybgQ	-	58	1408	2447	0.575398	4540815	1.2773e-05	5.21988e-09	5.21988e-09
gi|556503834|ref|NC_000913.3|	752229	752795	ybgD	-	20	469	566	0.828622	4540815	4.4045e-06	7.78179e-09	7.78179e-09
gi|556503834|ref|NC_000913.3|	753185	754468	ltA	-	28	630	1283	0.491037	4540815	6.16629e-06	4.80615e-09	4.80615e-09
gi|556503834|ref|NC_000913.3|	755907	757673	sdhA	+	51	1029	1766	0.582673	4540815	1.12315e-05	6.35983e-09	6.35983e-09
gi|556503834|ref|NC_000913.3|	757689	758405	sdhB	+	7538	716	716	1	4540815	0.00166005	2.31851e-06	2.31851e-06
gi|556503834|ref|NC_000913.3|	758706	761507	sucA	+	1	43	2801	0.0153517	4540815	2.20225e-07	7.86236e-11	7.86236e-11
gi|556503834|ref|NC_000913.3|	761522	762739	sucB	+	298	1200	1217	0.986031	4540815	6.5627e-05	5.39252e-08	5.39252e-08
gi|556503834|ref|NC_000913.3|	763014	764180	sucC	+	6	202	1166	0.173242	4540815	1.32135e-06	1.13323e-09	1.13323e-09
gi|556503834|ref|NC_000913.3|	764180	765049	sucD	+	39	760	869	0.874568	4540815	8.58877e-06	9.88351e-09	9.88351e-09
gi|556503834|ref|NC_000913.3|	765153	765875	mngR	-	160	722	722	1	4540815	3.5236e-05	4.88033e-08	4.88033e-08
gi|556503834|ref|NC_000913.3|	765984	767960	mngA	+	53	1120	1976	0.566802	4540815	1.16719e-05	5.90684e-09	5.90684e-09
gi|556503834|ref|NC_000913.3|	767978	770611	mngB	+	21	651	2633	0.247247	4540815	4.62472e-06	1.75645e-09	1.75645e-09
gi|556503834|ref|NC_000913.3|	771458	773026	cydA	+	63	1061	1568	0.676658	4540815	1.38742e-05	8.84832e-09	8.84832e-09
gi|556503834|ref|NC_000913.3|	773042	774181	cydB	+	180	1128	1139	0.990342	4540815	3.96405e-05	3.48029e-08	3.48029e-08
gi|556503834|ref|NC_000913.3|	774752	775156	ybgC	+	26	360	404	0.891089	4540815	5.72584e-06	1.41729e-08	1.41729e-08
gi|556503834|ref|NC_000913.3|	775153	775845	tolQ	+	70	692	692	1	4540815	1.54157e-05	2.22771e-08	2.22771e-08
gi|556503834|ref|NC_000913.3|	775849	776277	tolR	+	1207	428	428	1	4540815	0.000265811	6.21054e-07	6.21054e-07
gi|556503834|ref|NC_000913.3|	776342	777607	tolA	+	68	1166	1265	0.921739	4540815	1.49753e-05	1.18382e-08	1.18382e-08
gi|556503834|ref|NC_000913.3|	777740	779032	tolB	+	447	1292	1292	1	4540815	9.84405e-05	7.61923e-08	7.61923e-08
gi|556503834|ref|NC_000913.3|	779067	779588	pal	+	216	521	521	1	4540815	4.75686e-05	9.13024e-08	9.13024e-08
gi|556503834|ref|NC_000913.3|	779598	780389	ybgF	+	13	380	791	0.480405	4540815	2.86292e-06	3.61937e-09	3.61937e-09
gi|556503834|ref|NC_000913.3|	782085	783128	adA	+	2459	1043	1043	1	4540815	0.000541533	5.19207e-07	5.19207e-07
gi|556503834|ref|NC_000913.3|	783166	783885	pnuC	+	2659	719	719	1	4540815	0.000585578	8.14434e-07	8.14434e-07
gi|556503834|ref|NC_000913.3|	783882	784823	zitB	-	228	941	941	1	4540815	5.02113e-05	5.33595e-08	5.33595e-08
gi|556503834|ref|NC_000913.3|	785633	786685	aroG	+	138	1052	1052	1	4540815	3.0391e-05	2.88888e-08	2.88888e-08
gi|556503834|ref|NC_000913.3|	786843	787595	pmA	-	89	752	752	1	4540815	1.96e-05	2.60638e-08	2.60638e-08
gi|556503834|ref|NC_000913.3|	787797	788837	alM	-	15	557	1040	0.535577	4540815	3.30337e-06	3.17632e-09	3.17632e-09
gi|556503834|ref|NC_000913.3|	788831	789979	alK	-	71	1127	1148	0.981707	4540815	1.5636e-05	1.36202e-08	1.36202e-08
gi|556503834|ref|NC_000913.3|	789983	791029	alT	-	4	151	1046	0.14436	4540815	8.80899e-07	8.4216e-10	8.4216e-10
gi|556503834|ref|NC_000913.3|	791039	792055	alE	-	22	672	1016	0.661417	4540815	4.84495e-06	4.76865e-09	4.76865e-09
gi|556503834|ref|NC_000913.3|	792316	793788	modF	-	88	1258	1472	0.85462	4540815	1.93798e-05	1.31656e-08	1.31656e-08
gi|556503834|ref|NC_000913.3|	793856	794644	modE	-	7437	788	788	1	4540815	0.00163781	2.07844e-06	2.07844e-06
gi|556503834|ref|NC_000913.3|	795089	795862	modA	+	842	773	773	1	4540815	0.000185429	2.39883e-07	2.39883e-07
gi|556503834|ref|NC_000913.3|	795862	796551	modB	+	2597	689	689	1	4540815	0.000571924	8.30078e-07	8.30078e-07
gi|556503834|ref|NC_000913.3|	796554	797612	modC	+	37	774	1058	0.731569	4540815	8.14832e-06	7.70162e-09	7.70162e-09
gi|556503834|ref|NC_000913.3|	797613	798431	ybhA	-	56	782	818	0.95599	4540815	1.23326e-05	1.50765e-08	1.50765e-08
gi|556503834|ref|NC_000913.3|	798586	799581	pgl	+	10	298	995	0.299498	4540815	2.20225e-06	2.21331e-09	2.21331e-09
gi|556503834|ref|NC_000913.3|	799622	800575	ybhD	-	173	953	953	1	4540815	3.80989e-05	3.99778e-08	3.99778e-08
gi|556503834|ref|NC_000913.3|	800759	801811	ybhH	+	623	1052	1052	1	4540815	0.0001372	1.30418e-07	1.30418e-07
gi|556503834|ref|NC_000913.3|	805998	807281	ybhC	-	179	1199	1283	0.934528	4540815	3.94202e-05	3.0725e-08	3.0725e-08
gi|556503834|ref|NC_000913.3|	807433	807909	ybhB	-	3703	476	476	1	4540815	0.000815492	1.71322e-06	1.71322e-06
gi|556503834|ref|NC_000913.3|	807968	809257	bioA	-	18	648	1289	0.502715	4540815	3.96405e-06	3.07529e-09	3.07529e-09
gi|556503834|ref|NC_000913.3|	809344	810384	bioB	+	33	812	1040	0.780769	4540815	7.26742e-06	6.9879e-09	6.9879e-09
gi|556503834|ref|NC_000913.3|	810381	811535	bioF	+	114	1144	1154	0.991335	4540815	2.51056e-05	2.17553e-08	2.17553e-08
gi|556503834|ref|NC_000913.3|	811522	812277	bioC	+	361	754	755	0.998676	4540815	7.95011e-05	1.053e-07	1.053e-07
gi|556503834|ref|NC_000913.3|	812270	812947	bioD	+	39	640	677	0.945347	4540815	8.58877e-06	1.26865e-08	1.26865e-08
gi|556503834|ref|NC_000913.3|	815739	816647	ybhK	-	216	891	908	0.981278	4540815	4.75686e-05	5.23883e-08	5.23883e-08
gi|556503834|ref|NC_000913.3|	817044	818033	moaA	+	9	337	989	0.340748	4540815	1.98202e-06	2.00407e-09	2.00407e-09
gi|556503834|ref|NC_000913.3|	818055	818567	moaB	+	377	512	512	1	4540815	8.30247e-05	1.62158e-07	1.62158e-07
gi|556503834|ref|NC_000913.3|	818570	819055	moaC	+	40	484	485	0.997938	4540815	8.80899e-06	1.81629e-08	1.81629e-08
gi|556503834|ref|NC_000913.3|	819295	819747	moaE	+	10	261	452	0.577434	4540815	2.20225e-06	4.87223e-09	4.87223e-09
gi|556503834|ref|NC_000913.3|	819884	820588	ybhL	+	5844	704	704	1	4540815	0.00128699	1.82812e-06	1.82812e-06
gi|556503834|ref|NC_000913.3|	820793	821506	ybhM	+	18522	713	713	1	4540815	0.004079	5.7209e-06	5.7209e-06
gi|556503834|ref|NC_000913.3|	821542	822498	ybhN	-	209	956	956	1	4540815	4.6027e-05	4.81454e-08	4.81454e-08
gi|556503834|ref|NC_000913.3|	822498	823739	clsB	-	126	581	1241	0.468171	4540815	2.77483e-05	2.23596e-08	2.23596e-08
gi|556503834|ref|NC_000913.3|	823736	824497	ybhP	-	10578	761	761	1	4540815	0.00232954	3.06115e-06	3.06115e-06
gi|556503834|ref|NC_000913.3|	824630	825040	ybhQ	+	1081	410	410	1	4540815	0.000238063	5.80641e-07	5.80641e-07
gi|556503834|ref|NC_000913.3|	825002	826108	ybhR	-	523	1106	1106	1	4540815	0.000115178	1.04139e-07	1.04139e-07
gi|556503834|ref|NC_000913.3|	826119	827252	ybhS	-	65	1027	1133	0.906443	4540815	1.43146e-05	1.26343e-08	1.26343e-08
gi|556503834|ref|NC_000913.3|	827245	828981	ybhF	-	5	151	1736	0.0869816	4540815	1.10112e-06	6.34288e-10	6.34288e-10
gi|556503834|ref|NC_000913.3|	828974	829972	ybhG	-	27	485	998	0.485972	4540815	5.94607e-06	5.95799e-09	5.95799e-09
gi|556503834|ref|NC_000913.3|	829972	830643	ybiH	-	1372	671	671	1	4540815	0.000302148	4.50296e-07	4.50296e-07
gi|556503834|ref|NC_000913.3|	830872	832236	rhlE	+	97	1303	1364	0.955279	4540815	2.13618e-05	1.56611e-08	1.56611e-08
gi|556503834|ref|NC_000913.3|	832468	832950	ybiA	-	65	466	482	0.966805	4540815	1.43146e-05	2.96984e-08	2.96984e-08
gi|556503834|ref|NC_000913.3|	833070	835220	dinG	+	1	51	2150	0.0237209	4540815	2.20225e-07	1.0243e-10	1.0243e-10
gi|556503834|ref|NC_000913.3|	835248	836210	ybiB	+	52	916	962	0.952183	4540815	1.14517e-05	1.1904e-08	1.1904e-08
gi|556503834|ref|NC_000913.3|	836351	837436	ybiC	+	0	0	1085	0	4540815	0	0	0
gi|556503834|ref|NC_000913.3|	838530	839207	ybiX	-	10	269	677	0.397341	4540815	2.20225e-06	3.25295e-09	3.25295e-09
gi|556503834|ref|NC_000913.3|	839249	841531	fiu	-	303	1421	2282	0.622699	4540815	6.67281e-05	2.92411e-08	2.92411e-08
gi|556503834|ref|NC_000913.3|	842332	843258	rlmF	+	8	362	926	0.390929	4540815	1.7618e-06	1.90259e-09	1.90259e-09
gi|556503834|ref|NC_000913.3|	843255	845480	ybiO	-	6	280	2225	0.125843	4540815	1.32135e-06	5.93865e-10	5.93865e-10
gi|556503834|ref|NC_000913.3|	845741	846463	lnQ	-	14	372	722	0.515235	4540815	3.08315e-06	4.27029e-09	4.27029e-09
gi|556503834|ref|NC_000913.3|	846460	847119	lnP	-	132	659	659	1	4540815	2.90697e-05	4.41118e-08	4.41118e-08
gi|556503834|ref|NC_000913.3|	847258	848004	lnH	-	14940	746	746	1	4540815	0.00329016	4.4104e-06	4.4104e-06
gi|556503834|ref|NC_000913.3|	850450	850965	ompX	+	3095	515	515	1	4540815	0.000681596	1.32349e-06	1.32349e-06
gi|556503834|ref|NC_000913.3|	851014	852597	ybiP	-	121	1527	1583	0.964624	4540815	2.66472e-05	1.68334e-08	1.68334e-08
gi|556503834|ref|NC_000913.3|	853183	853650	mntR	+	1533	467	467	1	4540815	0.000337605	7.22922e-07	7.22922e-07
gi|556503834|ref|NC_000913.3|	853647	854765	ybiR	+	1141	1118	1118	1	4540815	0.000251276	2.24755e-07	2.24755e-07
gi|556503834|ref|NC_000913.3|	854824	855744	ldtB	-	1509	920	920	1	4540815	0.000332319	3.61217e-07	3.61217e-07
gi|556503834|ref|NC_000913.3|	855963	857555	ybiT	+	7	328	1592	0.20603	4540815	1.54157e-06	9.68325e-10	9.68325e-10
gi|556503834|ref|NC_000913.3|	857796	859061	ybiU	-	144	1265	1265	1	4540815	3.17124e-05	2.50691e-08	2.50691e-08
gi|556503834|ref|NC_000913.3|	859213	860028	ybiV	-	17373	815	815	1	4540815	0.00382597	4.69444e-06	4.69444e-06
gi|556503834|ref|NC_000913.3|	860174	862606	ybiW	-	0	0	2432	0	4540815	0	0	0
gi|556503834|ref|NC_000913.3|	862612	863511	ybiY	-	7	264	899	0.29366	4540815	1.54157e-06	1.71476e-09	1.71476e-09
gi|556503834|ref|NC_000913.3|	863642	864304	fsaA	+	8399	662	662	1	4540815	0.00184967	2.79406e-06	2.79406e-06
gi|556503834|ref|NC_000913.3|	864380	865129	moeB	-	2488	749	749	1	4540815	0.000547919	7.31534e-07	7.31534e-07
gi|556503834|ref|NC_000913.3|	865129	866364	moeA	-	37	651	1235	0.527126	4540815	8.14832e-06	6.59783e-09	6.59783e-09
gi|556503834|ref|NC_000913.3|	866568	867533	iaaA	+	6	279	965	0.289119	4540815	1.32135e-06	1.36927e-09	1.36927e-09
gi|556503834|ref|NC_000913.3|	867520	869391	siA	+	5	254	1871	0.135756	4540815	1.10112e-06	5.88522e-10	5.88522e-10
gi|556503834|ref|NC_000913.3|	869411	870949	siB	+	9	320	1538	0.208062	4540815	1.98202e-06	1.2887e-09	1.2887e-09
gi|556503834|ref|NC_000913.3|	870967	871887	siC	+	57	897	920	0.975	4540815	1.25528e-05	1.36444e-08	1.36444e-08
gi|556503834|ref|NC_000913.3|	871890	872801	siD	+	3	51	911	0.0559824	4540815	6.60674e-07	7.25219e-10	7.25219e-10
gi|556503834|ref|NC_000913.3|	876710	878035	rimO	-	359	1325	1325	1	4540815	7.90607e-05	5.96685e-08	5.96685e-08
gi|556503834|ref|NC_000913.3|	878742	879857	yliI	+	595	1115	1115	1	4540815	0.000131034	1.17519e-07	1.17519e-07
gi|556503834|ref|NC_000913.3|	879854	880480	stB	-	3741	626	626	1	4540815	0.000823861	1.31607e-06	1.31607e-06
gi|556503834|ref|NC_000913.3|	880727	881929	dacC	+	70	1150	1202	0.956739	4540815	1.54157e-05	1.28251e-08	1.28251e-08
gi|556503834|ref|NC_000913.3|	882792	883388	ybjG	-	3383	596	596	1	4540815	0.00074502	1.25003e-06	1.25003e-06
gi|556503834|ref|NC_000913.3|	883673	884905	mdfA	+	18	646	1232	0.524351	4540815	3.96405e-06	3.21757e-09	3.21757e-09
gi|556503834|ref|NC_000913.3|	886131	887339	ybjJ	-	4	164	1208	0.135762	4540815	8.80899e-07	7.29221e-10	7.29221e-10
gi|556503834|ref|NC_000913.3|	887423	887959	rcdA	+	660	536	536	1	4540815	0.000145348	2.71172e-07	2.71172e-07
gi|556503834|ref|NC_000913.3|	891184	891906	fsA	+	5141	722	722	1	4540815	0.00113218	1.56811e-06	1.56811e-06
gi|556503834|ref|NC_000913.3|	891967	892869	rimK	+	279	902	902	1	4540815	6.14427e-05	6.81183e-08	6.81183e-08
gi|556503834|ref|NC_000913.3|	892957	893433	ybjN	+	5411	476	476	1	4540815	0.00119164	2.50344e-06	2.50344e-06
gi|556503834|ref|NC_000913.3|	894991	896124	potG	+	83	1130	1133	0.997352	4540815	1.82787e-05	1.6133e-08	1.6133e-08
gi|556503834|ref|NC_000913.3|	896134	897087	potH	+	41	818	953	0.858342	4540815	9.02922e-06	9.47452e-09	9.47452e-09
gi|556503834|ref|NC_000913.3|	897084	897929	potI	+	108	843	845	0.997633	4540815	2.37843e-05	2.81471e-08	2.81471e-08
gi|556503834|ref|NC_000913.3|	897989	898477	ybjO	+	20973	488	488	1	4540815	0.00461877	9.4647e-06	9.4647e-06
gi|556503834|ref|NC_000913.3|	898518	899645	rlmC	+	68	563	1127	0.499556	4540815	1.49753e-05	1.32877e-08	1.32877e-08
gi|556503834|ref|NC_000913.3|	899844	900575	artJ	-	44	666	731	0.911081	4540815	9.68989e-06	1.32557e-08	1.32557e-08
gi|556503834|ref|NC_000913.3|	900866	901534	artM	-	21	481	668	0.72006	4540815	4.62472e-06	6.92323e-09	6.92323e-09
gi|556503834|ref|NC_000913.3|	901534	902250	artQ	-	69	711	716	0.993017	4540815	1.51955e-05	2.12228e-08	2.12228e-08
gi|556503834|ref|NC_000913.3|	902257	902988	artI	-	601	731	731	1	4540815	0.000132355	1.8106e-07	1.8106e-07
gi|556503834|ref|NC_000913.3|	903006	903734	artP	-	6198	728	728	1	4540815	0.00136495	1.87494e-06	1.87494e-06
gi|556503834|ref|NC_000913.3|	903952	904467	ybjP	-	1069	515	515	1	4540815	0.00023542	4.57127e-07	4.57127e-07
gi|556503834|ref|NC_000913.3|	904913	905743	amiD	+	47	811	830	0.977108	4540815	1.03506e-05	1.24706e-08	1.24706e-08
gi|556503834|ref|NC_000913.3|	905740	906753	ybjS	-	87	920	1013	0.908193	4540815	1.91596e-05	1.89137e-08	1.89137e-08
gi|556503834|ref|NC_000913.3|	906852	908282	ybjT	-	29	962	1430	0.672727	4540815	6.38652e-06	4.4661e-09	4.4661e-09
gi|556503834|ref|NC_000913.3|	908293	909294	ltaE	-	57	977	1001	0.976024	4540815	1.25528e-05	1.25403e-08	1.25403e-08
gi|556503834|ref|NC_000913.3|	909331	911049	poxB	-	45	1161	1718	0.675786	4540815	9.91012e-06	5.7684e-09	5.7684e-09
gi|556503834|ref|NC_000913.3|	911182	912150	hcr	-	26	666	968	0.688017	4540815	5.72584e-06	5.91513e-09	5.91513e-09
gi|556503834|ref|NC_000913.3|	912162	913814	hcp	-	5	184	1652	0.11138	4540815	1.10112e-06	6.6654e-10	6.6654e-10
gi|556503834|ref|NC_000913.3|	913958	914857	ybjE	-	6657	899	899	1	4540815	0.00146604	1.63074e-06	1.63074e-06
gi|556503834|ref|NC_000913.3|	915352	916047	aqpZ	-	1400	695	695	1	4540815	0.000308315	4.43618e-07	4.43618e-07
gi|556503834|ref|NC_000913.3|	916473	918131	ybjD	+	115	1396	1658	0.841978	4540815	2.53259e-05	1.52749e-08	1.52749e-08
gi|556503834|ref|NC_000913.3|	918128	919120	ybjX	-	9	352	992	0.354839	4540815	1.98202e-06	1.99801e-09	1.99801e-09
gi|556503834|ref|NC_000913.3|	919235	920350	macA	+	3	49	1115	0.0439462	4540815	6.60674e-07	5.92533e-10	5.92533e-10
gi|556503834|ref|NC_000913.3|	920347	922293	macB	+	11	459	1946	0.235869	4540815	2.42247e-06	1.24485e-09	1.24485e-09
gi|556503834|ref|NC_000913.3|	923264	925540	clpA	+	4	154	2276	0.0676626	4540815	8.80899e-07	3.87038e-10	3.87038e-10
gi|556503834|ref|NC_000913.3|	926728	927432	aat	-	1426	704	704	1	4540815	0.000314041	4.4608e-07	4.4608e-07
gi|556503834|ref|NC_000913.3|	927474	929195	cydC	-	41	956	1721	0.555491	4540815	9.02922e-06	5.24649e-09	5.24649e-09
gi|556503834|ref|NC_000913.3|	929196	930962	cydD	-	331	1755	1766	0.993771	4540815	7.28944e-05	4.12766e-08	4.12766e-08
gi|556503834|ref|NC_000913.3|	931085	932050	trxB	-	32	767	965	0.794819	4540815	7.04719e-06	7.30279e-09	7.30279e-09
gi|556503834|ref|NC_000913.3|	932595	933089	lrp	+	3169	494	494	1	4540815	0.000697892	1.41274e-06	1.41274e-06
gi|556503834|ref|NC_000913.3|	933224	937213	ftsK	+	82	715	3989	0.179243	4540815	1.80584e-05	4.52706e-09	4.52706e-09
gi|556503834|ref|NC_000913.3|	937372	937983	lolA	+	287	611	611	1	4540815	6.32045e-05	1.03444e-07	1.03444e-07
gi|556503834|ref|NC_000913.3|	937994	939337	rarA	+	106	1327	1343	0.988086	4540815	2.33438e-05	1.73819e-08	1.73819e-08
gi|556503834|ref|NC_000913.3|	939428	940720	serS	+	0	0	1292	0	4540815	0	0	0
gi|556503834|ref|NC_000913.3|	940959	943403	dmsA	+	7	216	2444	0.0883797	4540815	1.54157e-06	6.30758e-10	6.30758e-10
gi|556503834|ref|NC_000913.3|	943414	944031	dmsB	+	53	556	617	0.901135	4540815	1.16719e-05	1.89172e-08	1.89172e-08
gi|556503834|ref|NC_000913.3|	944033	944896	dmsC	+	892	863	863	1	4540815	0.000196441	2.27625e-07	2.27625e-07
gi|556503834|ref|NC_000913.3|	944931	945557	ycaC	-	2184	626	626	1	4540815	0.000480971	7.68324e-07	7.68324e-07
gi|556503834|ref|NC_000913.3|	945871	947019	ycaD	+	57	1060	1148	0.923345	4540815	1.25528e-05	1.09345e-08	1.09345e-08
gi|556503834|ref|NC_000913.3|	947229	948659	ycaM	+	105	1345	1430	0.940559	4540815	2.31236e-05	1.61704e-08	1.61704e-08
gi|556503834|ref|NC_000913.3|	948660	949568	ycaN	-	46	815	908	0.897577	4540815	1.01303e-05	1.11568e-08	1.11568e-08
gi|556503834|ref|NC_000913.3|	949668	950258	ycaK	+	1299	590	590	1	4540815	0.000286072	4.84868e-07	4.84868e-07
gi|556503834|ref|NC_000913.3|	950340	951080	pflA	-	68	659	740	0.89054	4540815	1.49753e-05	2.02369e-08	2.02369e-08
gi|556503834|ref|NC_000913.3|	951272	953554	pflB	-	10	335	2282	0.146801	4540815	2.20225e-06	9.65052e-10	9.65052e-10
gi|556503834|ref|NC_000913.3|	953609	954466	focA	-	610	857	857	1	4540815	0.000134337	1.56753e-07	1.56753e-07
gi|556503834|ref|NC_000913.3|	954872	956632	ycaO	-	51	1266	1760	0.719318	4540815	1.12315e-05	6.38151e-09	6.38151e-09
gi|556503834|ref|NC_000913.3|	956762	957454	ycaP	+	272	692	692	1	4540815	5.99011e-05	8.65623e-08	8.65623e-08
gi|556503834|ref|NC_000913.3|	957653	958741	serC	+	132	1088	1088	1	4540815	2.90697e-05	2.67184e-08	2.67184e-08
gi|556503834|ref|NC_000913.3|	958812	960095	aroA	+	106	1237	1283	0.964147	4540815	2.33438e-05	1.81947e-08	1.81947e-08
gi|556503834|ref|NC_000913.3|	960264	961028	ycaL	+	1067	764	764	1	4540815	0.00023498	3.07565e-07	3.07565e-07
gi|556503834|ref|NC_000913.3|	961201	961884	cmk	+	261	683	683	1	4540815	5.74787e-05	8.41562e-08	8.41562e-08
gi|556503834|ref|NC_000913.3|	964320	966584	ycaI	+	55	885	2264	0.390901	4540815	1.21124e-05	5.34998e-09	5.34998e-09
gi|556503834|ref|NC_000913.3|	966621	968369	msbA	+	107	1480	1748	0.846682	4540815	2.35641e-05	1.34806e-08	1.34806e-08
gi|556503834|ref|NC_000913.3|	968366	969352	lpxK	+	482	986	986	1	4540815	0.000106148	1.07656e-07	1.07656e-07
gi|556503834|ref|NC_000913.3|	969389	970621	ycaQ	+	28	845	1232	0.685877	4540815	6.16629e-06	5.00511e-09	5.00511e-09
gi|556503834|ref|NC_000913.3|	970852	971598	kdsB	+	602	746	746	1	4540815	0.000132575	1.77715e-07	1.77715e-07
gi|556503834|ref|NC_000913.3|	971752	972645	ycbJ	+	3374	893	893	1	4540815	0.000743038	8.3207e-07	8.3207e-07
gi|556503834|ref|NC_000913.3|	972622	973401	ycbC	-	1892	779	779	1	4540815	0.000416665	5.34872e-07	5.34872e-07
gi|556503834|ref|NC_000913.3|	973537	974322	smtA	+	130	781	785	0.994904	4540815	2.86292e-05	3.64703e-08	3.64703e-08
gi|556503834|ref|NC_000913.3|	974319	975641	mukF	+	36	73	1322	0.0552194	4540815	7.92809e-06	5.99704e-09	5.99704e-09
gi|556503834|ref|NC_000913.3|	975622	976326	mukE	+	1699	704	704	1	4540815	0.000374162	5.3148e-07	5.3148e-07
gi|556503834|ref|NC_000913.3|	976326	980786	mukB	+	34	449	4460	0.100673	4540815	7.48764e-06	1.67884e-09	1.67884e-09
gi|556503834|ref|NC_000913.3|	981047	982894	ldtD	+	34	666	1847	0.360585	4540815	7.48764e-06	4.05395e-09	4.05395e-09
gi|556503834|ref|NC_000913.3|	983075	983623	ycbK	+	8	225	548	0.410584	4540815	1.7618e-06	3.21496e-09	3.21496e-09
gi|556503834|ref|NC_000913.3|	983650	984297	ycbL	+	354	647	647	1	4540815	7.79596e-05	1.20494e-07	1.20494e-07
gi|556503834|ref|NC_000913.3|	984519	985709	aspC	-	88	1170	1190	0.983193	4540815	1.93798e-05	1.62855e-08	1.62855e-08
gi|556503834|ref|NC_000913.3|	985894	986982	ompF	-	76	998	1088	0.917279	4540815	1.67371e-05	1.53833e-08	1.53833e-08
gi|556503834|ref|NC_000913.3|	987585	988985	asnS	-	34	994	1400	0.71	4540815	7.48764e-06	5.34832e-09	5.34832e-09
gi|556503834|ref|NC_000913.3|	989154	990356	pncB	-	5	165	1202	0.137271	4540815	1.10112e-06	9.16076e-10	9.16076e-10
gi|556503834|ref|NC_000913.3|	990622	993234	pepN	+	47	681	2612	0.26072	4540815	1.03506e-05	3.9627e-09	3.9627e-09
gi|556503834|ref|NC_000913.3|	993277	994044	ssuB	-	6	283	767	0.36897	4540815	1.32135e-06	1.72275e-09	1.72275e-09
gi|556503834|ref|NC_000913.3|	994041	994832	ssuC	-	6	256	791	0.323641	4540815	1.32135e-06	1.67048e-09	1.67048e-09
gi|556503834|ref|NC_000913.3|	994843	995988	ssuD	-	265	1143	1145	0.998253	4540815	5.83596e-05	5.09691e-08	5.09691e-08
gi|556503834|ref|NC_000913.3|	995985	996944	ssuA	-	21	409	959	0.426486	4540815	4.62472e-06	4.82244e-09	4.82244e-09
gi|556503834|ref|NC_000913.3|	996937	997512	ssuE	-	243	573	575	0.996522	4540815	5.35146e-05	9.30689e-08	9.30689e-08
gi|556503834|ref|NC_000913.3|	998490	999191	lfD	+	978	701	701	1	4540815	0.00021538	3.07247e-07	3.07247e-07
gi|556503834|ref|NC_000913.3|	999216	1001816	lfC	+	6	142	2600	0.0546154	4540815	1.32135e-06	5.08211e-10	5.08211e-10
gi|556503834|ref|NC_000913.3|	1003439	1003954	ycbV	+	2343	515	515	1	4540815	0.000515987	1.00192e-06	1.00192e-06
gi|556503834|ref|NC_000913.3|	1003947	1004657	ycbF	+	288	710	710	1	4540815	6.34247e-05	8.93306e-08	8.93306e-08
gi|556503834|ref|NC_000913.3|	1004768	1005778	pyrD	+	2418	1010	1010	1	4540815	0.000532504	5.27231e-07	5.27231e-07
gi|556503834|ref|NC_000913.3|	1005952	1006494	zapC	+	168	542	542	1	4540815	3.69978e-05	6.82616e-08	6.82616e-08
gi|556503834|ref|NC_000913.3|	1006491	1007600	ycbX	-	4062	1109	1109	1	4540815	0.000894553	8.0663e-07	8.0663e-07
gi|556503834|ref|NC_000913.3|	1009964	1011871	uup	+	12	426	1907	0.223387	4540815	2.6427e-06	1.38579e-09	1.38579e-09
gi|556503834|ref|NC_000913.3|	1012001	1013254	pqiA	+	51	999	1253	0.797287	4540815	1.12315e-05	8.96366e-09	8.96366e-09
gi|556503834|ref|NC_000913.3|	1013259	1014899	pqiB	+	251	1608	1640	0.980488	4540815	5.52764e-05	3.37051e-08	3.37051e-08
gi|556503834|ref|NC_000913.3|	1014896	1015459	pqiC	+	74	554	563	0.984014	4540815	1.62966e-05	2.89461e-08	2.89461e-08
gi|556503834|ref|NC_000913.3|	1015952	1016470	fabA	-	661	518	518	1	4540815	0.000145569	2.8102e-07	2.8102e-07
gi|556503834|ref|NC_000913.3|	1016539	1018299	ycbZ	-	9	373	1760	0.211932	4540815	1.98202e-06	1.12615e-09	1.12615e-09
gi|556503834|ref|NC_000913.3|	1019013	1020053	ompA	-	20	551	1040	0.529808	4540815	4.4045e-06	4.23509e-09	4.23509e-09
gi|556503834|ref|NC_000913.3|	1020410	1020919	sulA	-	14656	509	509	1	4540815	0.00322761	6.34109e-06	6.34109e-06
gi|556503834|ref|NC_000913.3|	1021138	1021767	sxy	+	1360	629	629	1	4540815	0.000299506	4.76162e-07	4.76162e-07
gi|556503834|ref|NC_000913.3|	1021730	1023883	yccS	-	227	1108	2153	0.514631	4540815	4.9991e-05	2.32192e-08	2.32192e-08
gi|556503834|ref|NC_000913.3|	1023902	1024348	yccF	-	5557	446	446	1	4540815	0.00122379	2.74392e-06	2.74392e-06
gi|556503834|ref|NC_000913.3|	1024471	1026525	helD	+	0	0	2054	0	4540815	0	0	0
gi|556503834|ref|NC_000913.3|	1026557	1027015	mgsA	-	40	449	458	0.980349	4540815	8.80899e-06	1.92336e-08	1.92336e-08
gi|556503834|ref|NC_000913.3|	1027111	1027773	yccT	-	2864	662	662	1	4540815	0.000630724	9.52755e-07	9.52755e-07
gi|556503834|ref|NC_000913.3|	1027946	1028359	yccU	+	1358	413	413	1	4540815	0.000299065	7.24129e-07	7.24129e-07
gi|556503834|ref|NC_000913.3|	1028779	1029969	rlmI	-	69	1106	1190	0.929412	4540815	1.51955e-05	1.27693e-08	1.27693e-08
gi|556503834|ref|NC_000913.3|	1030759	1031418	yccA	-	2729	659	659	1	4540815	0.000600993	9.11978e-07	9.11978e-07
gi|556503834|ref|NC_000913.3|	1032139	1033257	hyaA	+	19	486	1118	0.434705	4540815	4.18427e-06	3.74264e-09	3.74264e-09
gi|556503834|ref|NC_000913.3|	1033254	1035047	hyaB	+	107	1416	1793	0.789738	4540815	2.35641e-05	1.31422e-08	1.31422e-08
gi|556503834|ref|NC_000913.3|	1035066	1035773	hyaC	+	40	602	707	0.851485	4540815	8.80899e-06	1.24597e-08	1.24597e-08
gi|556503834|ref|NC_000913.3|	1035770	1036357	hyaD	+	1	2	587	0.0034072	4540815	2.20225e-07	3.7517e-10	3.7517e-10
gi|556503834|ref|NC_000913.3|	1036749	1037606	hyaF	+	401	856	857	0.998833	4540815	8.83101e-05	1.03046e-07	1.03046e-07
gi|556503834|ref|NC_000913.3|	1037740	1039284	cbdA	+	73	1115	1544	0.72215	4540815	1.60764e-05	1.04122e-08	1.04122e-08
gi|556503834|ref|NC_000913.3|	1039296	1040432	cbdB	+	31	883	1136	0.777289	4540815	6.82697e-06	6.00966e-09	6.00966e-09
gi|556503834|ref|NC_000913.3|	1040617	1041915	appA	+	333	1127	1298	0.868259	4540815	7.33349e-05	5.64983e-08	5.64983e-08
gi|556503834|ref|NC_000913.3|	1042030	1044210	tk	-	7	283	2180	0.129817	4540815	1.54157e-06	7.07144e-10	7.07144e-10
gi|556503834|ref|NC_000913.3|	1044230	1044676	tp	-	1823	446	446	1	4540815	0.00040147	9.00156e-07	9.00156e-07
gi|556503834|ref|NC_000913.3|	1047945	1048691	fcC	-	14109	746	746	1	4540815	0.00310715	4.16508e-06	4.16508e-06
gi|556503834|ref|NC_000913.3|	1048688	1049332	fcB	-	480	644	644	1	4540815	0.000105708	1.64143e-07	1.64143e-07
gi|556503834|ref|NC_000913.3|	1050027	1050530	insB1	+	1144	503	503	1	4540815	0.000251937	5.00869e-07	5.00869e-07
gi|556503834|ref|NC_000913.3|	1052289	1053362	yccM	-	179	1073	1073	1	4540815	3.94202e-05	3.67383e-08	3.67383e-08
gi|556503834|ref|NC_000913.3|	1053434	1056178	torS	-	9	260	2744	0.0947522	4540815	1.98202e-06	7.22312e-10	7.22312e-10
gi|556503834|ref|NC_000913.3|	1056261	1057289	torT	+	994	1028	1028	1	4540815	0.000218903	2.12941e-07	2.12941e-07
gi|556503834|ref|NC_000913.3|	1057262	1057954	torR	-	19011	692	692	1	4540815	0.00418669	6.05013e-06	6.05013e-06
gi|556503834|ref|NC_000913.3|	1058084	1059256	torC	+	23	736	1172	0.627986	4540815	5.06517e-06	4.32182e-09	4.32182e-09
gi|556503834|ref|NC_000913.3|	1059256	1061802	torA	+	5	176	2546	0.069128	4540815	1.10112e-06	4.32492e-10	4.32492e-10
gi|556503834|ref|NC_000913.3|	1061799	1062398	torD	+	75	567	599	0.946578	4540815	1.65169e-05	2.75741e-08	2.75741e-08
gi|556503834|ref|NC_000913.3|	1062855	1063775	cbpA	-	204	912	920	0.991304	4540815	4.49259e-05	4.88325e-08	4.88325e-08
gi|556503834|ref|NC_000913.3|	1065585	1066826	agp	+	6	220	1241	0.177276	4540815	1.32135e-06	1.06475e-09	1.06475e-09
gi|556503834|ref|NC_000913.3|	1067112	1067708	wrbA	-	5911	596	596	1	4540815	0.00130175	2.18414e-06	2.18414e-06
gi|556503834|ref|NC_000913.3|	1068511	1069839	rutG	-	15	545	1328	0.410392	4540815	3.30337e-06	2.48748e-09	2.48748e-09
gi|556503834|ref|NC_000913.3|	1069860	1070354	rutF	-	142	494	494	1	4540815	3.12719e-05	6.33035e-08	6.33035e-08
gi|556503834|ref|NC_000913.3|	1070365	1070955	rutE	-	13	421	590	0.713559	4540815	2.86292e-06	4.85241e-09	4.85241e-09
gi|556503834|ref|NC_000913.3|	1070965	1071765	rutD	-	9	312	800	0.39	4540815	1.98202e-06	2.47753e-09	2.47753e-09
gi|556503834|ref|NC_000913.3|	1072171	1072863	rutB	-	1287	692	692	1	4540815	0.000283429	4.0958e-07	4.0958e-07
gi|556503834|ref|NC_000913.3|	1072863	1074011	rutA	-	50	904	1148	0.787457	4540815	1.10112e-05	9.59167e-09	9.59167e-09
gi|556503834|ref|NC_000913.3|	1074242	1074880	rutR	+	1052	638	638	1	4540815	0.000231676	3.63129e-07	3.63129e-07
gi|556503834|ref|NC_000913.3|	1074920	1078882	putA	-	17	632	3962	0.159515	4540815	3.74382e-06	9.44932e-10	9.44932e-10
gi|556503834|ref|NC_000913.3|	1079305	1080813	putP	+	105	1403	1508	0.930371	4540815	2.31236e-05	1.5334e-08	1.5334e-08
gi|556503834|ref|NC_000913.3|	1082243	1083370	feO	+	78	997	1127	0.884649	4540815	1.71775e-05	1.52418e-08	1.52418e-08
gi|556503834|ref|NC_000913.3|	1083376	1084647	feB	+	96	1223	1271	0.962234	4540815	2.11416e-05	1.66338e-08	1.66338e-08
gi|556503834|ref|NC_000913.3|	1084992	1086056	phoH	+	328	1064	1064	1	4540815	7.22337e-05	6.78888e-08	6.78888e-08
gi|556503834|ref|NC_000913.3|	1086106	1086519	pgaD	-	158	409	413	0.990315	4540815	3.47955e-05	8.42506e-08	8.42506e-08
gi|556503834|ref|NC_000913.3|	1097886	1098824	hrA	+	402	938	938	1	4540815	8.85304e-05	9.43821e-08	9.43821e-08
gi|556503834|ref|NC_000913.3|	1098879	1099616	ycdX	+	94	737	737	1	4540815	2.07011e-05	2.80884e-08	2.80884e-08
gi|556503834|ref|NC_000913.3|	1099640	1100194	ycdY	+	3605	554	554	1	4540815	0.00079391	1.43305e-06	1.43305e-06
gi|556503834|ref|NC_000913.3|	1100296	1100787	ycdZ	+	139	491	491	1	4540815	3.06112e-05	6.23447e-08	6.23447e-08
gi|556503834|ref|NC_000913.3|	1100851	1101684	csgG	-	2983	833	833	1	4540815	0.000656931	7.88632e-07	7.88632e-07
gi|556503834|ref|NC_000913.3|	1101711	1102127	csgF	-	1984	416	416	1	4540815	0.000436926	1.0503e-06	1.0503e-06
gi|556503834|ref|NC_000913.3|	1103951	1104406	csgB	+	2550	455	455	1	4540815	0.000561573	1.23423e-06	1.23423e-06
gi|556503834|ref|NC_000913.3|	1104447	1104902	csgA	+	25	376	455	0.826374	4540815	5.50562e-06	1.21003e-08	1.21003e-08
gi|556503834|ref|NC_000913.3|	1105820	1106353	ymdB	+	1303	533	533	1	4540815	0.000286953	5.38373e-07	5.38373e-07
gi|556503834|ref|NC_000913.3|	1106355	1107776	clsC	+	20	377	1421	0.265306	4540815	4.4045e-06	3.09957e-09	3.09957e-09
gi|556503834|ref|NC_000913.3|	1107784	1108941	opgC	-	374	1151	1157	0.994814	4540815	8.23641e-05	7.11876e-08	7.11876e-08
gi|556503834|ref|NC_000913.3|	1109335	1110870	opgG	+	123	1441	1535	0.938762	4540815	2.70876e-05	1.76467e-08	1.76467e-08
gi|556503834|ref|NC_000913.3|	1110863	1113406	opgH	+	4	55	2543	0.021628	4540815	8.80899e-07	3.46402e-10	3.46402e-10
gi|556503834|ref|NC_000913.3|	1114264	1115490	mdtG	-	970	1226	1226	1	4540815	0.000213618	1.7424e-07	1.7424e-07
gi|556503834|ref|NC_000913.3|	1115662	1116582	lpxL	-	1617	920	920	1	4540815	0.000356103	3.87069e-07	3.87069e-07
gi|556503834|ref|NC_000913.3|	1116807	1117859	yceA	+	62	980	1052	0.931559	4540815	1.36539e-05	1.2979e-08	1.2979e-08
gi|556503834|ref|NC_000913.3|	1117901	1118476	yceI	-	54	561	575	0.975652	4540815	1.18921e-05	2.0682e-08	2.0682e-08
gi|556503834|ref|NC_000913.3|	1118480	1119046	yceJ	-	6176	566	566	1	4540815	0.00136011	2.40302e-06	2.40302e-06
gi|556503834|ref|NC_000913.3|	1119468	1120586	solA	-	207	1083	1118	0.968694	4540815	4.55865e-05	4.07751e-08	4.07751e-08
gi|556503834|ref|NC_000913.3|	1121561	1122607	pyrC	-	24	763	1046	0.729445	4540815	5.28539e-06	5.05296e-09	5.05296e-09
gi|556503834|ref|NC_000913.3|	1122713	1123273	yceB	-	2786	560	560	1	4540815	0.000613546	1.09562e-06	1.09562e-06
gi|556503834|ref|NC_000913.3|	1123407	1124054	rxB	-	11457	647	647	1	4540815	0.00252312	3.89971e-06	3.89971e-06
gi|556503834|ref|NC_000913.3|	1124118	1125326	mdtH	-	294	1204	1208	0.996689	4540815	6.47461e-05	5.35978e-08	5.35978e-08
gi|556503834|ref|NC_000913.3|	1125562	1126146	rimJ	+	273	584	584	1	4540815	6.01214e-05	1.02948e-07	1.02948e-07
gi|556503834|ref|NC_000913.3|	1126157	1126804	yceH	+	3518	647	647	1	4540815	0.000774751	1.19745e-06	1.19745e-06
gi|556503834|ref|NC_000913.3|	1126806	1127729	yceM	+	1908	923	923	1	4540815	0.000420189	4.55243e-07	4.55243e-07
gi|556503834|ref|NC_000913.3|	1127839	1129374	murJ	+	3	152	1535	0.0990228	4540815	6.60674e-07	4.30407e-10	4.30407e-10
gi|556503834|ref|NC_000913.3|	1129414	1129830	flgN	-	31	389	416	0.935096	4540815	6.82697e-06	1.6411e-08	1.6411e-08
gi|556503834|ref|NC_000913.3|	1130204	1130863	flgA	-	332	659	659	1	4540815	7.31146e-05	1.10948e-07	1.10948e-07
gi|556503834|ref|NC_000913.3|	1131018	1131434	flgB	+	261	416	416	1	4540815	5.74787e-05	1.3817e-07	1.3817e-07
gi|556503834|ref|NC_000913.3|	1131438	1131842	flgC	+	65	403	404	0.997525	4540815	1.43146e-05	3.54322e-08	3.54322e-08
gi|556503834|ref|NC_000913.3|	1131854	1132549	flgD	+	693	695	695	1	4540815	0.000152616	2.19591e-07	2.19591e-07
gi|556503834|ref|NC_000913.3|	1132574	1133782	flgE	+	197	1195	1208	0.989238	4540815	4.33843e-05	3.59141e-08	3.59141e-08
gi|556503834|ref|NC_000913.3|	1133802	1134557	flgF	+	209	753	755	0.997351	4540815	4.6027e-05	6.09629e-08	6.09629e-08
gi|556503834|ref|NC_000913.3|	1134729	1135511	flgG	+	714	782	782	1	4540815	0.00015724	2.01075e-07	2.01075e-07
gi|556503834|ref|NC_000913.3|	1135564	1136262	flgH	+	79	684	698	0.979943	4540815	1.73978e-05	2.49252e-08	2.49252e-08
gi|556503834|ref|NC_000913.3|	1136274	1137371	flgI	+	161	1097	1097	1	4540815	3.54562e-05	3.2321e-08	3.2321e-08
gi|556503834|ref|NC_000913.3|	1137371	1138312	flgJ	+	413	941	941	1	4540815	9.09528e-05	9.66555e-08	9.66555e-08
gi|556503834|ref|NC_000913.3|	1138378	1140021	flgK	+	72	1433	1643	0.872185	4540815	1.58562e-05	9.65075e-09	9.65075e-09
gi|556503834|ref|NC_000913.3|	1141182	1144367	r	-	7	277	3185	0.0869702	4540815	1.54157e-06	4.84011e-10	4.84011e-10
gi|556503834|ref|NC_000913.3|	1144940	1145899	rluC	+	2420	959	959	1	4540815	0.000532944	5.55729e-07	5.55729e-07
gi|556503834|ref|NC_000913.3|	1146011	1146595	yceF	-	6124	584	584	1	4540815	0.00134866	2.30934e-06	2.30934e-06
gi|556503834|ref|NC_000913.3|	1146794	1147315	yceD	+	60	519	521	0.996161	4540815	1.32135e-05	2.53618e-08	2.53618e-08
gi|556503834|ref|NC_000913.3|	1147621	1148691	plsX	+	168	1070	1070	1	4540815	3.69978e-05	3.45773e-08	3.45773e-08
gi|556503834|ref|NC_000913.3|	1148759	1149712	fabH	+	2900	953	953	1	4540815	0.000638652	6.70149e-07	6.70149e-07
gi|556503834|ref|NC_000913.3|	1149728	1150657	fabD	+	201	929	929	1	4540815	4.42652e-05	4.76482e-08	4.76482e-08
gi|556503834|ref|NC_000913.3|	1150670	1151404	fabG	+	1176	734	734	1	4540815	0.000258984	3.5284e-07	3.5284e-07
gi|556503834|ref|NC_000913.3|	1151939	1153180	fabF	+	109	1206	1241	0.971797	4540815	2.40045e-05	1.93429e-08	1.93429e-08
gi|556503834|ref|NC_000913.3|	1153300	1154109	pabC	+	653	809	809	1	4540815	0.000143807	1.77759e-07	1.77759e-07
gi|556503834|ref|NC_000913.3|	1155124	1155765	tmk	+	28	620	641	0.967239	4540815	6.16629e-06	9.6198e-09	9.6198e-09
gi|556503834|ref|NC_000913.3|	1155762	1156766	holB	+	105	879	1004	0.875498	4540815	2.31236e-05	2.30315e-08	2.30315e-08
gi|556503834|ref|NC_000913.3|	1156777	1157574	ycfH	+	1760	797	797	1	4540815	0.000387596	4.86318e-07	4.86318e-07
gi|556503834|ref|NC_000913.3|	1157869	1159302	ptsG	+	46	1050	1433	0.732729	4540815	1.01303e-05	7.06932e-09	7.06932e-09
gi|556503834|ref|NC_000913.3|	1159362	1161551	fhuE	-	1070	2189	2189	1	4540815	0.000235641	1.07648e-07	1.07648e-07
gi|556503834|ref|NC_000913.3|	1162638	1163279	lpoB	+	15	399	641	0.622465	4540815	3.30337e-06	5.15347e-09	5.15347e-09
gi|556503834|ref|NC_000913.3|	1163260	1164084	thiK	+	84	824	824	1	4540815	1.84989e-05	2.24501e-08	2.24501e-08
gi|556503834|ref|NC_000913.3|	1164095	1165120	agZ	+	1265	1025	1025	1	4540815	0.000278584	2.7179e-07	2.7179e-07
gi|556503834|ref|NC_000913.3|	1165143	1165685	ycfP	+	555	542	542	1	4540815	0.000122225	2.25507e-07	2.25507e-07
gi|556503834|ref|NC_000913.3|	1166085	1167389	dh	+	281	1304	1304	1	4540815	6.18832e-05	4.74564e-08	4.74564e-08
gi|556503834|ref|NC_000913.3|	1167599	1168138	ycfJ	+	6352	539	539	1	4540815	0.00139887	2.5953e-06	2.5953e-06
gi|556503834|ref|NC_000913.3|	1168200	1168832	ycfQ	-	2631	632	632	1	4540815	0.000579411	9.1679e-07	9.1679e-07
gi|556503834|ref|NC_000913.3|	1169412	1170374	ldtC	-	854	962	962	1	4540815	0.000188072	1.95501e-07	1.95501e-07
gi|556503834|ref|NC_000913.3|	1170518	1173964	mfd	-	9	277	3446	0.0803831	4540815	1.98202e-06	5.75166e-10	5.75166e-10
gi|556503834|ref|NC_000913.3|	1174092	1175165	ycfT	-	5637	1073	1073	1	4540815	0.00124141	1.15695e-06	1.15695e-06
gi|556503834|ref|NC_000913.3|	1175427	1176626	lolC	+	31	856	1199	0.713928	4540815	6.82697e-06	5.69389e-09	5.69389e-09
gi|556503834|ref|NC_000913.3|	1176619	1177320	lolD	+	35	619	701	0.883024	4540815	7.70787e-06	1.09955e-08	1.09955e-08
gi|556503834|ref|NC_000913.3|	1177320	1178564	lolE	+	236	1244	1244	1	4540815	5.1973e-05	4.1779e-08	4.1779e-08
gi|556503834|ref|NC_000913.3|	1178593	1179504	agK	+	903	911	911	1	4540815	0.000198863	2.18291e-07	2.18291e-07
gi|556503834|ref|NC_000913.3|	1179631	1180359	cobB	+	706	727	728	0.998626	4540815	0.000155479	2.1357e-07	2.1357e-07
gi|556503834|ref|NC_000913.3|	1181264	1181725	ymfA	-	419	461	461	1	4540815	9.22742e-05	2.00161e-07	2.00161e-07
gi|556503834|ref|NC_000913.3|	1181783	1182829	potD	-	52	946	1046	0.904398	4540815	1.14517e-05	1.09481e-08	1.09481e-08
gi|556503834|ref|NC_000913.3|	1182826	1183620	potC	-	172	794	794	1	4540815	3.78787e-05	4.77061e-08	4.77061e-08
gi|556503834|ref|NC_000913.3|	1183617	1184444	potB	-	1195	827	827	1	4540815	0.000263169	3.18221e-07	3.18221e-07
gi|556503834|ref|NC_000913.3|	1184458	1185594	potA	-	5	219	1136	0.192782	4540815	1.10112e-06	9.69299e-10	9.69299e-10
gi|556503834|ref|NC_000913.3|	1185844	1187070	pepT	+	946	1226	1226	1	4540815	0.000208333	1.69929e-07	1.69929e-07
gi|556503834|ref|NC_000913.3|	1187119	1188240	roxA	-	3297	1121	1121	1	4540815	0.000726081	6.47708e-07	6.47708e-07
gi|556503834|ref|NC_000913.3|	1188316	1189776	phoQ	-	26	646	1460	0.442466	4540815	5.72584e-06	3.92181e-09	3.92181e-09
gi|556503834|ref|NC_000913.3|	1189776	1190447	phoP	-	321	671	671	1	4540815	7.06922e-05	1.05353e-07	1.05353e-07
gi|556503834|ref|NC_000913.3|	1190616	1191986	purB	-	34	524	1370	0.382482	4540815	7.48764e-06	5.46543e-09	5.46543e-09
gi|556503834|ref|NC_000913.3|	1191990	1192631	hflD	-	4788	641	641	1	4540815	0.00105444	1.64499e-06	1.64499e-06
gi|556503834|ref|NC_000913.3|	1192667	1193773	mnmA	-	243	1106	1106	1	4540815	5.35146e-05	4.83857e-08	4.83857e-08
gi|556503834|ref|NC_000913.3|	1193827	1194288	udJ	-	30	425	461	0.921909	4540815	6.60674e-06	1.43313e-08	1.43313e-08
gi|556503834|ref|NC_000913.3|	1195123	1196373	icd	+	600	1250	1250	1	4540815	0.000132135	1.05708e-07	1.05708e-07
gi|556503834|ref|NC_000913.3|	1199679	1200806	intE	-	2329	1127	1127	1	4540815	0.000512904	4.55105e-07	4.55105e-07
gi|556503834|ref|NC_000913.3|	1202259	1202933	cohE	-	254	674	674	1	4540815	5.59371e-05	8.29927e-08	8.29927e-08
gi|556503834|ref|NC_000913.3|	1203268	1203825	ymfL	+	304	557	557	1	4540815	6.69483e-05	1.20194e-07	1.20194e-07
gi|556503834|ref|NC_000913.3|	1206913	1207497	ymfQ	+	978	584	584	1	4540815	0.00021538	3.68801e-07	3.68801e-07
gi|556503834|ref|NC_000913.3|	1207501	1208130	stfP	+	204	629	629	1	4540815	4.49259e-05	7.14243e-08	7.14243e-08
gi|556503834|ref|NC_000913.3|	1208132	1208545	tfaP	+	28965	413	413	1	4540815	0.00637881	1.54451e-05	1.54451e-05
gi|556503834|ref|NC_000913.3|	1208517	1209119	tfaE	-	3766	602	602	1	4540815	0.000829367	1.37769e-06	1.37769e-06
gi|556503834|ref|NC_000913.3|	1209685	1210239	pinE	+	1059	554	554	1	4540815	0.000233218	4.20971e-07	4.20971e-07
gi|556503834|ref|NC_000913.3|	1213328	1214059	bluR	-	6100	731	731	1	4540815	0.00134337	1.83772e-06	1.83772e-06
gi|556503834|ref|NC_000913.3|	1214264	1215475	bluF	-	903	1211	1211	1	4540815	0.000198863	1.64214e-07	1.64214e-07
gi|556503834|ref|NC_000913.3|	1217328	1218851	ycgG	+	16	361	1523	0.237032	4540815	3.5236e-06	2.31359e-09	2.31359e-09
gi|556503834|ref|NC_000913.3|	1224549	1225361	minD	-	148	812	812	1	4540815	3.25933e-05	4.01395e-08	4.01395e-08
gi|556503834|ref|NC_000913.3|	1225385	1226080	minC	-	158	695	695	1	4540815	3.47955e-05	5.00655e-08	5.00655e-08
gi|556503834|ref|NC_000913.3|	1228079	1228738	ycgM	+	1	51	659	0.07739	4540815	2.20225e-07	3.3418e-10	3.3418e-10
gi|556503834|ref|NC_000913.3|	1228815	1229276	ycgN	+	12042	461	461	1	4540815	0.00265195	5.7526e-06	5.7526e-06
gi|556503834|ref|NC_000913.3|	1230767	1231186	umuD	+	2718	419	419	1	4540815	0.000598571	1.42857e-06	1.42857e-06
gi|556503834|ref|NC_000913.3|	1231186	1232454	umuC	+	38	678	1268	0.5347	4540815	8.36854e-06	6.5998e-09	6.5998e-09
gi|556503834|ref|NC_000913.3|	1232500	1233030	dsbB	-	8859	530	530	1	4540815	0.00195097	3.68108e-06	3.68108e-06
gi|556503834|ref|NC_000913.3|	1233176	1234717	haB	-	142	1302	1541	0.844906	4540815	3.12719e-05	2.02933e-08	2.02933e-08
gi|556503834|ref|NC_000913.3|	1234938	1235657	fadR	+	3401	719	719	1	4540815	0.000748984	1.0417e-06	1.0417e-06
gi|556503834|ref|NC_000913.3|	1235709	1237241	ycgB	-	149	1302	1532	0.849869	4540815	3.28135e-05	2.14187e-08	2.14187e-08
gi|556503834|ref|NC_000913.3|	1237571	1238869	dadA	+	9	379	1298	0.291988	4540815	1.98202e-06	1.52698e-09	1.52698e-09
gi|556503834|ref|NC_000913.3|	1238879	1239949	dadX	+	65	990	1070	0.925234	4540815	1.43146e-05	1.33781e-08	1.33781e-08
gi|556503834|ref|NC_000913.3|	1240335	1242071	cvrA	-	2520	1736	1736	1	4540815	0.000554966	3.19681e-07	3.19681e-07
gi|556503834|ref|NC_000913.3|	1242166	1243080	ldcA	-	314	914	914	1	4540815	6.91506e-05	7.56571e-08	7.56571e-08
gi|556503834|ref|NC_000913.3|	1243180	1243791	mtA	+	75	599	611	0.98036	4540815	1.65169e-05	2.70325e-08	2.70325e-08
gi|556503834|ref|NC_000913.3|	1243793	1244527	ycgR	-	3463	734	734	1	4540815	0.000762638	1.03902e-06	1.03902e-06
gi|556503834|ref|NC_000913.3|	1245679	1247376	treA	-	156	1626	1697	0.958161	4540815	3.43551e-05	2.02446e-08	2.02446e-08
gi|556503834|ref|NC_000913.3|	1247696	1249114	dhaM	-	31	859	1418	0.605783	4540815	6.82697e-06	4.81451e-09	4.81451e-09
gi|556503834|ref|NC_000913.3|	1249125	1249757	dhaL	-	43	597	632	0.94462	4540815	9.46967e-06	1.49836e-08	1.49836e-08
gi|556503834|ref|NC_000913.3|	1249768	1250838	dhaK	-	1481	1070	1070	1	4540815	0.000326153	3.04816e-07	3.04816e-07
gi|556503834|ref|NC_000913.3|	1251066	1252985	dhaR	+	47	1061	1919	0.552892	4540815	1.03506e-05	5.39373e-09	5.39373e-09
gi|556503834|ref|NC_000913.3|	1253085	1255952	ycgV	-	177	1134	2867	0.395535	4540815	3.89798e-05	1.3596e-08	1.3596e-08
gi|556503834|ref|NC_000913.3|	1256721	1257812	ychF	-	981	1091	1091	1	4540815	0.000216041	1.98021e-07	1.98021e-07
gi|556503834|ref|NC_000913.3|	1257929	1258513	pth	-	40	571	584	0.97774	4540815	8.80899e-06	1.50839e-08	1.50839e-08
gi|556503834|ref|NC_000913.3|	1259124	1260803	dauA	-	104	1348	1679	0.802859	4540815	2.29034e-05	1.36411e-08	1.36411e-08
gi|556503834|ref|NC_000913.3|	1260928	1261875	prs	-	2323	947	947	1	4540815	0.000511582	5.40213e-07	5.40213e-07
gi|556503834|ref|NC_000913.3|	1262026	1262877	ispE	-	270	851	851	1	4540815	5.94607e-05	6.98716e-08	6.98716e-08
gi|556503834|ref|NC_000913.3|	1262877	1263500	lolB	-	62	588	623	0.94382	4540815	1.36539e-05	2.19164e-08	2.19164e-08
gi|556503834|ref|NC_000913.3|	1263714	1264970	hemA	+	70	1227	1256	0.976911	4540815	1.54157e-05	1.22737e-08	1.22737e-08
gi|556503834|ref|NC_000913.3|	1265012	1266094	prfA	+	31	809	1082	0.74769	4540815	6.82697e-06	6.30958e-09	6.30958e-09
gi|556503834|ref|NC_000913.3|	1266094	1266927	prmC	+	493	833	833	1	4540815	0.000108571	1.30337e-07	1.30337e-07
gi|556503834|ref|NC_000913.3|	1267320	1268129	ychA	+	216	809	809	1	4540815	4.75686e-05	5.87992e-08	5.87992e-08
gi|556503834|ref|NC_000913.3|	1268165	1269019	kdsA	+	439	854	854	1	4540815	9.66787e-05	1.13207e-07	1.13207e-07
gi|556503834|ref|NC_000913.3|	1270749	1271849	chaA	-	31	805	1100	0.731818	4540815	6.82697e-06	6.20633e-09	6.20633e-09
gi|556503834|ref|NC_000913.3|	1272507	1273202	chaC	+	303	695	695	1	4540815	6.67281e-05	9.60117e-08	9.60117e-08
gi|556503834|ref|NC_000913.3|	1273784	1275178	ychO	+	47	835	1394	0.598996	4540815	1.03506e-05	7.42508e-09	7.42508e-09
gi|556503834|ref|NC_000913.3|	1275179	1275829	arL	-	4869	650	650	1	4540815	0.00107227	1.64965e-06	1.64965e-06
gi|556503834|ref|NC_000913.3|	1275822	1277618	arX	-	79	1162	1796	0.646993	4540815	1.73978e-05	9.68695e-09	9.68695e-09
gi|556503834|ref|NC_000913.3|	1277957	1279348	arK	+	8	300	1391	0.215672	4540815	1.7618e-06	1.26657e-09	1.26657e-09
gi|556503834|ref|NC_000913.3|	1279864	1283607	arG	+	12	462	3743	0.12343	4540815	2.6427e-06	7.06037e-10	7.06037e-10
gi|556503834|ref|NC_000913.3|	1283604	1285142	arH	+	58	1291	1538	0.839402	4540815	1.2773e-05	8.30497e-09	8.30497e-09
gi|556503834|ref|NC_000913.3|	1285139	1285849	arJ	+	61	668	710	0.940845	4540815	1.34337e-05	1.89207e-08	1.89207e-08
gi|556503834|ref|NC_000913.3|	1285849	1286526	arI	+	4372	677	677	1	4540815	0.000962823	1.42219e-06	1.42219e-06
gi|556503834|ref|NC_000913.3|	1287782	1288624	purU	-	6422	842	842	1	4540815	0.00141428	1.67967e-06	1.67967e-06
gi|556503834|ref|NC_000913.3|	1288674	1289132	ychJ	-	106	446	458	0.973799	4540815	2.33438e-05	5.09691e-08	5.09691e-08
gi|556503834|ref|NC_000913.3|	1289245	1290150	rssA	+	335	905	905	1	4540815	7.37753e-05	8.15197e-08	8.15197e-08
gi|556503834|ref|NC_000913.3|	1290242	1291255	rssB	+	1014	1013	1013	1	4540815	0.000223308	2.20442e-07	2.20442e-07
gi|556503834|ref|NC_000913.3|	1291457	1292365	alU	+	613	908	908	1	4540815	0.000134998	1.48676e-07	1.48676e-07
gi|556503834|ref|NC_000913.3|	1292509	1292922	hns	-	1233	413	413	1	4540815	0.000271537	6.57475e-07	6.57475e-07
gi|556503834|ref|NC_000913.3|	1293527	1294144	tdk	+	23	468	617	0.758509	4540815	5.06517e-06	8.20935e-09	8.20935e-09
gi|556503834|ref|NC_000913.3|	1295446	1298121	adhE	-	28	772	2675	0.288598	4540815	6.16629e-06	2.30516e-09	2.30516e-09
gi|556503834|ref|NC_000913.3|	1301182	1302813	oppA	+	62	1197	1631	0.733906	4540815	1.36539e-05	8.37151e-09	8.37151e-09
gi|556503834|ref|NC_000913.3|	1302899	1303819	oppB	+	349	920	920	1	4540815	7.68584e-05	8.35418e-08	8.35418e-08
gi|556503834|ref|NC_000913.3|	1303834	1304742	oppC	+	507	908	908	1	4540815	0.000111654	1.22967e-07	1.22967e-07
gi|556503834|ref|NC_000913.3|	1305764	1306768	oppF	+	2804	1004	1004	1	4540815	0.00061751	6.1505e-07	6.1505e-07
gi|556503834|ref|NC_000913.3|	1307185	1308645	clsA	-	249	1457	1460	0.997945	4540815	5.4836e-05	3.75589e-08	3.75589e-08
gi|556503834|ref|NC_000913.3|	1309016	1310269	kch	-	1072	1253	1253	1	4540815	0.000236081	1.88413e-07	1.88413e-07
gi|556503834|ref|NC_000913.3|	1311089	1311808	tonB	+	58	693	719	0.963839	4540815	1.2773e-05	1.7765e-08	1.7765e-08
gi|556503834|ref|NC_000913.3|	1312351	1312890	yciB	-	12019	539	539	1	4540815	0.00264688	4.91073e-06	4.91073e-06
gi|556503834|ref|NC_000913.3|	1312920	1313663	yciC	-	9830	743	743	1	4540815	0.00216481	2.91361e-06	2.91361e-06
gi|556503834|ref|NC_000913.3|	1314020	1314658	ompW	+	10487	638	638	1	4540815	0.0023095	3.6199e-06	3.6199e-06
gi|556503834|ref|NC_000913.3|	1314718	1315224	yciE	-	147	506	506	1	4540815	3.2373e-05	6.39783e-08	6.39783e-08
gi|556503834|ref|NC_000913.3|	1316416	1317222	trpA	-	122	806	806	1	4540815	2.68674e-05	3.33343e-08	3.33343e-08
gi|556503834|ref|NC_000913.3|	1317222	1318415	trpB	-	30	836	1193	0.700754	4540815	6.60674e-06	5.53792e-09	5.53792e-09
gi|556503834|ref|NC_000913.3|	1318427	1319788	trpC	-	67	1233	1361	0.905952	4540815	1.47551e-05	1.08413e-08	1.08413e-08
gi|556503834|ref|NC_000913.3|	1319789	1321384	trpD	-	16	534	1595	0.334796	4540815	3.5236e-06	2.20915e-09	2.20915e-09
gi|556503834|ref|NC_000913.3|	1321384	1322946	trpE	-	209	1534	1562	0.982074	4540815	4.6027e-05	2.94667e-08	2.94667e-08
gi|556503834|ref|NC_000913.3|	1323220	1324101	yciV	+	34	721	881	0.818388	4540815	7.48764e-06	8.49903e-09	8.49903e-09
gi|556503834|ref|NC_000913.3|	1324098	1324718	yciO	+	1633	620	620	1	4540815	0.000359627	5.80044e-07	5.80044e-07
gi|556503834|ref|NC_000913.3|	1324746	1326641	yciQ	+	96	1368	1895	0.7219	4540815	2.11416e-05	1.11565e-08	1.11565e-08
gi|556503834|ref|NC_000913.3|	1326852	1327727	rluB	+	2171	875	875	1	4540815	0.000478108	5.46409e-07	5.46409e-07
gi|556503834|ref|NC_000913.3|	1327767	1328357	btuR	-	152	590	590	1	4540815	3.34742e-05	5.67359e-08	5.67359e-08
gi|556503834|ref|NC_000913.3|	1328354	1329112	yciK	-	2458	758	758	1	4540815	0.000541313	7.14133e-07	7.14133e-07
gi|556503834|ref|NC_000913.3|	1329332	1330381	sohB	+	543	1049	1049	1	4540815	0.000119582	1.13996e-07	1.13996e-07
gi|556503834|ref|NC_000913.3|	1331048	1333645	topA	+	277	1222	2597	0.470543	4540815	6.10023e-05	2.34895e-08	2.34895e-08
gi|556503834|ref|NC_000913.3|	1335831	1338506	acnA	+	6	297	2675	0.111028	4540815	1.32135e-06	4.93962e-10	4.93962e-10
gi|556503834|ref|NC_000913.3|	1338570	1339160	ribA	-	86	581	590	0.984746	4540815	1.89393e-05	3.21006e-08	3.21006e-08
gi|556503834|ref|NC_000913.3|	1339330	1340094	pgpB	+	32	533	764	0.697644	4540815	7.04719e-06	9.22407e-09	9.22407e-09
gi|556503834|ref|NC_000913.3|	1340558	1341727	yciM	+	16	412	1169	0.352438	4540815	3.5236e-06	3.0142e-09	3.0142e-09
gi|556503834|ref|NC_000913.3|	1341921	1342658	pyrF	+	17	428	737	0.580733	4540815	3.74382e-06	5.07981e-09	5.07981e-09
gi|556503834|ref|NC_000913.3|	1344757	1346742	mr	-	134	1524	1985	0.767758	4540815	2.95101e-05	1.48666e-08	1.48666e-08
gi|556503834|ref|NC_000913.3|	1346978	1348912	rnb	-	139	1637	1934	0.846432	4540815	3.06112e-05	1.58279e-08	1.58279e-08
gi|556503834|ref|NC_000913.3|	1348980	1350107	yciW	-	57	1033	1127	0.916593	4540815	1.25528e-05	1.11383e-08	1.11383e-08
gi|556503834|ref|NC_000913.3|	1350251	1351039	fabI	-	14	483	788	0.612944	4540815	3.08315e-06	3.91262e-09	3.91262e-09
gi|556503834|ref|NC_000913.3|	1351828	1352634	sapF	-	1197	806	806	1	4540815	0.000263609	3.27058e-07	3.27058e-07
gi|556503834|ref|NC_000913.3|	1352636	1353628	sapD	-	157	992	992	1	4540815	3.45753e-05	3.48541e-08	3.48541e-08
gi|556503834|ref|NC_000913.3|	1353628	1354518	sapC	-	418	889	890	0.998876	4540815	9.2054e-05	1.03431e-07	1.03431e-07
gi|556503834|ref|NC_000913.3|	1355467	1357110	sapA	-	10	301	1643	0.183201	4540815	2.20225e-06	1.34038e-09	1.34038e-09
gi|556503834|ref|NC_000913.3|	1357802	1359187	puuP	-	418	1385	1385	1	4540815	9.2054e-05	6.6465e-08	6.6465e-08
gi|556503834|ref|NC_000913.3|	1359490	1360908	puuA	-	270	1414	1418	0.997179	4540815	5.94607e-05	4.19328e-08	4.19328e-08
gi|556503834|ref|NC_000913.3|	1361120	1361884	puuD	+	265	763	764	0.998691	4540815	5.83596e-05	7.63869e-08	7.63869e-08
gi|556503834|ref|NC_000913.3|	1361911	1362468	puuR	+	5	187	557	0.335727	4540815	1.10112e-06	1.97688e-09	1.97688e-09
gi|556503834|ref|NC_000913.3|	1362743	1364230	puuC	+	252	1463	1487	0.98386	4540815	5.54966e-05	3.73212e-08	3.73212e-08
gi|556503834|ref|NC_000913.3|	1364232	1365512	puuB	+	103	1268	1280	0.990625	4540815	2.26832e-05	1.77212e-08	1.77212e-08
gi|556503834|ref|NC_000913.3|	1366935	1367912	pspF	-	401	977	977	1	4540815	8.83101e-05	9.03891e-08	9.03891e-08
gi|556503834|ref|NC_000913.3|	1368079	1368747	pspA	+	2302	668	668	1	4540815	0.000506957	7.58918e-07	7.58918e-07
gi|556503834|ref|NC_000913.3|	1370216	1371895	ycjM	+	9	393	1679	0.234068	4540815	1.98202e-06	1.18048e-09	1.18048e-09
gi|556503834|ref|NC_000913.3|	1371909	1373201	ycjN	+	65	1119	1292	0.866099	4540815	1.43146e-05	1.10794e-08	1.10794e-08
gi|556503834|ref|NC_000913.3|	1373222	1374103	ycjO	+	305	880	881	0.998865	4540815	6.71686e-05	7.62413e-08	7.62413e-08
gi|556503834|ref|NC_000913.3|	1374090	1374932	ycjP	+	14986	842	842	1	4540815	0.00330029	3.91958e-06	3.91958e-06
gi|556503834|ref|NC_000913.3|	1374963	1376015	ycjQ	+	19	495	1052	0.470532	4540815	4.18427e-06	3.97744e-09	3.97744e-09
gi|556503834|ref|NC_000913.3|	1376034	1376822	ycjR	+	1012	788	788	1	4540815	0.000222867	2.82827e-07	2.82827e-07
gi|556503834|ref|NC_000913.3|	1376832	1377887	ycjS	+	15	427	1055	0.404739	4540815	3.30337e-06	3.13116e-09	3.13116e-09
gi|556503834|ref|NC_000913.3|	1377884	1380151	ycjT	+	27	809	2267	0.356859	4540815	5.94607e-06	2.62288e-09	2.62288e-09
gi|556503834|ref|NC_000913.3|	1380148	1380807	ycjU	+	216	659	659	1	4540815	4.75686e-05	7.21829e-08	7.21829e-08
gi|556503834|ref|NC_000913.3|	1381947	1382852	ompG	+	3279	905	905	1	4540815	0.000722117	7.97919e-07	7.97919e-07
gi|556503834|ref|NC_000913.3|	1382963	1383961	ycjW	-	2323	998	998	1	4540815	0.000511582	5.12607e-07	5.12607e-07
gi|556503834|ref|NC_000913.3|	1384117	1385514	ycjX	+	92	1378	1397	0.986399	4540815	2.02607e-05	1.4503e-08	1.4503e-08
gi|556503834|ref|NC_000913.3|	1385511	1386572	ycjF	+	30	814	1061	0.767201	4540815	6.60674e-06	6.2269e-09	6.2269e-09
gi|556503834|ref|NC_000913.3|	1386720	1388261	tyrR	+	52	1156	1541	0.750162	4540815	1.14517e-05	7.43134e-09	7.43134e-09
gi|556503834|ref|NC_000913.3|	1388305	1388811	tpx	-	847	506	506	1	4540815	0.00018653	3.68637e-07	3.68637e-07
gi|556503834|ref|NC_000913.3|	1388930	1389895	ycjG	+	2092	965	965	1	4540815	0.00046071	4.7742e-07	4.7742e-07
gi|556503834|ref|NC_000913.3|	1389870	1390598	mpaA	-	822	728	728	1	4540815	0.000181025	2.4866e-07	2.4866e-07
gi|556503834|ref|NC_000913.3|	1391991	1392890	pgrR	+	19	552	899	0.614016	4540815	4.18427e-06	4.65436e-09	4.65436e-09
gi|556503834|ref|NC_000913.3|	1393227	1394840	mppA	+	27	607	1613	0.376317	4540815	5.94607e-06	3.68634e-09	3.68634e-09
gi|556503834|ref|NC_000913.3|	1394891	1395922	ynaI	-	783	1031	1031	1	4540815	0.000172436	1.67251e-07	1.67251e-07
gi|556503834|ref|NC_000913.3|	1396076	1397092	insH1	+	100	897	1016	0.882874	4540815	2.20225e-05	2.16757e-08	2.16757e-08
gi|556503834|ref|NC_000913.3|	1397672	1398622	uspE	-	1049	950	950	1	4540815	0.000231016	2.43175e-07	2.43175e-07
gi|556503834|ref|NC_000913.3|	1398774	1399526	fnr	-	188	750	752	0.99734	4540815	4.14023e-05	5.50562e-08	5.50562e-08
gi|556503834|ref|NC_000913.3|	1399721	1400236	ogt	-	9439	515	515	1	4540815	0.0020787	4.03631e-06	4.03631e-06
gi|556503834|ref|NC_000913.3|	1400247	1401773	abgT	-	173	1509	1526	0.98886	4540815	3.80989e-05	2.49665e-08	2.49665e-08
gi|556503834|ref|NC_000913.3|	1401810	1403255	abgB	-	242	1428	1445	0.988235	4540815	5.32944e-05	3.68819e-08	3.68819e-08
gi|556503834|ref|NC_000913.3|	1403255	1404565	abgA	-	4	154	1310	0.117557	4540815	8.80899e-07	6.72442e-10	6.72442e-10
gi|556503834|ref|NC_000913.3|	1404741	1405649	abgR	+	25438	908	908	1	4540815	0.00560208	6.16969e-06	6.16969e-06
gi|556503834|ref|NC_000913.3|	1405979	1406542	smrA	+	326	563	563	1	4540815	7.17933e-05	1.27519e-07	1.27519e-07
gi|556503834|ref|NC_000913.3|	1406563	1407795	ydaM	-	620	1232	1232	1	4540815	0.000136539	1.10827e-07	1.10827e-07
gi|556503834|ref|NC_000913.3|	1408050	1409033	ydaN	+	3724	983	983	1	4540815	0.000820117	8.343e-07	8.343e-07
gi|556503834|ref|NC_000913.3|	1409511	1410884	dbpA	+	92	1219	1373	0.887837	4540815	2.02607e-05	1.47565e-08	1.47565e-08
gi|556503834|ref|NC_000913.3|	1412000	1413235	intR	-	145	1226	1235	0.992713	4540815	3.19326e-05	2.58564e-08	2.58564e-08
gi|556503834|ref|NC_000913.3|	1413984	1414793	recT	-	5442	809	809	1	4540815	0.00119846	1.48141e-06	1.48141e-06
gi|556503834|ref|NC_000913.3|	1414786	1417386	recE	-	329	924	2600	0.355385	4540815	7.2454e-05	2.78669e-08	2.78669e-08
gi|556503834|ref|NC_000913.3|	1418671	1419159	sieB	+	12572	488	488	1	4540815	0.00276867	5.6735e-06	5.6735e-06
gi|556503834|ref|NC_000913.3|	1419765	1420241	racR	-	11	334	476	0.701681	4540815	2.42247e-06	5.08923e-09	5.08923e-09
gi|556503834|ref|NC_000913.3|	1420684	1421106	ydaT	+	570	422	422	1	4540815	0.000125528	2.9746e-07	2.9746e-07
gi|556503834|ref|NC_000913.3|	1421119	1421976	ydaU	+	1098	857	857	1	4540815	0.000241807	2.82155e-07	2.82155e-07
gi|556503834|ref|NC_000913.3|	1421983	1422729	ydaV	+	262	746	746	1	4540815	5.76989e-05	7.73444e-08	7.73444e-08
gi|556503834|ref|NC_000913.3|	1423782	1425239	trkG	+	4910	1457	1457	1	4540815	0.0010813	7.42144e-07	7.42144e-07
gi|556503834|ref|NC_000913.3|	1429049	1432411	stfR	+	87	455	3362	0.135336	4540815	1.91596e-05	5.69886e-09	5.69886e-09
gi|556503834|ref|NC_000913.3|	1432411	1432986	tfaR	+	5010	575	575	1	4540815	0.00110333	1.91883e-06	1.91883e-06
gi|556503834|ref|NC_000913.3|	1433084	1433674	pinR	-	8899	590	590	1	4540815	0.00195978	3.32166e-06	3.32166e-06
gi|556503834|ref|NC_000913.3|	1435185	1435619	uspF	-	21896	434	434	1	4540815	0.00482204	1.11107e-05	1.11107e-05
gi|556503834|ref|NC_000913.3|	1435760	1436893	ompN	-	4330	1133	1133	1	4540815	0.000953573	8.41636e-07	8.41636e-07
gi|556503834|ref|NC_000913.3|	1437260	1440784	pfo	-	5	225	3524	0.0638479	4540815	1.10112e-06	3.12464e-10	3.12464e-10
gi|556503834|ref|NC_000913.3|	1441321	1441743	hslJ	-	190	422	422	1	4540815	4.18427e-05	9.91533e-08	9.91533e-08
gi|556503834|ref|NC_000913.3|	1441854	1442843	ldhA	-	95	971	989	0.9818	4540815	2.09214e-05	2.1154e-08	2.1154e-08
gi|556503834|ref|NC_000913.3|	1443051	1445690	ydbH	+	61	906	2639	0.343312	4540815	1.34337e-05	5.09046e-09	5.09046e-09
gi|556503834|ref|NC_000913.3|	1446378	1447283	feaR	-	2982	905	905	1	4540815	0.00065671	7.25647e-07	7.25647e-07
gi|556503834|ref|NC_000913.3|	1447519	1449018	feaB	+	534	1499	1499	1	4540815	0.0001176	7.84523e-08	7.84523e-08
gi|556503834|ref|NC_000913.3|	1449076	1451349	tynA	-	11	394	2273	0.173339	4540815	2.42247e-06	1.06576e-09	1.06576e-09
gi|556503834|ref|NC_000913.3|	1451597	1453642	paaZ	-	507	2043	2045	0.999022	4540815	0.000111654	5.45985e-08	5.45985e-08
gi|556503834|ref|NC_000913.3|	1453927	1454856	paaA	+	10	355	929	0.382131	4540815	2.20225e-06	2.37056e-09	2.37056e-09
gi|556503834|ref|NC_000913.3|	1455164	1455910	paaC	+	107	743	746	0.995978	4540815	2.35641e-05	3.15872e-08	3.15872e-08
gi|556503834|ref|NC_000913.3|	1455925	1456422	paaD	+	83	487	497	0.979879	4540815	1.82787e-05	3.6778e-08	3.6778e-08
gi|556503834|ref|NC_000913.3|	1456430	1457500	paaE	+	3360	1070	1070	1	4540815	0.000739955	6.91547e-07	6.91547e-07
gi|556503834|ref|NC_000913.3|	1457497	1458264	paaF	+	25	179	767	0.233377	4540815	5.50562e-06	7.17812e-09	7.17812e-09
gi|556503834|ref|NC_000913.3|	1459054	1460481	paaH	+	10	181	1427	0.126839	4540815	2.20225e-06	1.54327e-09	1.54327e-09
gi|556503834|ref|NC_000913.3|	1460471	1460893	paaI	+	100	422	422	1	4540815	2.20225e-05	5.2186e-08	5.2186e-08
gi|556503834|ref|NC_000913.3|	1462125	1463438	paaK	+	165	1297	1313	0.987814	4540815	3.63371e-05	2.76749e-08	2.76749e-08
gi|556503834|ref|NC_000913.3|	1463539	1464489	paaX	+	130	943	950	0.992632	4540815	2.86292e-05	3.0136e-08	3.0136e-08
gi|556503834|ref|NC_000913.3|	1464471	1465061	paaY	+	2870	590	590	1	4540815	0.000632045	1.07126e-06	1.07126e-06
gi|556503834|ref|NC_000913.3|	1467921	1468826	insD1	-	284	905	905	1	4540815	6.25438e-05	6.91092e-08	6.91092e-08
gi|556503834|ref|NC_000913.3|	1469358	1470509	insI1	+	800	1148	1151	0.997394	4540815	0.00017618	1.53067e-07	1.53067e-07
gi|556503834|ref|NC_000913.3|	1474221	1475081	ydbC	+	3302	860	860	1	4540815	0.000727182	8.45561e-07	8.45561e-07
gi|556503834|ref|NC_000913.3|	1475144	1477450	ydbD	+	5	248	2306	0.107546	4540815	1.10112e-06	4.77504e-10	4.77504e-10
gi|556503834|ref|NC_000913.3|	1477621	1478226	ynbA	+	965	605	605	1	4540815	0.000212517	3.51268e-07	3.51268e-07
gi|556503834|ref|NC_000913.3|	1479138	1480895	ynbC	+	16	333	1757	0.189528	4540815	3.5236e-06	2.00546e-09	2.00546e-09
gi|556503834|ref|NC_000913.3|	1480909	1482201	ynbD	+	166	1244	1292	0.962848	4540815	3.65573e-05	2.82951e-08	2.82951e-08
gi|556503834|ref|NC_000913.3|	1482255	1482860	azoR	-	559	605	605	1	4540815	0.000123106	2.0348e-07	2.0348e-07
gi|556503834|ref|NC_000913.3|	1483061	1486963	hrpA	+	27	841	3902	0.215531	4540815	5.94607e-06	1.52385e-09	1.52385e-09
gi|556503834|ref|NC_000913.3|	1487235	1488035	ydcF	+	3	152	800	0.19	4540815	6.60674e-07	8.25843e-10	8.25843e-10
gi|556503834|ref|NC_000913.3|	1488232	1489671	aldA	+	1744	1439	1439	1	4540815	0.000384072	2.66902e-07	2.66902e-07
gi|556503834|ref|NC_000913.3|	1490902	1491432	cybB	+	1745	530	530	1	4540815	0.000384292	7.2508e-07	7.2508e-07
gi|556503834|ref|NC_000913.3|	1492470	1494110	tr	+	35	1026	1640	0.62561	4540815	7.70787e-06	4.69992e-09	4.69992e-09
gi|556503834|ref|NC_000913.3|	1494148	1495071	ydcI	-	596	923	923	1	4540815	0.000131254	1.42204e-07	1.42204e-07
gi|556503834|ref|NC_000913.3|	1495288	1496631	ydcJ	+	12	391	1343	0.291139	4540815	2.6427e-06	1.96776e-09	1.96776e-09
gi|556503834|ref|NC_000913.3|	1496856	1498511	opgD	+	4	201	1655	0.12145	4540815	8.80899e-07	5.32265e-10	5.32265e-10
gi|556503834|ref|NC_000913.3|	1498938	1499477	rimL	+	5600	539	539	1	4540815	0.00123326	2.28805e-06	2.28805e-06
gi|556503834|ref|NC_000913.3|	1499469	1500449	ydcK	-	440	980	980	1	4540815	9.68989e-05	9.88764e-08	9.88764e-08
gi|556503834|ref|NC_000913.3|	1500573	1501565	tehA	+	1	51	992	0.0514113	4540815	2.20225e-07	2.22001e-10	2.22001e-10
gi|556503834|ref|NC_000913.3|	1502457	1503125	ydcL	+	212	668	668	1	4540815	4.66877e-05	6.98917e-08	6.98917e-08
gi|556503834|ref|NC_000913.3|	1503717	1504865	insQ	+	7	220	1148	0.191638	4540815	1.54157e-06	1.34283e-09	1.34283e-09
gi|556503834|ref|NC_000913.3|	1504905	1506080	ydcO	-	240	1175	1175	1	4540815	5.28539e-05	4.49821e-08	4.49821e-08
gi|556503834|ref|NC_000913.3|	1506172	1506708	ydcN	+	14194	536	536	1	4540815	0.00312587	5.83185e-06	5.83185e-06
gi|556503834|ref|NC_000913.3|	1506781	1508742	ydcP	+	19	406	1961	0.207037	4540815	4.18427e-06	2.13374e-09	2.13374e-09
gi|556503834|ref|NC_000913.3|	1509508	1509924	hicB	+	83	416	416	1	4540815	1.82787e-05	4.39391e-08	4.39391e-08
gi|556503834|ref|NC_000913.3|	1510003	1511409	ydcR	+	16	711	1406	0.50569	4540815	3.5236e-06	2.50611e-09	2.50611e-09
gi|556503834|ref|NC_000913.3|	1511654	1512799	ydcS	+	56	949	1145	0.828821	4540815	1.23326e-05	1.07708e-08	1.07708e-08
gi|556503834|ref|NC_000913.3|	1512817	1513830	ydcT	+	778	1013	1013	1	4540815	0.000171335	1.69136e-07	1.69136e-07
gi|556503834|ref|NC_000913.3|	1513831	1514772	ydcU	+	322	941	941	1	4540815	7.09124e-05	7.53585e-08	7.53585e-08
gi|556503834|ref|NC_000913.3|	1514762	1515556	ydcV	+	507	794	794	1	4540815	0.000111654	1.40622e-07	1.40622e-07
gi|556503834|ref|NC_000913.3|	1515578	1517002	patD	+	277	1419	1424	0.996489	4540815	6.10023e-05	4.28387e-08	4.28387e-08
gi|556503834|ref|NC_000913.3|	1517882	1518331	ydcZ	-	1792	449	449	1	4540815	0.000394643	8.78937e-07	8.78937e-07
gi|556503834|ref|NC_000913.3|	1518328	1518846	mnaT	-	46	360	518	0.694981	4540815	1.01303e-05	1.95566e-08	1.95566e-08
gi|556503834|ref|NC_000913.3|	1519027	1520064	curA	+	150	1031	1037	0.994214	4540815	3.30337e-05	3.18551e-08	3.18551e-08
gi|556503834|ref|NC_000913.3|	1520262	1520927	mcbR	+	991	665	665	1	4540815	0.000218243	3.28185e-07	3.28185e-07
gi|556503834|ref|NC_000913.3|	1520963	1523065	yncD	-	131	1655	2102	0.787345	4540815	2.88494e-05	1.37248e-08	1.37248e-08
gi|556503834|ref|NC_000913.3|	1523307	1524368	yncE	+	573	1061	1061	1	4540815	0.000126189	1.18934e-07	1.18934e-07
gi|556503834|ref|NC_000913.3|	1524481	1525980	ansP	-	244	1461	1499	0.97465	4540815	5.37348e-05	3.58471e-08	3.58471e-08
gi|556503834|ref|NC_000913.3|	1526247	1526864	yncG	+	23	414	617	0.670989	4540815	5.06517e-06	8.20935e-09	8.20935e-09
gi|556503834|ref|NC_000913.3|	1531816	1532952	ydcC	+	418	1136	1136	1	4540815	9.2054e-05	8.10334e-08	8.10334e-08
gi|556503834|ref|NC_000913.3|	1533282	1533851	yddH	-	577	569	569	1	4540815	0.00012707	2.23321e-07	2.23321e-07
gi|556503834|ref|NC_000913.3|	1534024	1534869	hoA	+	126	845	845	1	4540815	2.77483e-05	3.28383e-08	3.28383e-08
gi|556503834|ref|NC_000913.3|	1534965	1535858	yddE	-	549	893	893	1	4540815	0.000120903	1.3539e-07	1.3539e-07
gi|556503834|ref|NC_000913.3|	1535937	1536617	arV	-	6865	680	680	1	4540815	0.00151184	2.2233e-06	2.2233e-06
gi|556503834|ref|NC_000913.3|	1536614	1537309	arW	-	435	695	695	1	4540815	9.57978e-05	1.37839e-07	1.37839e-07
gi|556503834|ref|NC_000913.3|	1537309	1538853	arY	-	40	995	1544	0.64443	4540815	8.80899e-06	5.70531e-09	5.70531e-09
gi|556503834|ref|NC_000913.3|	1538850	1542590	arZ	-	244	1053	3740	0.281551	4540815	5.37348e-05	1.43676e-08	1.43676e-08
gi|556503834|ref|NC_000913.3|	1542672	1544060	arU	-	1954	1388	1388	1	4540815	0.000430319	3.10028e-07	3.10028e-07
gi|556503834|ref|NC_000913.3|	1546288	1547169	yddG	-	345	881	881	1	4540815	7.59776e-05	8.62401e-08	8.62401e-08
gi|556503834|ref|NC_000913.3|	1547401	1550448	fdnG	+	9	283	3047	0.0928782	4540815	1.98202e-06	6.50483e-10	6.50483e-10
gi|556503834|ref|NC_000913.3|	1550461	1551345	fdnH	+	238	884	884	1	4540815	5.24135e-05	5.92913e-08	5.92913e-08
gi|556503834|ref|NC_000913.3|	1551338	1551991	fdnI	+	375	653	653	1	4540815	8.25843e-05	1.26469e-07	1.26469e-07
gi|556503834|ref|NC_000913.3|	1552828	1553838	adhP	-	1413	1010	1010	1	4540815	0.000311178	3.08097e-07	3.08097e-07
gi|556503834|ref|NC_000913.3|	1553972	1555669	maeA	-	125	963	1697	0.567472	4540815	2.75281e-05	1.62216e-08	1.62216e-08
gi|556503834|ref|NC_000913.3|	1556625	1557056	osmC	+	4881	431	431	1	4540815	0.00107492	2.49401e-06	2.49401e-06
gi|556503834|ref|NC_000913.3|	1557112	1558038	ddpF	-	1815	926	926	1	4540815	0.000399708	4.3165e-07	4.3165e-07
gi|556503834|ref|NC_000913.3|	1558031	1559017	ddpD	-	1269	986	986	1	4540815	0.000279465	2.83433e-07	2.83433e-07
gi|556503834|ref|NC_000913.3|	1559014	1559910	ddpC	-	26	468	896	0.522321	4540815	5.72584e-06	6.39045e-09	6.39045e-09
gi|556503834|ref|NC_000913.3|	1559907	1560929	ddpB	-	65	981	1022	0.959883	4540815	1.43146e-05	1.40065e-08	1.40065e-08
gi|556503834|ref|NC_000913.3|	1560931	1562481	ddpA	-	162	1456	1550	0.939355	4540815	3.56764e-05	2.3017e-08	2.3017e-08
gi|556503834|ref|NC_000913.3|	1562495	1563076	ddpX	-	2570	581	581	1	4540815	0.000565978	9.74144e-07	9.74144e-07
gi|556503834|ref|NC_000913.3|	1563334	1565733	dosP	-	6	268	2399	0.111713	4540815	1.32135e-06	5.50791e-10	5.50791e-10
gi|556503834|ref|NC_000913.3|	1565758	1567140	dosC	-	19	206	1382	0.149059	4540815	4.18427e-06	3.02769e-09	3.02769e-09
gi|556503834|ref|NC_000913.3|	1567504	1568823	yddW	-	37	987	1319	0.748294	4540815	8.14832e-06	6.17765e-09	6.17765e-09
gi|556503834|ref|NC_000913.3|	1568954	1570489	adC	-	9	277	1535	0.180456	4540815	1.98202e-06	1.29122e-09	1.29122e-09
gi|556503834|ref|NC_000913.3|	1570645	1572045	adB	-	760	1400	1400	1	4540815	0.000167371	1.19551e-07	1.19551e-07
gi|556503834|ref|NC_000913.3|	1575247	1577619	yddB	-	503	2197	2372	0.926223	4540815	0.000110773	4.67003e-08	4.67003e-08
gi|556503834|ref|NC_000913.3|	1579633	1580790	ydeM	-	67	1054	1157	0.910977	4540815	1.47551e-05	1.27529e-08	1.27529e-08
gi|556503834|ref|NC_000913.3|	1582926	1583687	ydeO	-	6247	761	761	1	4540815	0.00137574	1.80781e-06	1.80781e-06
gi|556503834|ref|NC_000913.3|	1584207	1586486	ydeP	-	10	287	2279	0.125932	4540815	2.20225e-06	9.66322e-10	9.66322e-10
gi|556503834|ref|NC_000913.3|	1587793	1588296	ydeR	-	469	503	503	1	4540815	0.000103285	2.05339e-07	2.05339e-07
gi|556503834|ref|NC_000913.3|	1590854	1592176	hipA	-	22	549	1322	0.41528	4540815	4.84495e-06	3.66486e-09	3.66486e-09
gi|556503834|ref|NC_000913.3|	1598617	1600209	lsrK	-	4697	1592	1592	1	4540815	0.0010344	6.49746e-07	6.49746e-07
gi|556503834|ref|NC_000913.3|	1600288	1601241	lsrR	-	795	953	953	1	4540815	0.000175079	1.83713e-07	1.83713e-07
gi|556503834|ref|NC_000913.3|	1601490	1603025	lsrA	+	170	1498	1535	0.975896	4540815	3.74382e-05	2.43897e-08	2.43897e-08
gi|556503834|ref|NC_000913.3|	1603019	1604047	lsrC	+	299	1028	1028	1	4540815	6.58472e-05	6.40537e-08	6.40537e-08
gi|556503834|ref|NC_000913.3|	1604047	1605039	lsrD	+	5	201	992	0.202621	4540815	1.10112e-06	1.11e-09	1.11e-09
gi|556503834|ref|NC_000913.3|	1605051	1606073	lsrB	+	57	899	1022	0.879648	4540815	1.25528e-05	1.22826e-08	1.22826e-08
gi|556503834|ref|NC_000913.3|	1607346	1608104	tam	+	6991	758	758	1	4540815	0.00153959	2.03112e-06	2.03112e-06
gi|556503834|ref|NC_000913.3|	1608108	1609022	yneE	-	232	897	914	0.9814	4540815	5.10921e-05	5.58995e-08	5.58995e-08
gi|556503834|ref|NC_000913.3|	1610907	1611854	yneF	-	51	805	947	0.850053	4540815	1.12315e-05	1.186e-08	1.186e-08
gi|556503834|ref|NC_000913.3|	1612325	1613251	lsB	-	8226	926	926	1	4540815	0.00181157	1.95634e-06	1.95634e-06
gi|556503834|ref|NC_000913.3|	1613315	1614703	sad	-	104	1297	1388	0.934438	4540815	2.29034e-05	1.6501e-08	1.6501e-08
gi|556503834|ref|NC_000913.3|	1614804	1615685	yneJ	+	604	880	881	0.998865	4540815	0.000133016	1.50983e-07	1.50983e-07
gi|556503834|ref|NC_000913.3|	1615763	1616878	yneK	+	1938	1115	1115	1	4540815	0.000426796	3.82776e-07	3.82776e-07
gi|556503834|ref|NC_000913.3|	1617028	1618218	ydeA	+	29	629	1190	0.528571	4540815	6.38652e-06	5.36682e-09	5.36682e-09
gi|556503834|ref|NC_000913.3|	1618243	1618908	marC	-	543	665	665	1	4540815	0.000119582	1.79823e-07	1.79823e-07
gi|556503834|ref|NC_000913.3|	1619120	1619554	marR	+	25530	434	434	1	4540815	0.00562234	1.29547e-05	1.29547e-05
gi|556503834|ref|NC_000913.3|	1620238	1621137	amA	-	2342	899	899	1	4540815	0.000515766	5.73711e-07	5.73711e-07
gi|556503834|ref|NC_000913.3|	1621332	1622519	ydeE	+	77	1099	1187	0.925863	4540815	1.69573e-05	1.42859e-08	1.42859e-08
gi|556503834|ref|NC_000913.3|	1625335	1627380	dcp	-	72	1008	2045	0.49291	4540815	1.58562e-05	7.75364e-09	7.75364e-09
gi|556503834|ref|NC_000913.3|	1627517	1628263	ydfG	+	851	746	746	1	4540815	0.000187411	2.51222e-07	2.51222e-07
gi|556503834|ref|NC_000913.3|	1628352	1629038	rspR	+	111	686	686	1	4540815	2.4445e-05	3.5634e-08	3.5634e-08
gi|556503834|ref|NC_000913.3|	1633622	1634212	pinQ	+	9233	590	590	1	4540815	0.00203334	3.44633e-06	3.44633e-06
gi|556503834|ref|NC_000913.3|	1634310	1634885	tfaQ	-	5202	575	575	1	4540815	0.00114561	1.99236e-06	1.99236e-06
gi|556503834|ref|NC_000913.3|	1634885	1635847	stfQ	-	670	962	962	1	4540815	0.000147551	1.53379e-07	1.53379e-07
gi|556503834|ref|NC_000913.3|	1639524	1640057	rrrQ	-	13	386	533	0.724203	4540815	2.86292e-06	5.37134e-09	5.37134e-09
gi|556503834|ref|NC_000913.3|	1642489	1643241	quuQ	-	20840	752	752	1	4540815	0.00458948	6.10304e-06	6.10304e-06
gi|556503834|ref|NC_000913.3|	1643255	1644304	ydfU	-	422	1049	1049	1	4540815	9.29349e-05	8.85938e-08	8.85938e-08
gi|556503834|ref|NC_000913.3|	1647934	1648341	dicA	+	1560	407	407	1	4540815	0.000343551	8.44105e-07	8.44105e-07
gi|556503834|ref|NC_000913.3|	1653927	1655141	rspA	-	461	1214	1214	1	4540815	0.000101524	8.36274e-08	8.36274e-08
gi|556503834|ref|NC_000913.3|	1656184	1656744	speG	+	198	560	560	1	4540815	4.36045e-05	7.78652e-08	7.78652e-08
gi|556503834|ref|NC_000913.3|	1658069	1660495	ynfE	+	0	0	2426	0	4540815	0	0	0
gi|556503834|ref|NC_000913.3|	1660556	1662979	ynfF	+	3	113	2423	0.0466364	4540815	6.60674e-07	2.72668e-10	2.72668e-10
gi|556503834|ref|NC_000913.3|	1662990	1663607	ynfG	+	1480	617	617	1	4540815	0.000325933	5.28254e-07	5.28254e-07
gi|556503834|ref|NC_000913.3|	1663609	1664463	ynfH	+	1376	854	854	1	4540815	0.000303029	3.54835e-07	3.54835e-07
gi|556503834|ref|NC_000913.3|	1664506	1665120	dmsD	+	552	613	614	0.998371	4540815	0.000121564	1.97987e-07	1.97987e-07
gi|556503834|ref|NC_000913.3|	1665315	1666571	clcB	+	270	1256	1256	1	4540815	5.94607e-05	4.73413e-08	4.73413e-08
gi|556503834|ref|NC_000913.3|	1666524	1667219	ynfK	-	875	695	695	1	4540815	0.000192697	2.77261e-07	2.77261e-07
gi|556503834|ref|NC_000913.3|	1667344	1668564	mlc	-	336	1220	1220	1	4540815	7.39955e-05	6.06521e-08	6.06521e-08
gi|556503834|ref|NC_000913.3|	1668699	1669592	ynfL	-	2746	893	893	1	4540815	0.000604737	6.77197e-07	6.77197e-07
gi|556503834|ref|NC_000913.3|	1669699	1670952	ynfM	+	194	1230	1253	0.981644	4540815	4.27236e-05	3.40971e-08	3.40971e-08
gi|556503834|ref|NC_000913.3|	1671960	1672781	ydgD	+	3462	821	821	1	4540815	0.000762418	9.28646e-07	9.28646e-07
gi|556503834|ref|NC_000913.3|	1673913	1674947	tqsA	+	157	1034	1034	1	4540815	3.45753e-05	3.34384e-08	3.34384e-08
gi|556503834|ref|NC_000913.3|	1674972	1676360	pntB	-	6	304	1388	0.21902	4540815	1.32135e-06	9.5198e-10	9.5198e-10
gi|556503834|ref|NC_000913.3|	1676371	1677903	pntA	-	90	1251	1532	0.81658	4540815	1.98202e-05	1.29375e-08	1.29375e-08
gi|556503834|ref|NC_000913.3|	1678427	1679371	ydgH	+	17	528	944	0.559322	4540815	3.74382e-06	3.96591e-09	3.96591e-09
gi|556503834|ref|NC_000913.3|	1679557	1680939	ydgI	+	16	540	1382	0.390738	4540815	3.5236e-06	2.54964e-09	2.54964e-09
gi|556503834|ref|NC_000913.3|	1680976	1681698	folM	+	3363	722	722	1	4540815	0.000740616	1.02578e-06	1.02578e-06
gi|556503834|ref|NC_000913.3|	1682159	1682878	rstA	+	871	719	719	1	4540815	0.000191816	2.66781e-07	2.66781e-07
gi|556503834|ref|NC_000913.3|	1684259	1685188	tus	+	994	929	929	1	4540815	0.000218903	2.35633e-07	2.35633e-07
gi|556503834|ref|NC_000913.3|	1685185	1686588	fumC	-	418	1403	1403	1	4540815	9.2054e-05	6.56122e-08	6.56122e-08
gi|556503834|ref|NC_000913.3|	1686731	1688377	fumA	-	131	1462	1646	0.888214	4540815	2.88494e-05	1.7527e-08	1.7527e-08
gi|556503834|ref|NC_000913.3|	1688576	1689751	manA	+	456	1175	1175	1	4540815	0.000100423	8.5466e-08	8.5466e-08
gi|556503834|ref|NC_000913.3|	1689852	1691360	ydgA	+	30	1010	1508	0.669761	4540815	6.60674e-06	4.38113e-09	4.38113e-09
gi|556503834|ref|NC_000913.3|	1691586	1692851	uidC	-	26	850	1265	0.671937	4540815	5.72584e-06	4.52636e-09	4.52636e-09
gi|556503834|ref|NC_000913.3|	1692890	1694263	uidB	-	40	903	1373	0.657684	4540815	8.80899e-06	6.41587e-09	6.41587e-09
gi|556503834|ref|NC_000913.3|	1694260	1696071	uidA	-	27	805	1811	0.444506	4540815	5.94607e-06	3.28331e-09	3.28331e-09
gi|556503834|ref|NC_000913.3|	1696462	1697052	uidR	-	4010	590	590	1	4540815	0.000883101	1.49678e-06	1.49678e-06
gi|556503834|ref|NC_000913.3|	1697273	1698040	hdhA	-	6132	767	767	1	4540815	0.00135042	1.76065e-06	1.76065e-06
gi|556503834|ref|NC_000913.3|	1698152	1699180	malI	-	235	1028	1028	1	4540815	5.17528e-05	5.03432e-08	5.03432e-08
gi|556503834|ref|NC_000913.3|	1699355	1700947	malX	+	2	97	1592	0.0609296	4540815	4.4045e-07	2.76664e-10	2.76664e-10
gi|556503834|ref|NC_000913.3|	1700957	1702129	malY	+	108	1132	1172	0.96587	4540815	2.37843e-05	2.02938e-08	2.02938e-08
gi|556503834|ref|NC_000913.3|	1702233	1703234	add	+	75	988	1001	0.987013	4540815	1.65169e-05	1.65004e-08	1.65004e-08
gi|556503834|ref|NC_000913.3|	1703268	1704308	ydgJ	-	1874	1040	1040	1	4540815	0.000412701	3.96828e-07	3.96828e-07
gi|556503834|ref|NC_000913.3|	1705250	1705690	ydgK	+	232	440	440	1	4540815	5.10921e-05	1.16119e-07	1.16119e-07
gi|556503834|ref|NC_000913.3|	1705767	1706348	rsxA	+	7026	581	581	1	4540815	0.0015473	2.66317e-06	2.66317e-06
gi|556503834|ref|NC_000913.3|	1706348	1706926	rsxB	+	109	520	578	0.899654	4540815	2.40045e-05	4.15303e-08	4.15303e-08
gi|556503834|ref|NC_000913.3|	1709142	1710200	rsxD	+	113	1045	1058	0.987713	4540815	2.48854e-05	2.35212e-08	2.35212e-08
gi|556503834|ref|NC_000913.3|	1710204	1710824	rsxG	+	615	620	620	1	4540815	0.000135438	2.18449e-07	2.18449e-07
gi|556503834|ref|NC_000913.3|	1710828	1711523	rsxE	+	1589	695	695	1	4540815	0.000349937	5.03507e-07	5.03507e-07
gi|556503834|ref|NC_000913.3|	1711523	1712158	th	+	137	634	635	0.998425	4540815	3.01708e-05	4.75131e-08	4.75131e-08
gi|556503834|ref|NC_000913.3|	1712769	1714271	dtpA	+	234	1316	1502	0.876165	4540815	5.15326e-05	3.43093e-08	3.43093e-08
gi|556503834|ref|NC_000913.3|	1714377	1714982	stA	+	194	605	605	1	4540815	4.27236e-05	7.06175e-08	7.06175e-08
gi|556503834|ref|NC_000913.3|	1715026	1715889	pdxY	-	1270	863	863	1	4540815	0.000279685	3.24085e-07	3.24085e-07
gi|556503834|ref|NC_000913.3|	1715948	1717222	tyrS	-	1057	1274	1274	1	4540815	0.000232778	1.82714e-07	1.82714e-07
gi|556503834|ref|NC_000913.3|	1717351	1718007	pdxH	-	423	656	656	1	4540815	9.31551e-05	1.42005e-07	1.42005e-07
gi|556503834|ref|NC_000913.3|	1718493	1719602	anmK	-	308	1105	1109	0.996393	4540815	6.78292e-05	6.11625e-08	6.11625e-08
gi|556503834|ref|NC_000913.3|	1720390	1720824	slyA	-	66	413	434	0.951613	4540815	1.45348e-05	3.34904e-08	3.34904e-08
gi|556503834|ref|NC_000913.3|	1722121	1724133	ydhK	+	18	333	2012	0.165507	4540815	3.96405e-06	1.9702e-09	1.9702e-09
gi|556503834|ref|NC_000913.3|	1724134	1724655	sodC	-	1986	521	521	1	4540815	0.000437366	8.39475e-07	8.39475e-07
gi|556503834|ref|NC_000913.3|	1726023	1726622	mR	+	4450	599	599	1	4540815	0.00098	1.63606e-06	1.63606e-06
gi|556503834|ref|NC_000913.3|	1726659	1727756	mA	+	30	728	1097	0.663628	4540815	6.60674e-06	6.02256e-09	6.02256e-09
gi|556503834|ref|NC_000913.3|	1727837	1728244	loA	+	629	407	407	1	4540815	0.000138521	3.40347e-07	3.40347e-07
gi|556503834|ref|NC_000913.3|	1728347	1728994	rnt	+	376	647	647	1	4540815	8.28045e-05	1.27982e-07	1.27982e-07
gi|556503834|ref|NC_000913.3|	1729087	1733703	lhr	+	2	102	4616	0.0220971	4540815	4.4045e-07	9.5418e-11	9.5418e-11
gi|556503834|ref|NC_000913.3|	1734435	1735250	mepH	+	35	661	815	0.811043	4540815	7.70787e-06	9.45751e-09	9.45751e-09
gi|556503834|ref|NC_000913.3|	1736121	1737290	ydhP	-	95	1144	1169	0.978614	4540815	2.09214e-05	1.78968e-08	1.78968e-08
gi|556503834|ref|NC_000913.3|	1737844	1738869	purR	+	163	1025	1025	1	4540815	3.58966e-05	3.50211e-08	3.50211e-08
gi|556503834|ref|NC_000913.3|	1738866	1739798	ydhB	-	25	665	932	0.713519	4540815	5.50562e-06	5.90732e-09	5.90732e-09
gi|556503834|ref|NC_000913.3|	1741413	1742561	cfa	+	77	1136	1148	0.989547	4540815	1.69573e-05	1.47712e-08	1.47712e-08
gi|556503834|ref|NC_000913.3|	1742601	1743242	ribC	-	126	636	641	0.9922	4540815	2.77483e-05	4.32891e-08	4.32891e-08
gi|556503834|ref|NC_000913.3|	1744871	1746127	ydhQ	-	193	1189	1256	0.946656	4540815	4.25034e-05	3.38403e-08	3.38403e-08
gi|556503834|ref|NC_000913.3|	1747131	1748735	ydhS	+	57	1212	1604	0.755611	4540815	1.25528e-05	7.82594e-09	7.82594e-09
gi|556503834|ref|NC_000913.3|	1748747	1749559	ydhT	-	248	812	812	1	4540815	5.46157e-05	6.72608e-08	6.72608e-08
gi|556503834|ref|NC_000913.3|	1749563	1750348	ydhU	-	47	326	785	0.415287	4540815	1.03506e-05	1.31854e-08	1.31854e-08
gi|556503834|ref|NC_000913.3|	1750345	1751013	ydhX	-	2862	668	668	1	4540815	0.000630283	9.43538e-07	9.43538e-07
gi|556503834|ref|NC_000913.3|	1751077	1751724	ydhW	-	1543	647	647	1	4540815	0.000339807	5.25204e-07	5.25204e-07
gi|556503834|ref|NC_000913.3|	1751728	1753830	ydhV	-	24	496	2102	0.235966	4540815	5.28539e-06	2.51446e-09	2.51446e-09
gi|556503834|ref|NC_000913.3|	1755698	1757110	pykF	+	2051	1412	1412	1	4540815	0.000451681	3.19887e-07	3.19887e-07
gi|556503834|ref|NC_000913.3|	1757721	1758725	ldtE	-	12	437	1004	0.435259	4540815	2.6427e-06	2.63217e-09	2.63217e-09
gi|556503834|ref|NC_000913.3|	1758874	1759290	sufE	-	409	416	416	1	4540815	9.00719e-05	2.16519e-07	2.16519e-07
gi|556503834|ref|NC_000913.3|	1759303	1760523	sufS	-	94	1204	1220	0.986885	4540815	2.07011e-05	1.69681e-08	1.69681e-08
gi|556503834|ref|NC_000913.3|	1760520	1761791	sufD	-	73	366	1271	0.287962	4540815	1.60764e-05	1.26486e-08	1.26486e-08
gi|556503834|ref|NC_000913.3|	1761766	1762512	sufC	-	1806	746	746	1	4540815	0.000397726	5.33145e-07	5.33145e-07
gi|556503834|ref|NC_000913.3|	1762522	1764009	sufB	-	78	1372	1487	0.922663	4540815	1.71775e-05	1.15518e-08	1.15518e-08
gi|556503834|ref|NC_000913.3|	1765222	1765632	menI	-	427	410	410	1	4540815	9.4036e-05	2.29356e-07	2.29356e-07
gi|556503834|ref|NC_000913.3|	1765629	1768685	ydiJ	-	108	979	3056	0.320353	4540815	2.37843e-05	7.78281e-09	7.78281e-09
gi|556503834|ref|NC_000913.3|	1769074	1770186	ydiK	+	332	1112	1112	1	4540815	7.31146e-05	6.57506e-08	6.57506e-08
gi|556503834|ref|NC_000913.3|	1771071	1772285	ydiM	+	557	1214	1214	1	4540815	0.000122665	1.01042e-07	1.01042e-07
gi|556503834|ref|NC_000913.3|	1772512	1773777	ydiN	+	101	1235	1265	0.976285	4540815	2.22427e-05	1.75832e-08	1.75832e-08
gi|556503834|ref|NC_000913.3|	1773789	1774655	ydiB	+	2583	866	866	1	4540815	0.000568841	6.5686e-07	6.5686e-07
gi|556503834|ref|NC_000913.3|	1774686	1775444	aroD	+	2117	758	758	1	4540815	0.000466216	6.15061e-07	6.15061e-07
gi|556503834|ref|NC_000913.3|	1775587	1777182	ydiF	+	469	1595	1595	1	4540815	0.000103285	6.47558e-08	6.47558e-08
gi|556503834|ref|NC_000913.3|	1777196	1778347	ydiO	+	7	334	1151	0.290182	4540815	1.54157e-06	1.33933e-09	1.33933e-09
gi|556503834|ref|NC_000913.3|	1778390	1779301	ydiP	-	233	911	911	1	4540815	5.13124e-05	5.63253e-08	5.63253e-08
gi|556503834|ref|NC_000913.3|	1779617	1780381	ydiQ	+	7	306	764	0.400524	4540815	1.54157e-06	2.01777e-09	2.01777e-09
gi|556503834|ref|NC_000913.3|	1780401	1781339	ydiR	+	361	929	938	0.990405	4540815	7.95011e-05	8.4756e-08	8.4756e-08
gi|556503834|ref|NC_000913.3|	1781395	1782684	ydiS	+	115	1268	1289	0.983708	4540815	2.53259e-05	1.96477e-08	1.96477e-08
gi|556503834|ref|NC_000913.3|	1783031	1784677	fadK	+	30	909	1646	0.552248	4540815	6.60674e-06	4.01382e-09	4.01382e-09
gi|556503834|ref|NC_000913.3|	1784734	1787112	ppsA	-	4	203	2378	0.0853659	4540815	8.80899e-07	3.70437e-10	3.70437e-10
gi|556503834|ref|NC_000913.3|	1787445	1788278	ppsR	+	29457	833	833	1	4540815	0.00648716	7.78771e-06	7.78771e-06
gi|556503834|ref|NC_000913.3|	1788435	1789481	aroH	+	376	1046	1046	1	4540815	8.28045e-05	7.9163e-08	7.9163e-08
gi|556503834|ref|NC_000913.3|	1789808	1791244	ydiU	-	13	500	1436	0.348189	4540815	2.86292e-06	1.99368e-09	1.99368e-09
gi|556503834|ref|NC_000913.3|	1792267	1792731	lpC	-	2775	464	464	1	4540815	0.000611124	1.31708e-06	1.31708e-06
gi|556503834|ref|NC_000913.3|	1792809	1793558	btuD	-	184	749	749	1	4540815	4.05214e-05	5.41006e-08	5.41006e-08
gi|556503834|ref|NC_000913.3|	1793558	1794109	btuE	-	117	551	551	1	4540815	2.57663e-05	4.67628e-08	4.67628e-08
gi|556503834|ref|NC_000913.3|	1794172	1795152	btuC	-	1440	980	980	1	4540815	0.000317124	3.23596e-07	3.23596e-07
gi|556503834|ref|NC_000913.3|	1795557	1797944	pheT	-	75	1359	2387	0.569334	4540815	1.65169e-05	6.91951e-09	6.91951e-09
gi|556503834|ref|NC_000913.3|	1797959	1798942	pheS	-	210	983	983	1	4540815	4.62472e-05	4.7047e-08	4.7047e-08
gi|556503834|ref|NC_000913.3|	1800096	1800638	infC	-	11	302	542	0.557195	4540815	2.42247e-06	4.46951e-09	4.46951e-09
gi|556503834|ref|NC_000913.3|	1800642	1802570	thrS	-	5	231	1928	0.119813	4540815	1.10112e-06	5.71122e-10	5.71122e-10
gi|556503834|ref|NC_000913.3|	1805325	1806083	ydiY	-	47	719	758	0.948549	4540815	1.03506e-05	1.36551e-08	1.36551e-08
gi|556503834|ref|NC_000913.3|	1806370	1807299	pfkB	+	206	914	929	0.983854	4540815	4.53663e-05	4.88335e-08	4.88335e-08
gi|556503834|ref|NC_000913.3|	1807796	1808656	yniA	+	541	860	860	1	4540815	0.000119142	1.38537e-07	1.38537e-07
gi|556503834|ref|NC_000913.3|	1808697	1809233	yniB	-	18596	536	536	1	4540815	0.0040953	7.64049e-06	7.64049e-06
gi|556503834|ref|NC_000913.3|	1809380	1810048	yniC	+	510	668	668	1	4540815	0.000112315	1.68136e-07	1.68136e-07
gi|556503834|ref|NC_000913.3|	1810211	1810801	ydjM	+	4800	590	590	1	4540815	0.00105708	1.79166e-06	1.79166e-06
gi|556503834|ref|NC_000913.3|	1810934	1812325	ydjN	+	32	680	1391	0.488857	4540815	7.04719e-06	5.06628e-09	5.06628e-09
gi|556503834|ref|NC_000913.3|	1816386	1817135	chbG	-	2617	749	749	1	4540815	0.000576328	7.69464e-07	7.69464e-07
gi|556503834|ref|NC_000913.3|	1817148	1818500	chbF	-	54	988	1352	0.730769	4540815	1.18921e-05	8.79596e-09	8.79596e-09
gi|556503834|ref|NC_000913.3|	1818605	1819447	chbR	-	44	800	842	0.950119	4540815	9.68989e-06	1.15082e-08	1.15082e-08
gi|556503834|ref|NC_000913.3|	1819856	1821214	chbC	-	91	1280	1358	0.942563	4540815	2.00405e-05	1.47573e-08	1.47573e-08
gi|556503834|ref|NC_000913.3|	1822458	1823285	adE	+	2732	827	827	1	4540815	0.000601654	7.27514e-07	7.27514e-07
gi|556503834|ref|NC_000913.3|	1823515	1824402	cho	+	149	726	887	0.818489	4540815	3.28135e-05	3.69938e-08	3.69938e-08
gi|556503834|ref|NC_000913.3|	1824362	1824937	ves	-	925	575	575	1	4540815	0.000203708	3.54275e-07	3.54275e-07
gi|556503834|ref|NC_000913.3|	1825140	1825625	spy	-	89	485	485	1	4540815	1.96e-05	4.04124e-08	4.04124e-08
gi|556503834|ref|NC_000913.3|	1825955	1826923	astE	-	259	962	968	0.993802	4540815	5.70382e-05	5.89238e-08	5.89238e-08
gi|556503834|ref|NC_000913.3|	1826916	1828259	astB	-	7	291	1343	0.216679	4540815	1.54157e-06	1.14786e-09	1.14786e-09
gi|556503834|ref|NC_000913.3|	1828256	1829734	astD	-	174	1423	1478	0.962788	4540815	3.83191e-05	2.59263e-08	2.59263e-08
gi|556503834|ref|NC_000913.3|	1829731	1830765	astA	-	25	585	1034	0.565764	4540815	5.50562e-06	5.32458e-09	5.32458e-09
gi|556503834|ref|NC_000913.3|	1830762	1831982	astC	-	1166	1220	1220	1	4540815	0.000256782	2.10477e-07	2.10477e-07
gi|556503834|ref|NC_000913.3|	1832428	1833234	xthA	+	165	802	806	0.995037	4540815	3.63371e-05	4.50832e-08	4.50832e-08
gi|556503834|ref|NC_000913.3|	1833401	1834111	ydjX	+	4306	710	710	1	4540815	0.000948288	1.33562e-06	1.33562e-06
gi|556503834|ref|NC_000913.3|	1834116	1834793	ydjY	+	128	677	677	1	4540815	2.81888e-05	4.16378e-08	4.16378e-08
gi|556503834|ref|NC_000913.3|	1834808	1835515	ydjZ	+	145	707	707	1	4540815	3.19326e-05	4.51663e-08	4.51663e-08
gi|556503834|ref|NC_000913.3|	1835515	1836063	ynjA	+	248	548	548	1	4540815	5.46157e-05	9.96638e-08	9.96638e-08
gi|556503834|ref|NC_000913.3|	1836073	1837239	ynjB	+	12	486	1166	0.41681	4540815	2.6427e-06	2.26646e-09	2.26646e-09
gi|556503834|ref|NC_000913.3|	1837212	1838747	ynjC	+	62	1107	1535	0.721173	4540815	1.36539e-05	8.89507e-09	8.89507e-09
gi|556503834|ref|NC_000913.3|	1838747	1839400	ynjD	+	4951	653	653	1	4540815	0.00109033	1.66973e-06	1.66973e-06
gi|556503834|ref|NC_000913.3|	1839467	1840774	ynjE	+	88	1237	1307	0.946442	4540815	1.93798e-05	1.48277e-08	1.48277e-08
gi|556503834|ref|NC_000913.3|	1840783	1841403	ynjF	-	421	618	620	0.996774	4540815	9.27146e-05	1.4954e-07	1.4954e-07
gi|556503834|ref|NC_000913.3|	1841490	1841897	udG	+	1249	407	407	1	4540815	0.000275061	6.75825e-07	6.75825e-07
gi|556503834|ref|NC_000913.3|	1842371	1843714	dhA	+	808	1343	1343	1	4540815	0.000177942	1.32496e-07	1.32496e-07
gi|556503834|ref|NC_000913.3|	1844999	1846960	topB	-	3	153	1961	0.0780214	4540815	6.60674e-07	3.36907e-10	3.36907e-10
gi|556503834|ref|NC_000913.3|	1846965	1848008	selD	-	49	937	1043	0.89837	4540815	1.0791e-05	1.03461e-08	1.03461e-08
gi|556503834|ref|NC_000913.3|	1848125	1848676	ydjA	-	51	518	551	0.940109	4540815	1.12315e-05	2.03838e-08	2.03838e-08
gi|556503834|ref|NC_000913.3|	1848837	1850693	sppA	+	4682	1856	1856	1	4540815	0.00103109	5.55545e-07	5.55545e-07
gi|556503834|ref|NC_000913.3|	1850860	1851876	ansA	+	29	738	1016	0.726378	4540815	6.38652e-06	6.28594e-09	6.28594e-09
gi|556503834|ref|NC_000913.3|	1851887	1852528	pncA	+	947	641	641	1	4540815	0.000208553	3.25355e-07	3.25355e-07
gi|556503834|ref|NC_000913.3|	1852621	1853979	ydjE	-	79	1164	1358	0.857143	4540815	1.73978e-05	1.28113e-08	1.28113e-08
gi|556503834|ref|NC_000913.3|	1854096	1854854	ydjF	-	752	758	758	1	4540815	0.000165609	2.18482e-07	2.18482e-07
gi|556503834|ref|NC_000913.3|	1854991	1855971	ydjG	-	1003	980	980	1	4540815	0.000220885	2.25393e-07	2.25393e-07
gi|556503834|ref|NC_000913.3|	1856933	1857769	ydjI	-	23	582	836	0.696172	4540815	5.06517e-06	6.05882e-09	6.05882e-09
gi|556503834|ref|NC_000913.3|	1857790	1858833	ydjJ	-	563	1043	1043	1	4540815	0.000123987	1.18875e-07	1.18875e-07
gi|556503834|ref|NC_000913.3|	1858850	1860229	ydjK	-	588	1379	1379	1	4540815	0.000129492	9.3903e-08	9.3903e-08
gi|556503834|ref|NC_000913.3|	1860256	1861332	ydjL	-	105	569	1076	0.52881	4540815	2.31236e-05	2.14903e-08	2.14903e-08
gi|556503834|ref|NC_000913.3|	1862016	1862429	msrB	-	47	384	413	0.929782	4540815	1.03506e-05	2.50619e-08	2.50619e-08
gi|556503834|ref|NC_000913.3|	1862771	1863766	apA	+	1307	995	995	1	4540815	0.000287834	2.8928e-07	2.8928e-07
gi|556503834|ref|NC_000913.3|	1863850	1864734	yeaD	+	2734	884	884	1	4540815	0.000602095	6.81102e-07	6.81102e-07
gi|556503834|ref|NC_000913.3|	1864782	1865636	yeaE	-	31	667	854	0.78103	4540815	6.82697e-06	7.99411e-09	7.99411e-09
gi|556503834|ref|NC_000913.3|	1865726	1866472	mipA	-	5543	746	746	1	4540815	0.00122071	1.63634e-06	1.63634e-06
gi|556503834|ref|NC_000913.3|	1866908	1868842	yeaG	+	2	100	1934	0.0517063	4540815	4.4045e-07	2.2774e-10	2.2774e-10
gi|556503834|ref|NC_000913.3|	1868955	1870238	yeaH	+	869	1283	1283	1	4540815	0.000191375	1.49162e-07	1.49162e-07
gi|556503834|ref|NC_000913.3|	1872041	1873531	yeaJ	+	2	98	1490	0.0657718	4540815	4.4045e-07	2.95604e-10	2.95604e-10
gi|556503834|ref|NC_000913.3|	1873574	1874077	yeaK	+	409	503	503	1	4540815	9.00719e-05	1.79069e-07	1.79069e-07
gi|556503834|ref|NC_000913.3|	1874352	1874798	yeaL	+	1018	446	446	1	4540815	0.000224189	5.02666e-07	5.02666e-07
gi|556503834|ref|NC_000913.3|	1874755	1875576	yeaM	-	121	416	821	0.506699	4540815	2.66472e-05	3.2457e-08	3.2457e-08
gi|556503834|ref|NC_000913.3|	1875673	1876854	yeaN	+	5473	1181	1181	1	4540815	0.00120529	1.02057e-06	1.02057e-06
gi|556503834|ref|NC_000913.3|	1877715	1878740	yeaP	+	229	1025	1025	1	4540815	5.04315e-05	4.92014e-08	4.92014e-08
gi|556503834|ref|NC_000913.3|	1880121	1880759	leuE	-	28984	638	638	1	4540815	0.006383	1.00047e-05	1.00047e-05
gi|556503834|ref|NC_000913.3|	1880886	1881809	dmlR	-	83	833	923	0.902492	4540815	1.82787e-05	1.98035e-08	1.98035e-08
gi|556503834|ref|NC_000913.3|	1881912	1882997	dmlA	+	120	1085	1085	1	4540815	2.6427e-05	2.43567e-08	2.43567e-08
gi|556503834|ref|NC_000913.3|	1883188	1884633	yeaV	+	22	740	1445	0.512111	4540815	4.84495e-06	3.3529e-09	3.3529e-09
gi|556503834|ref|NC_000913.3|	1884665	1885789	yeaW	+	5750	1124	1124	1	4540815	0.00126629	1.12659e-06	1.12659e-06
gi|556503834|ref|NC_000913.3|	1885845	1886810	yeaX	+	495	965	965	1	4540815	0.000109011	1.12965e-07	1.12965e-07
gi|556503834|ref|NC_000913.3|	1886864	1887991	rnd	-	9	400	1127	0.354925	4540815	1.98202e-06	1.75867e-09	1.75867e-09
gi|556503834|ref|NC_000913.3|	1888061	1889746	fadD	-	26	682	1685	0.404748	4540815	5.72584e-06	3.39813e-09	3.39813e-09
gi|556503834|ref|NC_000913.3|	1889951	1890532	yeaY	-	518	581	581	1	4540815	0.000114076	1.96345e-07	1.96345e-07
gi|556503834|ref|NC_000913.3|	1891325	1893235	yoaA	-	7	237	1910	0.124084	4540815	1.54157e-06	8.07107e-10	8.07107e-10
gi|556503834|ref|NC_000913.3|	1894805	1896166	pabB	+	33	837	1361	0.614989	4540815	7.26742e-06	5.33976e-09	5.33976e-09
gi|556503834|ref|NC_000913.3|	1896170	1896748	udL	+	1049	578	578	1	4540815	0.000231016	3.99681e-07	3.99681e-07
gi|556503834|ref|NC_000913.3|	1896932	1898296	sdaA	+	37	919	1364	0.673754	4540815	8.14832e-06	5.97384e-09	5.97384e-09
gi|556503834|ref|NC_000913.3|	1898427	1900025	yoaD	+	69	1241	1598	0.776596	4540815	1.51955e-05	9.50908e-09	9.50908e-09
gi|556503834|ref|NC_000913.3|	1902048	1903019	manX	+	110	967	971	0.99588	4540815	2.42247e-05	2.49482e-08	2.49482e-08
gi|556503834|ref|NC_000913.3|	1903082	1903882	manY	+	19078	800	800	1	4540815	0.00420145	5.25181e-06	5.25181e-06
gi|556503834|ref|NC_000913.3|	1903895	1904746	manZ	+	959	851	851	1	4540815	0.000211196	2.48173e-07	2.48173e-07
gi|556503834|ref|NC_000913.3|	1904801	1905259	yobD	+	947	458	458	1	4540815	0.000208553	4.55356e-07	4.55356e-07
gi|556503834|ref|NC_000913.3|	1905688	1906254	mntP	+	4172	566	566	1	4540815	0.000918778	1.62328e-06	1.62328e-06
gi|556503834|ref|NC_000913.3|	1906251	1907060	rlmA	-	2189	809	809	1	4540815	0.000482072	5.95886e-07	5.95886e-07
gi|556503834|ref|NC_000913.3|	1909308	1910099	kdgR	-	1918	791	791	1	4540815	0.000422391	5.33996e-07	5.33996e-07
gi|556503834|ref|NC_000913.3|	1910276	1911649	yebQ	+	80	1164	1373	0.847779	4540815	1.7618e-05	1.28317e-08	1.28317e-08
gi|556503834|ref|NC_000913.3|	1912768	1914816	prc	-	9	307	2048	0.149902	4540815	1.98202e-06	9.67785e-10	9.67785e-10
gi|556503834|ref|NC_000913.3|	1915631	1916128	msrC	-	1113	497	497	1	4540815	0.00024511	4.93179e-07	4.93179e-07
gi|556503834|ref|NC_000913.3|	1916258	1917541	yebS	+	46	1110	1283	0.86516	4540815	1.01303e-05	7.89582e-09	7.89582e-09
gi|556503834|ref|NC_000913.3|	1917510	1920143	yebT	+	2	23	2633	0.0087353	4540815	4.4045e-07	1.67281e-10	1.67281e-10
gi|556503834|ref|NC_000913.3|	1920223	1921662	rsmF	+	213	1438	1439	0.999305	4540815	4.69079e-05	3.25976e-08	3.25976e-08
gi|556503834|ref|NC_000913.3|	1922313	1922969	pphA	-	1073	656	656	1	4540815	0.000236301	3.60215e-07	3.60215e-07
gi|556503834|ref|NC_000913.3|	1923719	1924591	yebZ	-	374	872	872	1	4540815	8.23641e-05	9.44542e-08	9.44542e-08
gi|556503834|ref|NC_000913.3|	1925440	1926096	yobB	+	2808	656	656	1	4540815	0.000618391	9.42669e-07	9.42669e-07
gi|556503834|ref|NC_000913.3|	1926120	1926782	xoX	+	41	617	662	0.932024	4540815	9.02922e-06	1.36393e-08	1.36393e-08
gi|556503834|ref|NC_000913.3|	1926779	1928839	ptrB	-	10	321	2060	0.155825	4540815	2.20225e-06	1.06905e-09	1.06905e-09
gi|556503834|ref|NC_000913.3|	1929048	1929707	yebE	-	80	652	659	0.989378	4540815	1.7618e-05	2.67344e-08	2.67344e-08
gi|556503834|ref|NC_000913.3|	1930881	1932059	purT	+	135	1154	1178	0.979626	4540815	2.97303e-05	2.5238e-08	2.5238e-08
gi|556503834|ref|NC_000913.3|	1932115	1932756	da	-	3704	641	641	1	4540815	0.000815713	1.27256e-06	1.27256e-06
gi|556503834|ref|NC_000913.3|	1932793	1934604	dd	-	807	1800	1811	0.993926	4540815	0.000177721	9.81344e-08	9.81344e-08
gi|556503834|ref|NC_000913.3|	1934839	1936314	zwf	-	295	1463	1475	0.991864	4540815	6.49663e-05	4.4045e-08	4.4045e-08
gi|556503834|ref|NC_000913.3|	1936652	1937521	yebK	+	6288	869	869	1	4540815	0.00138477	1.59353e-06	1.59353e-06
gi|556503834|ref|NC_000913.3|	1937649	1939091	pykA	+	18	566	1442	0.39251	4540815	3.96405e-06	2.74899e-09	2.74899e-09
gi|556503834|ref|NC_000913.3|	1940313	1941635	mepM	-	9	382	1322	0.288956	4540815	1.98202e-06	1.49926e-09	1.49926e-09
gi|556503834|ref|NC_000913.3|	1941651	1942583	znuA	-	22	631	932	0.677039	4540815	4.84495e-06	5.19844e-09	5.19844e-09
gi|556503834|ref|NC_000913.3|	1942662	1943417	znuC	+	99626	755	755	1	4540815	0.0219401	2.90598e-05	2.90598e-05
gi|556503834|ref|NC_000913.3|	1943414	1944199	znuB	+	1090	785	785	1	4540815	0.000240045	3.0579e-07	3.0579e-07
gi|556503834|ref|NC_000913.3|	1944346	1945356	ruvB	-	183	1010	1010	1	4540815	4.03011e-05	3.99021e-08	3.99021e-08
gi|556503834|ref|NC_000913.3|	1945365	1945976	ruvA	-	5528	611	611	1	4540815	0.0012174	1.99248e-06	1.99248e-06
gi|556503834|ref|NC_000913.3|	1946855	1947376	ruvC	-	52	494	521	0.948177	4540815	1.14517e-05	2.19802e-08	2.19802e-08
gi|556503834|ref|NC_000913.3|	1947411	1948151	yebC	-	210	740	740	1	4540815	4.62472e-05	6.24962e-08	6.24962e-08
gi|556503834|ref|NC_000913.3|	1948180	1948632	udB	-	85	452	452	1	4540815	1.87191e-05	4.1414e-08	4.1414e-08
gi|556503834|ref|NC_000913.3|	1948750	1950522	aspS	-	15	569	1772	0.321106	4540815	3.30337e-06	1.86421e-09	1.86421e-09
gi|556503834|ref|NC_000913.3|	1950832	1951398	yecD	+	56	566	566	1	4540815	1.23326e-05	2.1789e-08	2.1789e-08
gi|556503834|ref|NC_000913.3|	1951395	1952213	yecE	+	593	818	818	1	4540815	0.000130593	1.5965e-07	1.5965e-07
gi|556503834|ref|NC_000913.3|	1952702	1953445	cmoA	+	181	743	743	1	4540815	3.98607e-05	5.36483e-08	5.36483e-08
gi|556503834|ref|NC_000913.3|	1953442	1954413	cmoB	+	988	971	971	1	4540815	0.000217582	2.2408e-07	2.2408e-07
gi|556503834|ref|NC_000913.3|	1954578	1957007	torZ	-	1	50	2429	0.0205846	4540815	2.20225e-07	9.06648e-11	9.06648e-11
gi|556503834|ref|NC_000913.3|	1957032	1958132	torY	-	45	914	1100	0.830909	4540815	9.91012e-06	9.0092e-09	9.0092e-09
gi|556503834|ref|NC_000913.3|	1959280	1959846	yecM	-	419	566	566	1	4540815	9.22742e-05	1.63029e-07	1.63029e-07
gi|556503834|ref|NC_000913.3|	1961972	1962460	yecT	+	450	488	488	1	4540815	9.91012e-05	2.03076e-07	2.03076e-07
gi|556503834|ref|NC_000913.3|	1962972	1965050	flhA	-	26	707	2078	0.340231	4540815	5.72584e-06	2.75546e-09	2.75546e-09
gi|556503834|ref|NC_000913.3|	1965043	1966191	flhB	-	35	892	1148	0.777003	4540815	7.70787e-06	6.71417e-09	6.71417e-09
gi|556503834|ref|NC_000913.3|	1966393	1967037	cheZ	-	93	642	644	0.996894	4540815	2.04809e-05	3.18026e-08	3.18026e-08
gi|556503834|ref|NC_000913.3|	1967452	1968501	cheB	-	40	816	1049	0.777884	4540815	8.80899e-06	8.39751e-09	8.39751e-09
gi|556503834|ref|NC_000913.3|	1968504	1969364	cheR	-	180	856	860	0.995349	4540815	3.96405e-05	4.60936e-08	4.60936e-08
gi|556503834|ref|NC_000913.3|	1969383	1970984	tap	-	434	1599	1601	0.998751	4540815	9.55776e-05	5.96987e-08	5.96987e-08
gi|556503834|ref|NC_000913.3|	1971030	1972691	tar	-	3	153	1661	0.0921132	4540815	6.60674e-07	3.97757e-10	3.97757e-10
gi|556503834|ref|NC_000913.3|	1972836	1973339	cheW	-	256	503	503	1	4540815	5.63775e-05	1.12083e-07	1.12083e-07
gi|556503834|ref|NC_000913.3|	1973360	1975324	cheA	-	56	1007	1964	0.512729	4540815	1.23326e-05	6.27932e-09	6.27932e-09
gi|556503834|ref|NC_000913.3|	1975329	1976255	motB	-	634	926	926	1	4540815	0.000139623	1.5078e-07	1.5078e-07
gi|556503834|ref|NC_000913.3|	1976252	1977139	motA	-	414	887	887	1	4540815	9.11731e-05	1.02788e-07	1.02788e-07
gi|556503834|ref|NC_000913.3|	1977266	1977844	flhC	-	24	517	578	0.894464	4540815	5.28539e-06	9.14428e-09	9.14428e-09
gi|556503834|ref|NC_000913.3|	1978518	1979021	insB1	-	1099	499	503	0.992048	4540815	0.000242027	4.81167e-07	4.81167e-07
gi|556503834|ref|NC_000913.3|	1979753	1980181	uspC	+	4617	428	428	1	4540815	0.00101678	2.37565e-06	2.37565e-06
gi|556503834|ref|NC_000913.3|	1980188	1981612	otsA	-	157	539	1424	0.378511	4540815	3.45753e-05	2.42804e-08	2.42804e-08
gi|556503834|ref|NC_000913.3|	1981587	1982387	otsB	-	3498	800	800	1	4540815	0.000770346	9.62933e-07	9.62933e-07
gi|556503834|ref|NC_000913.3|	1983555	1985069	araG	-	80	1004	1514	0.663144	4540815	1.7618e-05	1.16367e-08	1.16367e-08
gi|556503834|ref|NC_000913.3|	1985139	1986128	araF	-	205	989	989	1	4540815	4.51461e-05	4.56482e-08	4.56482e-08
gi|556503834|ref|NC_000913.3|	1986925	1987428	ftnB	+	29020	503	503	1	4540815	0.00639092	1.27056e-05	1.27056e-05
gi|556503834|ref|NC_000913.3|	1988716	1989213	ftnA	+	6340	497	497	1	4540815	0.00139623	2.80931e-06	2.80931e-06
gi|556503834|ref|NC_000913.3|	1989681	1990892	tyrP	+	568	1210	1211	0.999174	4540815	0.000125088	1.03293e-07	1.03293e-07
gi|556503834|ref|NC_000913.3|	1990954	1991619	yecA	-	2918	665	665	1	4540815	0.000642616	9.6634e-07	9.6634e-07
gi|556503834|ref|NC_000913.3|	1992269	1992817	pgsA	-	9009	548	548	1	4540815	0.00198401	3.62045e-06	3.62045e-06
gi|556503834|ref|NC_000913.3|	1992874	1994706	uvrC	-	24	555	1832	0.302948	4540815	5.28539e-06	2.88504e-09	2.88504e-09
gi|556503834|ref|NC_000913.3|	1994703	1995359	uvrY	-	507	656	656	1	4540815	0.000111654	1.70204e-07	1.70204e-07
gi|556503834|ref|NC_000913.3|	1996110	1996832	sdiA	-	12	345	722	0.477839	4540815	2.6427e-06	3.66025e-09	3.66025e-09
gi|556503834|ref|NC_000913.3|	1997062	1997814	yecC	-	121	743	752	0.988032	4540815	2.66472e-05	3.54351e-08	3.54351e-08
gi|556503834|ref|NC_000913.3|	1997811	1998479	yecS	-	233	668	668	1	4540815	5.13124e-05	7.68149e-08	7.68149e-08
gi|556503834|ref|NC_000913.3|	1998494	1999480	dcyD	-	2163	986	986	1	4540815	0.000476346	4.8311e-07	4.8311e-07
gi|556503834|ref|NC_000913.3|	1999585	2000385	fliY	-	172	795	800	0.99375	4540815	3.78787e-05	4.73483e-08	4.73483e-08
gi|556503834|ref|NC_000913.3|	2000473	2001024	fliZ	-	782	551	551	1	4540815	0.000172216	3.12551e-07	3.12551e-07
gi|556503834|ref|NC_000913.3|	2002110	2003606	fliC	-	88	930	1496	0.621658	4540815	1.93798e-05	1.29544e-08	1.29544e-08
gi|556503834|ref|NC_000913.3|	2003872	2005278	fliD	+	24	448	1406	0.318634	4540815	5.28539e-06	3.75917e-09	3.75917e-09
gi|556503834|ref|NC_000913.3|	2005303	2005713	fliS	+	173	410	410	1	4540815	3.80989e-05	9.29241e-08	9.29241e-08
gi|556503834|ref|NC_000913.3|	2006156	2007643	amyA	+	525	1487	1487	1	4540815	0.000115618	7.77525e-08	7.77525e-08
gi|556503834|ref|NC_000913.3|	2007677	2008090	yedD	-	50	413	413	1	4540815	1.10112e-05	2.66616e-08	2.66616e-08
gi|556503834|ref|NC_000913.3|	2008277	2009482	yedE	+	632	1205	1205	1	4540815	0.000139182	1.15504e-07	1.15504e-07
gi|556503834|ref|NC_000913.3|	2010600	2011079	yedL	+	405	479	479	1	4540815	8.9191e-05	1.86203e-07	1.86203e-07
gi|556503834|ref|NC_000913.3|	2013229	2014887	fliF	+	6	219	1658	0.132087	4540815	1.32135e-06	7.96953e-10	7.96953e-10
gi|556503834|ref|NC_000913.3|	2014880	2015875	fliG	+	6	210	995	0.211055	4540815	1.32135e-06	1.32799e-09	1.32799e-09
gi|556503834|ref|NC_000913.3|	2015868	2016554	fliH	+	19	396	686	0.57726	4540815	4.18427e-06	6.09952e-09	6.09952e-09
gi|556503834|ref|NC_000913.3|	2016554	2017927	fliI	+	9	247	1373	0.179898	4540815	1.98202e-06	1.44357e-09	1.44357e-09
gi|556503834|ref|NC_000913.3|	2017946	2018389	fliJ	+	52	443	443	1	4540815	1.14517e-05	2.58503e-08	2.58503e-08
gi|556503834|ref|NC_000913.3|	2018386	2019513	fliK	+	40	914	1127	0.811003	4540815	8.80899e-06	7.81632e-09	7.81632e-09
gi|556503834|ref|NC_000913.3|	2019618	2020082	fliL	+	2070	464	464	1	4540815	0.000455865	9.82468e-07	9.82468e-07
gi|556503834|ref|NC_000913.3|	2020087	2021091	fliM	+	51	830	1004	0.826693	4540815	1.12315e-05	1.11867e-08	1.11867e-08
gi|556503834|ref|NC_000913.3|	2021088	2021501	fliN	+	161	410	413	0.992736	4540815	3.54562e-05	8.58503e-08	8.58503e-08
gi|556503834|ref|NC_000913.3|	2021869	2022606	fliP	+	204	737	737	1	4540815	4.49259e-05	6.09577e-08	6.09577e-08
gi|556503834|ref|NC_000913.3|	2022893	2023678	fliR	+	1355	785	785	1	4540815	0.000298405	3.80133e-07	3.80133e-07
gi|556503834|ref|NC_000913.3|	2025511	2026326	yedP	+	2588	815	815	1	4540815	0.000569942	6.99315e-07	6.99315e-07
gi|556503834|ref|NC_000913.3|	2026323	2028017	yedQ	-	627	1694	1694	1	4540815	0.000138081	8.15118e-08	8.15118e-08
gi|556503834|ref|NC_000913.3|	2028449	2029366	yedI	-	106	910	917	0.992366	4540815	2.33438e-05	2.54567e-08	2.54567e-08
gi|556503834|ref|NC_000913.3|	2029539	2030459	yedA	+	117	920	920	1	4540815	2.57663e-05	2.80068e-08	2.80068e-08
gi|556503834|ref|NC_000913.3|	2030448	2030918	vsr	-	96	470	470	1	4540815	2.11416e-05	4.49821e-08	4.49821e-08
gi|556503834|ref|NC_000913.3|	2030899	2032317	dcm	-	164	1410	1418	0.994358	4540815	3.61169e-05	2.54703e-08	2.54703e-08
gi|556503834|ref|NC_000913.3|	2032384	2033079	yedJ	-	808	695	695	1	4540815	0.000177942	2.56031e-07	2.56031e-07
gi|556503834|ref|NC_000913.3|	2035835	2036686	hchA	+	492	851	851	1	4540815	0.000108351	1.27321e-07	1.27321e-07
gi|556503834|ref|NC_000913.3|	2038956	2039369	hiuH	+	4501	413	413	1	4540815	0.000991232	2.40008e-06	2.40008e-06
gi|556503834|ref|NC_000913.3|	2040483	2041118	yedZ	+	185	635	635	1	4540815	4.07416e-05	6.416e-08	6.416e-08
gi|556503834|ref|NC_000913.3|	2041375	2042025	zinT	+	1627	650	650	1	4540815	0.000358306	5.5124e-07	5.5124e-07
gi|556503834|ref|NC_000913.3|	2042368	2042898	yodB	+	2486	530	530	1	4540815	0.000547479	1.03298e-06	1.03298e-06
gi|556503834|ref|NC_000913.3|	2043651	2044448	mtfA	+	1408	797	797	1	4540815	0.000310076	3.89055e-07	3.89055e-07
gi|556503834|ref|NC_000913.3|	2053643	2054959	shiA	+	72	1305	1316	0.991641	4540815	1.58562e-05	1.20488e-08	1.20488e-08
gi|556503834|ref|NC_000913.3|	2055061	2056515	am	+	7	343	1454	0.235901	4540815	1.54157e-06	1.06023e-09	1.06023e-09
gi|556503834|ref|NC_000913.3|	2056858	2057574	yeeN	+	469	716	716	1	4540815	0.000103285	1.44253e-07	1.44253e-07
gi|556503834|ref|NC_000913.3|	2058203	2059690	yeeO	-	229	1425	1487	0.958305	4540815	5.04315e-05	3.39149e-08	3.39149e-08
gi|556503834|ref|NC_000913.3|	2059964	2060914	cbl	-	245	947	950	0.996842	4540815	5.39551e-05	5.67948e-08	5.67948e-08
gi|556503834|ref|NC_000913.3|	2061016	2061933	ac	-	2850	917	917	1	4540815	0.000627641	6.8445e-07	6.8445e-07
gi|556503834|ref|NC_000913.3|	2062391	2063323	ldtA	-	13172	932	932	1	4540815	0.0029008	3.11245e-06	3.11245e-06
gi|556503834|ref|NC_000913.3|	2063388	2064467	cobT	-	1500	1079	1079	1	4540815	0.000330337	3.06151e-07	3.06151e-07
gi|556503834|ref|NC_000913.3|	2064479	2065222	cobS	-	3926	743	743	1	4540815	0.000864602	1.16366e-06	1.16366e-06
gi|556503834|ref|NC_000913.3|	2065219	2065764	cobU	-	1297	545	545	1	4540815	0.000285632	5.24095e-07	5.24095e-07
gi|556503834|ref|NC_000913.3|	2066305	2067321	insH1	-	43	875	1016	0.861221	4540815	9.46967e-06	9.32054e-09	9.32054e-09
gi|556503834|ref|NC_000913.3|	2068952	2069857	insD1	-	247	905	905	1	4540815	5.43955e-05	6.01055e-08	6.01055e-08
gi|556503834|ref|NC_000913.3|	2074779	2076311	yeeR	+	5	62	1532	0.04047	4540815	1.10112e-06	7.18749e-10	7.18749e-10
gi|556503834|ref|NC_000913.3|	2076308	2076754	yeeS	+	288	446	446	1	4540815	6.34247e-05	1.42208e-07	1.42208e-07
gi|556503834|ref|NC_000913.3|	2079533	2080591	yeeA	-	41	762	1058	0.720227	4540815	9.02922e-06	8.53423e-09	8.53423e-09
gi|556503834|ref|NC_000913.3|	2080789	2081262	sbmC	-	689	473	473	1	4540815	0.000151735	3.20793e-07	3.20793e-07
gi|556503834|ref|NC_000913.3|	2082756	2084183	sbcB	+	4271	1427	1427	1	4540815	0.00094058	6.59131e-07	6.59131e-07
gi|556503834|ref|NC_000913.3|	2084467	2085525	yeeE	-	370	1058	1058	1	4540815	8.14832e-05	7.70162e-08	7.70162e-08
gi|556503834|ref|NC_000913.3|	2085704	2087062	plaP	-	1584	1358	1358	1	4540815	0.000348836	2.56875e-07	2.56875e-07
gi|556503834|ref|NC_000913.3|	2087329	2088258	yeeY	-	6055	929	929	1	4540815	0.00133346	1.43537e-06	1.43537e-06
gi|556503834|ref|NC_000913.3|	2088304	2089128	yeeZ	-	27901	824	824	1	4540815	0.00614449	7.45691e-06	7.45691e-06
gi|556503834|ref|NC_000913.3|	2090192	2091091	hisG	+	1010	899	899	1	4540815	0.000222427	2.47416e-07	2.47416e-07
gi|556503834|ref|NC_000913.3|	2091097	2092401	hisD	+	145	1282	1304	0.983129	4540815	3.19326e-05	2.44882e-08	2.44882e-08
gi|556503834|ref|NC_000913.3|	2092398	2093468	hisC	+	766	1070	1070	1	4540815	0.000168692	1.57656e-07	1.57656e-07
gi|556503834|ref|NC_000913.3|	2093468	2094535	hisB	+	9498	1067	1067	1	4540815	0.00209169	1.96035e-06	1.96035e-06
gi|556503834|ref|NC_000913.3|	2094535	2095125	hisH	+	470	590	590	1	4540815	0.000103506	1.75433e-07	1.75433e-07
gi|556503834|ref|NC_000913.3|	2095125	2095862	hisA	+	110	737	737	1	4540815	2.42247e-05	3.28694e-08	3.28694e-08
gi|556503834|ref|NC_000913.3|	2095844	2096620	hisF	+	94	750	776	0.966495	4540815	2.07011e-05	2.66767e-08	2.66767e-08
gi|556503834|ref|NC_000913.3|	2096614	2097225	hisI	+	4789	611	611	1	4540815	0.00105466	1.72612e-06	1.72612e-06
gi|556503834|ref|NC_000913.3|	2097321	2098301	wzzB	-	2178	980	980	1	4540815	0.00047965	4.89438e-07	4.89438e-07
gi|556503834|ref|NC_000913.3|	2098447	2099613	ugd	-	333	1161	1166	0.995712	4540815	7.33349e-05	6.28944e-08	6.28944e-08
gi|556503834|ref|NC_000913.3|	2099862	2101268	d	-	31	965	1406	0.686344	4540815	6.82697e-06	4.8556e-09	4.8556e-09
gi|556503834|ref|NC_000913.3|	2101895	2102911	insH1	-	54	742	1016	0.730315	4540815	1.18921e-05	1.17049e-08	1.17049e-08
gi|556503834|ref|NC_000913.3|	2111077	2111976	rfbD	-	640	899	899	1	4540815	0.000140944	1.56778e-07	1.56778e-07
gi|556503834|ref|NC_000913.3|	2111976	2113061	rfbB	-	298	1085	1085	1	4540815	6.5627e-05	6.04857e-08	6.04857e-08
gi|556503834|ref|NC_000913.3|	2113434	2114327	wcaN	-	194	893	893	1	4540815	4.27236e-05	4.78428e-08	4.78428e-08
gi|556503834|ref|NC_000913.3|	2114502	2115896	wcaM	-	31	884	1394	0.634146	4540815	6.82697e-06	4.89739e-09	4.89739e-09
gi|556503834|ref|NC_000913.3|	2115907	2117127	wcaL	-	344	1220	1220	1	4540815	7.57573e-05	6.20962e-08	6.20962e-08
gi|556503834|ref|NC_000913.3|	2117124	2118404	wcaK	-	112	1182	1280	0.923438	4540815	2.46652e-05	1.92697e-08	1.92697e-08
gi|556503834|ref|NC_000913.3|	2118680	2120158	wzxC	-	2	58	1478	0.0392422	4540815	4.4045e-07	2.98004e-10	2.98004e-10
gi|556503834|ref|NC_000913.3|	2120160	2121554	wcaJ	-	25	803	1394	0.57604	4540815	5.50562e-06	3.94951e-09	3.94951e-09
gi|556503834|ref|NC_000913.3|	2121609	2122979	cpsG	-	297	1370	1370	1	4540815	6.54068e-05	4.77422e-08	4.77422e-08
gi|556503834|ref|NC_000913.3|	2123084	2124520	cpsB	-	191	1319	1436	0.918524	4540815	4.20629e-05	2.92917e-08	2.92917e-08
gi|556503834|ref|NC_000913.3|	2124523	2125746	wcaI	-	21	292	1223	0.238757	4540815	4.62472e-06	3.78146e-09	3.78146e-09
gi|556503834|ref|NC_000913.3|	2125743	2126222	wcaH	-	506	479	479	1	4540815	0.000111434	2.32638e-07	2.32638e-07
gi|556503834|ref|NC_000913.3|	2126225	2127190	wcaG	-	385	965	965	1	4540815	8.47865e-05	8.78617e-08	8.78617e-08
gi|556503834|ref|NC_000913.3|	2127193	2128314	md	-	5	167	1121	0.148974	4540815	1.10112e-06	9.82269e-10	9.82269e-10
gi|556503834|ref|NC_000913.3|	2128340	2128888	wcaF	-	320	548	548	1	4540815	7.04719e-05	1.28598e-07	1.28598e-07
gi|556503834|ref|NC_000913.3|	2128904	2129650	wcaE	-	79	725	746	0.97185	4540815	1.73978e-05	2.33214e-08	2.33214e-08
gi|556503834|ref|NC_000913.3|	2129661	2130878	wcaD	-	1733	1217	1217	1	4540815	0.00038165	3.13599e-07	3.13599e-07
gi|556503834|ref|NC_000913.3|	2130853	2132070	wcaC	-	149	1155	1217	0.949055	4540815	3.28135e-05	2.69626e-08	2.69626e-08
gi|556503834|ref|NC_000913.3|	2132067	2132555	wcaB	-	85	488	488	1	4540815	1.87191e-05	3.83588e-08	3.83588e-08
gi|556503834|ref|NC_000913.3|	2132558	2133397	wcaA	-	1907	839	839	1	4540815	0.000419969	5.00559e-07	5.00559e-07
gi|556503834|ref|NC_000913.3|	2133490	2135652	wzc	-	40	581	2162	0.268733	4540815	8.80899e-06	4.07446e-09	4.07446e-09
gi|556503834|ref|NC_000913.3|	2135655	2136098	wzb	-	937	443	443	1	4540815	0.000206351	4.65803e-07	4.65803e-07
gi|556503834|ref|NC_000913.3|	2137902	2139485	yegH	+	127	1561	1583	0.986102	4540815	2.79685e-05	1.76681e-08	1.76681e-08
gi|556503834|ref|NC_000913.3|	2139759	2141612	asmA	-	7	348	1853	0.187804	4540815	1.54157e-06	8.31934e-10	8.31934e-10
gi|556503834|ref|NC_000913.3|	2141634	2142215	dcd	-	37	577	581	0.993115	4540815	8.14832e-06	1.40246e-08	1.40246e-08
gi|556503834|ref|NC_000913.3|	2142307	2142948	udk	-	18	469	641	0.731669	4540815	3.96405e-06	6.18416e-09	6.18416e-09
gi|556503834|ref|NC_000913.3|	2143266	2146583	yegE	+	269	1287	3317	0.388001	4540815	5.92405e-05	1.78597e-08	1.78597e-08
gi|556503834|ref|NC_000913.3|	2146692	2147540	alkA	-	25	666	848	0.785377	4540815	5.50562e-06	6.49248e-09	6.49248e-09
gi|556503834|ref|NC_000913.3|	2147674	2149026	yegD	+	470	1346	1352	0.995562	4540815	0.000103506	7.65574e-08	7.65574e-08
gi|556503834|ref|NC_000913.3|	2149039	2150985	yegI	-	138	1535	1946	0.788798	4540815	3.0391e-05	1.56172e-08	1.56172e-08
gi|556503834|ref|NC_000913.3|	2151711	2152472	yegK	-	563	761	761	1	4540815	0.000123987	1.62926e-07	1.62926e-07
gi|556503834|ref|NC_000913.3|	2152469	2153128	yegL	-	1771	659	659	1	4540815	0.000390018	5.91833e-07	5.91833e-07
gi|556503834|ref|NC_000913.3|	2154016	2155263	mdtA	+	939	1247	1247	1	4540815	0.000206791	1.65831e-07	1.65831e-07
gi|556503834|ref|NC_000913.3|	2155263	2158385	mdtB	+	25	482	3122	0.154388	4540815	5.50562e-06	1.76349e-09	1.76349e-09
gi|556503834|ref|NC_000913.3|	2158386	2161463	mdtC	+	29	907	3077	0.294768	4540815	6.38652e-06	2.07557e-09	2.07557e-09
gi|556503834|ref|NC_000913.3|	2161464	2162879	mdtD	+	10	431	1415	0.304594	4540815	2.20225e-06	1.55636e-09	1.55636e-09
gi|556503834|ref|NC_000913.3|	2162876	2164279	baeS	+	23	598	1403	0.426229	4540815	5.06517e-06	3.61024e-09	3.61024e-09
gi|556503834|ref|NC_000913.3|	2164276	2164998	baeR	+	848	722	722	1	4540815	0.000186751	2.58657e-07	2.58657e-07
gi|556503834|ref|NC_000913.3|	2165668	2167029	yegQ	+	112	1352	1361	0.993387	4540815	2.46652e-05	1.81228e-08	1.81228e-08
gi|556503834|ref|NC_000913.3|	2168712	2169611	yegS	+	586	898	899	0.998888	4540815	0.000129052	1.4355e-07	1.4355e-07
gi|556503834|ref|NC_000913.3|	2171833	2172873	atD	-	326	1038	1040	0.998077	4540815	7.17933e-05	6.9032e-08	6.9032e-08
gi|556503834|ref|NC_000913.3|	2175059	2176321	atZ	-	114	1174	1262	0.930269	4540815	2.51056e-05	1.98935e-08	1.98935e-08
gi|556503834|ref|NC_000913.3|	2176350	2177204	atY	-	45	717	854	0.839578	4540815	9.91012e-06	1.16044e-08	1.16044e-08
gi|556503834|ref|NC_000913.3|	2177512	2178564	fbaB	-	882	1052	1052	1	4540815	0.000194238	1.84637e-07	1.84637e-07
gi|556503834|ref|NC_000913.3|	2178821	2180098	yegT	+	1841	1277	1277	1	4540815	0.000405434	3.17489e-07	3.17489e-07
gi|556503834|ref|NC_000913.3|	2180095	2181099	yegU	+	14	248	1004	0.247012	4540815	3.08315e-06	3.07086e-09	3.07086e-09
gi|556503834|ref|NC_000913.3|	2181096	2182061	yegV	+	60	497	965	0.515026	4540815	1.32135e-05	1.36927e-08	1.36927e-08
gi|556503834|ref|NC_000913.3|	2182035	2182781	yegW	-	998	746	746	1	4540815	0.000219784	2.94617e-07	2.94617e-07
gi|556503834|ref|NC_000913.3|	2182833	2183651	yegX	-	24401	818	818	1	4540815	0.0053737	6.56932e-06	6.56932e-06
gi|556503834|ref|NC_000913.3|	2183716	2184516	thiD	-	39	716	800	0.895	4540815	8.58877e-06	1.0736e-08	1.0736e-08
gi|556503834|ref|NC_000913.3|	2184513	2185301	thiM	-	51	735	788	0.932741	4540815	1.12315e-05	1.42531e-08	1.42531e-08
gi|556503834|ref|NC_000913.3|	2185917	2186741	rcnA	+	882	824	824	1	4540815	0.000194238	2.35726e-07	2.35726e-07
gi|556503834|ref|NC_000913.3|	2188430	2190910	yehB	-	14	382	2480	0.154032	4540815	3.08315e-06	1.2432e-09	1.2432e-09
gi|556503834|ref|NC_000913.3|	2190926	2191645	yehC	-	56	666	719	0.926287	4540815	1.23326e-05	1.71524e-08	1.71524e-08
gi|556503834|ref|NC_000913.3|	2191680	2192222	yehD	-	31968	542	542	1	4540815	0.00704015	1.29892e-05	1.29892e-05
gi|556503834|ref|NC_000913.3|	2193059	2194168	mrp	-	641	1107	1109	0.998197	4540815	0.000141164	1.2729e-07	1.2729e-07
gi|556503834|ref|NC_000913.3|	2194300	2196333	metG	+	26	537	2033	0.264142	4540815	5.72584e-06	2.81645e-09	2.81645e-09
gi|556503834|ref|NC_000913.3|	2200279	2203911	yehI	+	8	247	3632	0.0680066	4540815	1.7618e-06	4.85077e-10	4.85077e-10
gi|556503834|ref|NC_000913.3|	2204596	2205684	yehL	+	1	51	1088	0.046875	4540815	2.20225e-07	2.02412e-10	2.02412e-10
gi|556503834|ref|NC_000913.3|	2205695	2207974	yehM	+	33	724	2279	0.317683	4540815	7.26742e-06	3.18886e-09	3.18886e-09
gi|556503834|ref|NC_000913.3|	2207967	2209103	yehP	+	308	1132	1136	0.996479	4540815	6.78292e-05	5.97088e-08	5.97088e-08
gi|556503834|ref|NC_000913.3|	2211225	2211686	yehR	+	363	461	461	1	4540815	7.99416e-05	1.73409e-07	1.73409e-07
gi|556503834|ref|NC_000913.3|	2211726	2212196	yehS	-	688	470	470	1	4540815	0.000151515	3.22372e-07	3.22372e-07
gi|556503834|ref|NC_000913.3|	2212243	2212962	yehT	-	531	719	719	1	4540815	0.000116939	1.62642e-07	1.62642e-07
gi|556503834|ref|NC_000913.3|	2212959	2214644	yehU	-	21	615	1685	0.364985	4540815	4.62472e-06	2.74464e-09	2.74464e-09
gi|556503834|ref|NC_000913.3|	2214866	2215597	mlrA	+	171	731	731	1	4540815	3.76584e-05	5.15163e-08	5.15163e-08
gi|556503834|ref|NC_000913.3|	2215745	2216476	yehW	-	36	673	731	0.920657	4540815	7.92809e-06	1.08455e-08	1.08455e-08
gi|556503834|ref|NC_000913.3|	2216481	2217407	yehX	-	275	924	926	0.99784	4540815	6.05618e-05	6.54015e-08	6.54015e-08
gi|556503834|ref|NC_000913.3|	2217400	2218557	yehY	-	12	411	1157	0.355229	4540815	2.6427e-06	2.28409e-09	2.28409e-09
gi|556503834|ref|NC_000913.3|	2218564	2219481	osmF	-	106	916	917	0.99891	4540815	2.33438e-05	2.54567e-08	2.54567e-08
gi|556503834|ref|NC_000913.3|	2219692	2221989	bglX	-	27	567	2297	0.246844	4540815	5.94607e-06	2.58862e-09	2.58862e-09
gi|556503834|ref|NC_000913.3|	2222185	2223900	dld	+	796	1715	1715	1	4540815	0.000175299	1.02215e-07	1.02215e-07
gi|556503834|ref|NC_000913.3|	2223938	2224870	pbpG	-	141	932	932	1	4540815	3.10517e-05	3.33173e-08	3.33173e-08
gi|556503834|ref|NC_000913.3|	2225044	2225631	yohC	-	387	587	587	1	4540815	8.5227e-05	1.45191e-07	1.45191e-07
gi|556503834|ref|NC_000913.3|	2225801	2226379	yohD	+	59	558	578	0.965398	4540815	1.29933e-05	2.24797e-08	2.24797e-08
gi|556503834|ref|NC_000913.3|	2226509	2227270	yohF	-	426	761	761	1	4540815	9.38158e-05	1.2328e-07	1.2328e-07
gi|556503834|ref|NC_000913.3|	2229438	2230385	dusC	-	210	947	947	1	4540815	4.62472e-05	4.88355e-08	4.88355e-08
gi|556503834|ref|NC_000913.3|	2231019	2231714	yohK	+	8837	695	695	1	4540815	0.00194613	2.80018e-06	2.80018e-06
gi|556503834|ref|NC_000913.3|	2231844	2232728	cdd	+	520	884	884	1	4540815	0.000114517	1.29544e-07	1.29544e-07
gi|556503834|ref|NC_000913.3|	2232878	2233597	sanA	+	61	686	719	0.954103	4540815	1.34337e-05	1.86839e-08	1.86839e-08
gi|556503834|ref|NC_000913.3|	2234033	2235271	preT	+	29	783	1238	0.632472	4540815	6.38652e-06	5.15874e-09	5.15874e-09
gi|556503834|ref|NC_000913.3|	2235265	2236500	preA	+	110	1183	1235	0.957895	4540815	2.42247e-05	1.96152e-08	1.96152e-08
gi|556503834|ref|NC_000913.3|	2237769	2239289	mglA	-	18	721	1520	0.474342	4540815	3.96405e-06	2.60793e-09	2.60793e-09
gi|556503834|ref|NC_000913.3|	2240628	2241668	alS	-	24	721	1040	0.693269	4540815	5.28539e-06	5.08211e-09	5.08211e-09
gi|556503834|ref|NC_000913.3|	2241810	2242967	yeiB	-	291	1144	1157	0.988764	4540815	6.40854e-05	5.53893e-08	5.53893e-08
gi|556503834|ref|NC_000913.3|	2242984	2243652	folE	-	100	666	668	0.997006	4540815	2.20225e-05	3.29678e-08	3.29678e-08
gi|556503834|ref|NC_000913.3|	2244778	2246769	cirA	-	10	254	1991	0.127574	4540815	2.20225e-06	1.1061e-09	1.1061e-09
gi|556503834|ref|NC_000913.3|	2247063	2248532	lysP	-	35	752	1469	0.511913	4540815	7.70787e-06	5.24702e-09	5.24702e-09
gi|556503834|ref|NC_000913.3|	2248737	2249618	yeiE	-	2161	881	881	1	4540815	0.000475906	5.40188e-07	5.40188e-07
gi|556503834|ref|NC_000913.3|	2249717	2250766	yeiH	+	2201	1049	1049	1	4540815	0.000484715	4.62073e-07	4.62073e-07
gi|556503834|ref|NC_000913.3|	2250840	2251697	fo	+	13	481	857	0.56126	4540815	2.86292e-06	3.34063e-09	3.34063e-09
gi|556503834|ref|NC_000913.3|	2251700	2252788	yeiI	+	824	1087	1088	0.999081	4540815	0.000181465	1.66788e-07	1.66788e-07
gi|556503834|ref|NC_000913.3|	2252895	2254145	upX	-	5513	1250	1250	1	4540815	0.0012141	9.71279e-07	9.71279e-07
gi|556503834|ref|NC_000913.3|	2254245	2255186	rihB	-	279	941	941	1	4540815	6.14427e-05	6.52951e-08	6.52951e-08
gi|556503834|ref|NC_000913.3|	2255355	2256014	yeiL	+	25	522	659	0.792109	4540815	5.50562e-06	8.35451e-09	8.35451e-09
gi|556503834|ref|NC_000913.3|	2256085	2257335	psuT	-	1302	1250	1250	1	4540815	0.000286733	2.29386e-07	2.29386e-07
gi|556503834|ref|NC_000913.3|	2257429	2258367	psuG	-	225	938	938	1	4540815	4.95506e-05	5.28258e-08	5.28258e-08
gi|556503834|ref|NC_000913.3|	2258355	2259296	psuK	-	1962	941	941	1	4540815	0.000432081	4.59172e-07	4.59172e-07
gi|556503834|ref|NC_000913.3|	2259719	2261410	fruA	-	0	0	1691	0	4540815	0	0	0
gi|556503834|ref|NC_000913.3|	2261427	2262365	fruK	-	403	938	938	1	4540815	8.87506e-05	9.46168e-08	9.46168e-08
gi|556503834|ref|NC_000913.3|	2262365	2263495	fruB	-	45	793	1130	0.70177	4540815	9.91012e-06	8.77001e-09	8.77001e-09
gi|556503834|ref|NC_000913.3|	2263863	2265044	setB	+	269	1180	1181	0.999153	4540815	5.92405e-05	5.01613e-08	5.01613e-08
gi|556503834|ref|NC_000913.3|	2265450	2266022	yeiP	+	6772	572	572	1	4540815	0.00149136	2.60728e-06	2.60728e-06
gi|556503834|ref|NC_000913.3|	2266245	2267711	yeiQ	+	17	688	1466	0.469304	4540815	3.74382e-06	2.55377e-09	2.55377e-09
gi|556503834|ref|NC_000913.3|	2267829	2268815	yeiR	+	507	985	986	0.998986	4540815	0.000111654	1.13239e-07	1.13239e-07
gi|556503834|ref|NC_000913.3|	2269979	2270545	mepS	+	175	566	566	1	4540815	3.85393e-05	6.80907e-08	6.80907e-08
gi|556503834|ref|NC_000913.3|	2270726	2272282	rt	+	4	193	1556	0.124036	4540815	8.80899e-07	5.66131e-10	5.66131e-10
gi|556503834|ref|NC_000913.3|	2272364	2274178	yejA	+	12	473	1814	0.26075	4540815	2.6427e-06	1.45683e-09	1.45683e-09
gi|556503834|ref|NC_000913.3|	2274179	2275273	yejB	+	75	1058	1094	0.967093	4540815	1.65169e-05	1.50977e-08	1.50977e-08
gi|556503834|ref|NC_000913.3|	2275273	2276298	yejE	+	110	997	1025	0.972683	4540815	2.42247e-05	2.36339e-08	2.36339e-08
gi|556503834|ref|NC_000913.3|	2276300	2277889	yejF	+	608	1589	1589	1	4540815	0.000133897	8.42647e-08	8.42647e-08
gi|556503834|ref|NC_000913.3|	2278570	2279760	bcr	-	515	1190	1190	1	4540815	0.000113416	9.53074e-08	9.53074e-08
gi|556503834|ref|NC_000913.3|	2279788	2280483	rsuA	-	3912	695	695	1	4540815	0.000861519	1.2396e-06	1.2396e-06
gi|556503834|ref|NC_000913.3|	2280632	2282392	yejH	+	23	818	1760	0.464773	4540815	5.06517e-06	2.87794e-09	2.87794e-09
gi|556503834|ref|NC_000913.3|	2282940	2283947	yejK	-	54	970	1007	0.963257	4540815	1.18921e-05	1.18095e-08	1.18095e-08
gi|556503834|ref|NC_000913.3|	2284376	2286136	yejM	+	122	1604	1760	0.911364	4540815	2.68674e-05	1.52656e-08	1.52656e-08
gi|556503834|ref|NC_000913.3|	2289065	2290081	insH1	-	40	936	1016	0.92126	4540815	8.80899e-06	8.67027e-09	8.67027e-09
gi|556503834|ref|NC_000913.3|	2290500	2291147	arP	+	1372	647	647	1	4540815	0.000302148	4.66999e-07	4.66999e-07
gi|556503834|ref|NC_000913.3|	2291358	2292410	ccmH	-	65	933	1052	0.886882	4540815	1.43146e-05	1.3607e-08	1.3607e-08
gi|556503834|ref|NC_000913.3|	2292407	2292964	dsbE	-	212	557	557	1	4540815	4.66877e-05	8.38198e-08	8.38198e-08
gi|556503834|ref|NC_000913.3|	2292961	2294904	ccmF	-	7	146	1943	0.0751415	4540815	1.54157e-06	7.93399e-10	7.93399e-10
gi|556503834|ref|NC_000913.3|	2294901	2295380	ccmE	-	3	108	479	0.22547	4540815	6.60674e-07	1.37928e-09	1.37928e-09
gi|556503834|ref|NC_000913.3|	2295583	2296320	ccmC	-	7	198	737	0.268657	4540815	1.54157e-06	2.09169e-09	2.09169e-09
gi|556503834|ref|NC_000913.3|	2296362	2297024	ccmB	-	141	662	662	1	4540815	3.10517e-05	4.69059e-08	4.69059e-08
gi|556503834|ref|NC_000913.3|	2297021	2297644	ccmA	-	86	623	623	1	4540815	1.89393e-05	3.04002e-08	3.04002e-08
gi|556503834|ref|NC_000913.3|	2297657	2298259	apC	-	131	602	602	1	4540815	2.88494e-05	4.79227e-08	4.79227e-08
gi|556503834|ref|NC_000913.3|	2298269	2298718	apB	-	36	436	449	0.971047	4540815	7.92809e-06	1.76572e-08	1.76572e-08
gi|556503834|ref|NC_000913.3|	2298715	2299578	apH	-	44	724	863	0.838934	4540815	9.68989e-06	1.12281e-08	1.12281e-08
gi|556503834|ref|NC_000913.3|	2299565	2300260	apG	-	4	151	695	0.217266	4540815	8.80899e-07	1.26748e-09	1.26748e-09
gi|556503834|ref|NC_000913.3|	2300267	2302753	apA	-	8	175	2486	0.0703942	4540815	1.7618e-06	7.08688e-10	7.08688e-10
gi|556503834|ref|NC_000913.3|	2303003	2303497	apF	-	230	492	494	0.995951	4540815	5.06517e-05	1.02534e-07	1.02534e-07
gi|556503834|ref|NC_000913.3|	2303905	2304393	co	+	581	488	488	1	4540815	0.000127951	2.62194e-07	2.62194e-07
gi|556503834|ref|NC_000913.3|	2306972	2308615	yojI	-	9	374	1643	0.227632	4540815	1.98202e-06	1.20634e-09	1.20634e-09
gi|556503834|ref|NC_000913.3|	2308691	2309341	alkB	-	36	580	650	0.892308	4540815	7.92809e-06	1.21971e-08	1.21971e-08
gi|556503834|ref|NC_000913.3|	2309341	2310405	ada	-	161	1057	1064	0.993421	4540815	3.54562e-05	3.33235e-08	3.33235e-08
gi|556503834|ref|NC_000913.3|	2310479	2311534	apbE	-	13	155	1055	0.146919	4540815	2.86292e-06	2.71367e-09	2.71367e-09
gi|556503834|ref|NC_000913.3|	2311646	2312749	ompC	-	11	463	1103	0.419764	4540815	2.42247e-06	2.19626e-09	2.19626e-09
gi|556503834|ref|NC_000913.3|	2313488	2316160	rcsD	+	36	797	2672	0.298279	4540815	7.92809e-06	2.9671e-09	2.9671e-09
gi|556503834|ref|NC_000913.3|	2316177	2316827	rcsB	+	1338	650	650	1	4540815	0.000294661	4.53324e-07	4.53324e-07
gi|556503834|ref|NC_000913.3|	2317027	2319876	rcsC	-	24	797	2849	0.279747	4540815	5.28539e-06	1.85518e-09	1.85518e-09
gi|556503834|ref|NC_000913.3|	2320043	2321869	atoS	+	48	1301	1826	0.712486	4540815	1.05708e-05	5.78904e-09	5.78904e-09
gi|556503834|ref|NC_000913.3|	2321866	2323251	atoC	+	832	1385	1385	1	4540815	0.000183227	1.32294e-07	1.32294e-07
gi|556503834|ref|NC_000913.3|	2323447	2324109	atoD	+	132	662	662	1	4540815	2.90697e-05	4.39119e-08	4.39119e-08
gi|556503834|ref|NC_000913.3|	2324109	2324759	atoA	+	854	650	650	1	4540815	0.000188072	2.89341e-07	2.89341e-07
gi|556503834|ref|NC_000913.3|	2324756	2326078	atoE	+	1742	1322	1322	1	4540815	0.000383632	2.9019e-07	2.9019e-07
gi|556503834|ref|NC_000913.3|	2326109	2327293	atoB	+	12	355	1184	0.299831	4540815	2.6427e-06	2.23201e-09	2.23201e-09
gi|556503834|ref|NC_000913.3|	2327367	2328143	yfaP	-	635	776	776	1	4540815	0.000139843	1.8021e-07	1.8021e-07
gi|556503834|ref|NC_000913.3|	2328148	2329797	yfaQ	-	53	1194	1649	0.724075	4540815	1.16719e-05	7.07818e-09	7.07818e-09
gi|556503834|ref|NC_000913.3|	2334336	2334959	yfaT	-	95	595	623	0.955056	4540815	2.09214e-05	3.35816e-08	3.35816e-08
gi|556503834|ref|NC_000913.3|	2334956	2336644	yfaA	-	6	289	1688	0.171209	4540815	1.32135e-06	7.8279e-10	7.8279e-10
gi|556503834|ref|NC_000913.3|	2336793	2339420	yrA	-	24	547	2627	0.208222	4540815	5.28539e-06	2.01195e-09	2.01195e-09
gi|556503834|ref|NC_000913.3|	2339567	2340289	ubiG	+	37	658	722	0.911357	4540815	8.14832e-06	1.12858e-08	1.12858e-08
gi|556503834|ref|NC_000913.3|	2340417	2344169	yfaL	-	23	632	3752	0.168443	4540815	5.06517e-06	1.34999e-09	1.34999e-09
gi|556503834|ref|NC_000913.3|	2344865	2347150	rdA	+	1	51	2285	0.0223195	4540815	2.20225e-07	9.63785e-11	9.63785e-11
gi|556503834|ref|NC_000913.3|	2347384	2348514	rdB	+	2411	1130	1130	1	4540815	0.000530962	4.69878e-07	4.69878e-07
gi|556503834|ref|NC_000913.3|	2348822	2349472	inaA	-	5638	650	650	1	4540815	0.00124163	1.9102e-06	1.9102e-06
gi|556503834|ref|NC_000913.3|	2349935	2351011	lpQ	-	363	1076	1076	1	4540815	7.99416e-05	7.42952e-08	7.42952e-08
gi|556503834|ref|NC_000913.3|	2351016	2352374	lpT	-	13	249	1358	0.183358	4540815	2.86292e-06	2.10819e-09	2.10819e-09
gi|556503834|ref|NC_000913.3|	2352647	2354275	lpA	+	839	1622	1628	0.996314	4540815	0.000184769	1.13494e-07	1.13494e-07
gi|556503834|ref|NC_000913.3|	2354265	2355524	lpB	+	9	205	1259	0.162828	4540815	1.98202e-06	1.57428e-09	1.57428e-09
gi|556503834|ref|NC_000913.3|	2355521	2356711	lpC	+	19	608	1190	0.510924	4540815	4.18427e-06	3.51619e-09	3.51619e-09
gi|556503834|ref|NC_000913.3|	2356904	2357803	yfaD	+	2799	899	899	1	4540815	0.000616409	6.85661e-07	6.85661e-07
gi|556503834|ref|NC_000913.3|	2358042	2358845	rhmA	-	10062	803	803	1	4540815	0.0022159	2.75953e-06	2.75953e-06
gi|556503834|ref|NC_000913.3|	2358863	2360152	rhmT	-	34	928	1289	0.719938	4540815	7.48764e-06	5.80888e-09	5.80888e-09
gi|556503834|ref|NC_000913.3|	2360209	2361414	rhmD	-	1523	1205	1205	1	4540815	0.000335402	2.78342e-07	2.78342e-07
gi|556503834|ref|NC_000913.3|	2361429	2362211	rhmR	-	310	782	782	1	4540815	6.82697e-05	8.73014e-08	8.73014e-08
gi|556503834|ref|NC_000913.3|	2362431	2363633	yfaY	-	9555	1202	1202	1	4540815	0.00210425	1.75062e-06	1.75062e-06
gi|556503834|ref|NC_000913.3|	2363733	2364275	yfaZ	-	419	542	542	1	4540815	9.22742e-05	1.70248e-07	1.70248e-07
gi|556503834|ref|NC_000913.3|	2364554	2364979	udI	+	2039	425	425	1	4540815	0.000449038	1.05656e-06	1.05656e-06
gi|556503834|ref|NC_000913.3|	2365928	2367067	arnB	+	5	119	1139	0.104478	4540815	1.10112e-06	9.66746e-10	9.66746e-10
gi|556503834|ref|NC_000913.3|	2367071	2368039	arnC	+	189	968	968	1	4540815	4.16225e-05	4.29984e-08	4.29984e-08
gi|556503834|ref|NC_000913.3|	2368039	2370021	arnA	+	40	1013	1982	0.5111	4540815	8.80899e-06	4.4445e-09	4.4445e-09
gi|556503834|ref|NC_000913.3|	2370018	2370908	arnD	+	387	890	890	1	4540815	8.5227e-05	9.57607e-08	9.57607e-08
gi|556503834|ref|NC_000913.3|	2370908	2372560	arnT	+	52	1056	1652	0.639225	4540815	1.14517e-05	6.93201e-09	6.93201e-09
gi|556503834|ref|NC_000913.3|	2373648	2375003	menE	-	16	510	1355	0.376384	4540815	3.5236e-06	2.60044e-09	2.60044e-09
gi|556503834|ref|NC_000913.3|	2375000	2375962	menC	-	16	498	962	0.517671	4540815	3.5236e-06	3.66278e-09	3.66278e-09
gi|556503834|ref|NC_000913.3|	2375962	2376819	menB	-	64	800	857	0.933489	4540815	1.40944e-05	1.64462e-08	1.64462e-08
gi|556503834|ref|NC_000913.3|	2376834	2377592	menH	-	0	0	758	0	4540815	0	0	0
gi|556503834|ref|NC_000913.3|	2377589	2379259	menD	-	8	327	1670	0.195808	4540815	1.7618e-06	1.05497e-09	1.05497e-09
gi|556503834|ref|NC_000913.3|	2379348	2380643	menF	-	28	852	1295	0.657915	4540815	6.16629e-06	4.76162e-09	4.76162e-09
gi|556503834|ref|NC_000913.3|	2381082	2381543	laA	-	57	461	461	1	4540815	1.25528e-05	2.72295e-08	2.72295e-08
gi|556503834|ref|NC_000913.3|	2381608	2382525	rb	+	694	916	917	0.99891	4540815	0.000152836	1.6667e-07	1.6667e-07
gi|556503834|ref|NC_000913.3|	2382713	2383924	laD	+	389	1211	1211	1	4540815	8.56674e-05	7.07411e-08	7.07411e-08
gi|556503834|ref|NC_000913.3|	2386934	2387437	yfbM	+	3272	503	503	1	4540815	0.000720575	1.43256e-06	1.43256e-06
gi|556503834|ref|NC_000913.3|	2387710	2388426	yfbN	-	98	716	716	1	4540815	2.1582e-05	3.01425e-08	3.01425e-08
gi|556503834|ref|NC_000913.3|	2389116	2389964	yfbP	+	12585	848	848	1	4540815	0.00277153	3.26831e-06	3.26831e-06
gi|556503834|ref|NC_000913.3|	2390048	2391505	uoN	-	221	1457	1457	1	4540815	4.86697e-05	3.3404e-08	3.3404e-08
gi|556503834|ref|NC_000913.3|	2391512	2393041	uoM	-	0	0	1529	0	4540815	0	0	0
gi|556503834|ref|NC_000913.3|	2393205	2395046	uoL	-	136	1551	1841	0.842477	4540815	2.99506e-05	1.62686e-08	1.62686e-08
gi|556503834|ref|NC_000913.3|	2395342	2395896	uoJ	-	26	518	554	0.935018	4540815	5.72584e-06	1.03355e-08	1.03355e-08
gi|556503834|ref|NC_000913.3|	2395908	2396450	uoI	-	44	542	542	1	4540815	9.68989e-06	1.7878e-08	1.7878e-08
gi|556503834|ref|NC_000913.3|	2396465	2397442	uoH	-	108	974	977	0.996929	4540815	2.37843e-05	2.43442e-08	2.43442e-08
gi|556503834|ref|NC_000913.3|	2397439	2400165	uoG	-	4	181	2726	0.0663977	4540815	8.80899e-07	3.23147e-10	3.23147e-10
gi|556503834|ref|NC_000913.3|	2400218	2401555	uoF	-	105	1217	1337	0.910247	4540815	2.31236e-05	1.72951e-08	1.72951e-08
gi|556503834|ref|NC_000913.3|	2401552	2402052	uoE	-	74	500	500	1	4540815	1.62966e-05	3.25933e-08	3.25933e-08
gi|556503834|ref|NC_000913.3|	2402055	2403845	uoC	-	84	1151	1790	0.643017	4540815	1.84989e-05	1.03346e-08	1.03346e-08
gi|556503834|ref|NC_000913.3|	2403951	2404613	uoB	-	3209	662	662	1	4540815	0.000706701	1.06752e-06	1.06752e-06
gi|556503834|ref|NC_000913.3|	2404629	2405072	uoA	-	16378	443	443	1	4540815	0.00360684	8.14185e-06	8.14185e-06
gi|556503834|ref|NC_000913.3|	2405703	2406641	lrhA	-	7206	938	938	1	4540815	0.00158694	1.69183e-06	1.69183e-06
gi|556503834|ref|NC_000913.3|	2408862	2409461	yfbR	+	1376	599	599	1	4540815	0.000303029	5.05892e-07	5.05892e-07
gi|556503834|ref|NC_000913.3|	2409520	2411352	yfbS	-	357	1832	1832	1	4540815	7.86202e-05	4.2915e-08	4.2915e-08
gi|556503834|ref|NC_000913.3|	2411439	2412089	yfbT	-	4176	650	650	1	4540815	0.000919659	1.41486e-06	1.41486e-06
gi|556503834|ref|NC_000913.3|	2412100	2412594	yfbU	-	793	494	494	1	4540815	0.000174638	3.53519e-07	3.53519e-07
gi|556503834|ref|NC_000913.3|	2413470	2414672	ackA	+	1031	1202	1202	1	4540815	0.000227052	1.88895e-07	1.88895e-07
gi|556503834|ref|NC_000913.3|	2414747	2416891	pta	+	9	322	2144	0.150187	4540815	1.98202e-06	9.24451e-10	9.24451e-10
gi|556503834|ref|NC_000913.3|	2417081	2418601	yfcC	+	32	479	1520	0.315132	4540815	7.04719e-06	4.63631e-09	4.63631e-09
gi|556503834|ref|NC_000913.3|	2418634	2419176	yfcD	-	98	542	542	1	4540815	2.1582e-05	3.98192e-08	3.98192e-08
gi|556503834|ref|NC_000913.3|	2419234	2419788	yfcE	-	54	527	554	0.951264	4540815	1.18921e-05	2.1466e-08	2.1466e-08
gi|556503834|ref|NC_000913.3|	2419841	2420485	yfcF	-	515	644	644	1	4540815	0.000113416	1.76111e-07	1.76111e-07
gi|556503834|ref|NC_000913.3|	2420621	2421268	yfcG	+	7892	647	647	1	4540815	0.00173801	2.68627e-06	2.68627e-06
gi|556503834|ref|NC_000913.3|	2421708	2422601	yfcH	+	785	893	893	1	4540815	0.000172876	1.93591e-07	1.93591e-07
gi|556503834|ref|NC_000913.3|	2422649	2423539	yfcI	-	1102	890	890	1	4540815	0.000242688	2.72683e-07	2.72683e-07
gi|556503834|ref|NC_000913.3|	2423736	2424509	hisP	-	8636	773	773	1	4540815	0.00190186	2.46036e-06	2.46036e-06
gi|556503834|ref|NC_000913.3|	2424517	2425233	hisM	-	962	716	716	1	4540815	0.000211856	2.95889e-07	2.95889e-07
gi|556503834|ref|NC_000913.3|	2425230	2425916	hisQ	-	12331	686	686	1	4540815	0.00271559	3.95859e-06	3.95859e-06
gi|556503834|ref|NC_000913.3|	2426006	2426788	hisJ	-	2866	782	782	1	4540815	0.000631164	8.07115e-07	8.07115e-07
gi|556503834|ref|NC_000913.3|	2427009	2427791	argT	-	647	782	782	1	4540815	0.000142485	1.82206e-07	1.82206e-07
gi|556503834|ref|NC_000913.3|	2428057	2428626	ubiX	-	297	569	569	1	4540815	6.54068e-05	1.1495e-07	1.1495e-07
gi|556503834|ref|NC_000913.3|	2428721	2430238	purF	-	61	703	1517	0.463415	4540815	1.34337e-05	8.85545e-09	8.85545e-09
gi|556503834|ref|NC_000913.3|	2430275	2430763	cvpA	-	11628	488	488	1	4540815	0.00256077	5.24749e-06	5.24749e-06
gi|556503834|ref|NC_000913.3|	2431022	2431684	dedD	-	79	658	662	0.993958	4540815	1.73978e-05	2.62806e-08	2.62806e-08
gi|556503834|ref|NC_000913.3|	2431674	2432942	folC	-	124	1197	1268	0.944006	4540815	2.73079e-05	2.15362e-08	2.15362e-08
gi|556503834|ref|NC_000913.3|	2433012	2433926	accD	-	19	595	914	0.650985	4540815	4.18427e-06	4.57798e-09	4.57798e-09
gi|556503834|ref|NC_000913.3|	2434082	2434741	dedA	-	39	622	659	0.943854	4540815	8.58877e-06	1.3033e-08	1.3033e-08
gi|556503834|ref|NC_000913.3|	2434824	2435636	truA	-	1031	812	812	1	4540815	0.000227052	2.7962e-07	2.7962e-07
gi|556503834|ref|NC_000913.3|	2435636	2436649	us	-	46	835	1013	0.824284	4540815	1.01303e-05	1.00003e-08	1.00003e-08
gi|556503834|ref|NC_000913.3|	2436715	2437851	pdxB	-	10029	1136	1136	1	4540815	0.00220863	1.94422e-06	1.94422e-06
gi|556503834|ref|NC_000913.3|	2437950	2438945	flk	+	78	818	995	0.82211	4540815	1.71775e-05	1.72639e-08	1.72639e-08
gi|556503834|ref|NC_000913.3|	2438942	2440120	yfcJ	-	6324	1178	1178	1	4540815	0.0013927	1.18226e-06	1.18226e-06
gi|556503834|ref|NC_000913.3|	2440385	2441605	fabB	-	6	250	1220	0.204918	4540815	1.32135e-06	1.08307e-09	1.08307e-09
gi|556503834|ref|NC_000913.3|	2441764	2443770	mnmC	+	75	1189	2006	0.592722	4540815	1.65169e-05	8.23373e-09	8.23373e-09
gi|556503834|ref|NC_000913.3|	2444203	2444751	pmC	-	2507	548	548	1	4540815	0.000552104	1.00749e-06	1.00749e-06
gi|556503834|ref|NC_000913.3|	2444751	2445560	yfcA	-	348	809	809	1	4540815	7.66382e-05	9.4732e-08	9.4732e-08
gi|556503834|ref|NC_000913.3|	2445560	2446384	mepA	-	14	411	824	0.498786	4540815	3.08315e-06	3.74168e-09	3.74168e-09
gi|556503834|ref|NC_000913.3|	2446388	2447473	aroC	-	16	589	1085	0.542857	4540815	3.5236e-06	3.24755e-09	3.24755e-09
gi|556503834|ref|NC_000913.3|	2448606	2449157	smrB	+	25	474	551	0.860254	4540815	5.50562e-06	9.99205e-09	9.99205e-09
gi|556503834|ref|NC_000913.3|	2449228	2450049	yfcO	-	190	818	821	0.996346	4540815	4.18427e-05	5.09655e-08	5.09655e-08
gi|556503834|ref|NC_000913.3|	2450051	2450590	yfcP	-	213	539	539	1	4540815	4.69079e-05	8.70276e-08	8.70276e-08
gi|556503834|ref|NC_000913.3|	2450587	2451075	yfcQ	-	2015	488	488	1	4540815	0.000443753	9.0933e-07	9.0933e-07
gi|556503834|ref|NC_000913.3|	2451072	2451584	yfcR	-	8447	512	512	1	4540815	0.00186024	3.63328e-06	3.63328e-06
gi|556503834|ref|NC_000913.3|	2455083	2455646	yfcV	-	58	525	563	0.932504	4540815	1.2773e-05	2.26875e-08	2.26875e-08
gi|556503834|ref|NC_000913.3|	2456327	2456812	sixA	-	574	485	485	1	4540815	0.000126409	2.60637e-07	2.60637e-07
gi|556503834|ref|NC_000913.3|	2457015	2459159	fadJ	-	29	719	2144	0.335354	4540815	6.38652e-06	2.97879e-09	2.97879e-09
gi|556503834|ref|NC_000913.3|	2459159	2460469	fadI	-	41	1088	1310	0.830534	4540815	9.02922e-06	6.89253e-09	6.89253e-09
gi|556503834|ref|NC_000913.3|	2461306	2462646	fadL	+	73	1088	1340	0.81194	4540815	1.60764e-05	1.19973e-08	1.19973e-08
gi|556503834|ref|NC_000913.3|	2463012	2464070	yfdF	+	5054	1058	1058	1	4540815	0.00111302	1.052e-06	1.052e-06
gi|556503834|ref|NC_000913.3|	2464252	2465007	mlaA	-	571	755	755	1	4540815	0.000125748	1.66554e-07	1.66554e-07
gi|556503834|ref|NC_000913.3|	2466545	2467702	intS	+	110	1019	1157	0.880726	4540815	2.42247e-05	2.09375e-08	2.09375e-08
gi|556503834|ref|NC_000913.3|	2471077	2471517	yfdK	-	2918	440	440	1	4540815	0.000642616	1.46049e-06	1.46049e-06
gi|556503834|ref|NC_000913.3|	2472387	2472881	yfdN	-	2178	494	494	1	4540815	0.00047965	9.70951e-07	9.70951e-07
gi|556503834|ref|NC_000913.3|	2474032	2474856	yfdQ	+	29683	824	824	1	4540815	0.00653693	7.93317e-06	7.93317e-06
gi|556503834|ref|NC_000913.3|	2476694	2477629	dsdC	-	887	935	935	1	4540815	0.000195339	2.08919e-07	2.08919e-07
gi|556503834|ref|NC_000913.3|	2477847	2479184	dsdX	+	972	1337	1337	1	4540815	0.000214058	1.60104e-07	1.60104e-07
gi|556503834|ref|NC_000913.3|	2479202	2480530	dsdA	+	18	780	1328	0.587349	4540815	3.96405e-06	2.98497e-09	2.98497e-09
gi|556503834|ref|NC_000913.3|	2480638	2482176	mrY	-	18	599	1538	0.389467	4540815	3.96405e-06	2.5774e-09	2.5774e-09
gi|556503834|ref|NC_000913.3|	2483755	2484369	vgA	+	39	471	614	0.767101	4540815	8.58877e-06	1.39882e-08	1.39882e-08
gi|556503834|ref|NC_000913.3|	2492004	2493254	frc	-	126	1226	1250	0.9808	4540815	2.77483e-05	2.21987e-08	2.21987e-08
gi|556503834|ref|NC_000913.3|	2493767	2494402	yfdX	-	6472	635	635	1	4540815	0.00142529	2.24456e-06	2.24456e-06
gi|556503834|ref|NC_000913.3|	2495645	2496565	lpxP	+	1866	920	920	1	4540815	0.000410939	4.46673e-07	4.46673e-07
gi|556503834|ref|NC_000913.3|	2497057	2498295	alaC	-	14	559	1238	0.451535	4540815	3.08315e-06	2.49043e-09	2.49043e-09
gi|556503834|ref|NC_000913.3|	2498671	2500368	ypdA	+	348	1693	1697	0.997643	4540815	7.66382e-05	4.5161e-08	4.5161e-08
gi|556503834|ref|NC_000913.3|	2501130	2501987	ypdC	+	143	857	857	1	4540815	3.14921e-05	3.6747e-08	3.6747e-08
gi|556503834|ref|NC_000913.3|	2501990	2504485	fryA	-	96	964	2495	0.386373	4540815	2.11416e-05	8.47358e-09	8.47358e-09
gi|556503834|ref|NC_000913.3|	2504510	2505547	ypdE	-	47	926	1037	0.892961	4540815	1.03506e-05	9.98126e-09	9.98126e-09
gi|556503834|ref|NC_000913.3|	2505547	2506632	ypdF	-	30	679	1085	0.625807	4540815	6.60674e-06	6.08916e-09	6.08916e-09
gi|556503834|ref|NC_000913.3|	2506647	2507894	fryC	-	2707	1247	1247	1	4540815	0.000596148	4.78066e-07	4.78066e-07
gi|556503834|ref|NC_000913.3|	2508461	2509426	lk	-	707	965	965	1	4540815	0.000155699	1.61346e-07	1.61346e-07
gi|556503834|ref|NC_000913.3|	2509630	2510886	yfeO	+	1717	1256	1256	1	4540815	0.000378126	3.01056e-07	3.01056e-07
gi|556503834|ref|NC_000913.3|	2511468	2512706	mntH	-	892	1236	1238	0.998385	4540815	0.000196441	1.58676e-07	1.58676e-07
gi|556503834|ref|NC_000913.3|	2513042	2514244	upC	+	287	1202	1202	1	4540815	6.32045e-05	5.25828e-08	5.25828e-08
gi|556503834|ref|NC_000913.3|	2514331	2515443	insL1	+	682	1111	1112	0.999101	4540815	0.000150193	1.35066e-07	1.35066e-07
gi|556503834|ref|NC_000913.3|	2519257	2520672	ltX	-	0	0	1415	0	4540815	0	0	0
gi|556503834|ref|NC_000913.3|	2521593	2522477	xapR	-	10224	884	884	1	4540815	0.00225158	2.54703e-06	2.54703e-06
gi|556503834|ref|NC_000913.3|	2522729	2523985	xapB	-	700	1256	1256	1	4540815	0.000154157	1.22737e-07	1.22737e-07
gi|556503834|ref|NC_000913.3|	2524045	2524878	xapA	-	9603	833	833	1	4540815	0.00211482	2.5388e-06	2.5388e-06
gi|556503834|ref|NC_000913.3|	2526946	2527944	yfeH	+	30	605	998	0.606212	4540815	6.60674e-06	6.61998e-09	6.61998e-09
gi|556503834|ref|NC_000913.3|	2528161	2530176	ligA	-	28	775	2015	0.384615	4540815	6.16629e-06	3.0602e-09	3.0602e-09
gi|556503834|ref|NC_000913.3|	2530247	2531233	zipA	-	42	804	986	0.815416	4540815	9.24944e-06	9.38077e-09	9.38077e-09
gi|556503834|ref|NC_000913.3|	2531463	2532224	cysZ	+	9	332	761	0.436268	4540815	1.98202e-06	2.6045e-09	2.6045e-09
gi|556503834|ref|NC_000913.3|	2532409	2533380	cysK	+	1022	971	971	1	4540815	0.00022507	2.31792e-07	2.31792e-07
gi|556503834|ref|NC_000913.3|	2534066	2535793	ptsI	+	25	778	1727	0.450492	4540815	5.50562e-06	3.18797e-09	3.18797e-09
gi|556503834|ref|NC_000913.3|	2535834	2536343	crr	+	214	509	509	1	4540815	4.71281e-05	9.25896e-08	9.25896e-08
gi|556503834|ref|NC_000913.3|	2536386	2537237	pdxK	-	65	824	851	0.968273	4540815	1.43146e-05	1.68209e-08	1.68209e-08
gi|556503834|ref|NC_000913.3|	2538672	2539583	cysM	-	763	911	911	1	4540815	0.000168032	1.84447e-07	1.84447e-07
gi|556503834|ref|NC_000913.3|	2539717	2540814	cysA	-	8	348	1097	0.317229	4540815	1.7618e-06	1.60601e-09	1.60601e-09
gi|556503834|ref|NC_000913.3|	2541679	2542512	cysU	-	2699	833	833	1	4540815	0.000594387	7.13549e-07	7.13549e-07
gi|556503834|ref|NC_000913.3|	2542512	2543528	cysP	-	325	1016	1016	1	4540815	7.15731e-05	7.04459e-08	7.04459e-08
gi|556503834|ref|NC_000913.3|	2543832	2544623	ucpA	-	69	782	791	0.988622	4540815	1.51955e-05	1.92105e-08	1.92105e-08
gi|556503834|ref|NC_000913.3|	2545773	2546669	murQ	+	153	895	896	0.998884	4540815	3.36944e-05	3.76053e-08	3.76053e-08
gi|556503834|ref|NC_000913.3|	2546673	2548097	murP	+	91	1326	1424	0.93118	4540815	2.00405e-05	1.40734e-08	1.40734e-08
gi|556503834|ref|NC_000913.3|	2548102	2549406	yfeW	+	32	958	1304	0.734663	4540815	7.04719e-06	5.40429e-09	5.40429e-09
gi|556503834|ref|NC_000913.3|	2549646	2550545	yfeX	-	9	323	899	0.359288	4540815	1.98202e-06	2.2047e-09	2.2047e-09
gi|556503834|ref|NC_000913.3|	2550641	2551216	yfeY	-	101	575	575	1	4540815	2.22427e-05	3.8683e-08	3.8683e-08
gi|556503834|ref|NC_000913.3|	2551277	2551726	yfeZ	-	1349	449	449	1	4540815	0.000297083	6.61655e-07	6.61655e-07
gi|556503834|ref|NC_000913.3|	2551713	2552138	ypeA	-	884	425	425	1	4540815	0.000194679	4.58068e-07	4.58068e-07
gi|556503834|ref|NC_000913.3|	2552352	2553221	amiA	+	1188	869	869	1	4540815	0.000261627	3.01067e-07	3.01067e-07
gi|556503834|ref|NC_000913.3|	2553225	2554124	hemF	+	1861	899	899	1	4540815	0.000409838	4.55882e-07	4.55882e-07
gi|556503834|ref|NC_000913.3|	2554130	2555182	utR	-	4443	1052	1052	1	4540815	0.000978459	9.30094e-07	9.30094e-07
gi|556503834|ref|NC_000913.3|	2555228	2555728	utK	-	237	500	500	1	4540815	5.21933e-05	1.04387e-07	1.04387e-07
gi|556503834|ref|NC_000913.3|	2555741	2556400	utL	-	16	469	659	0.711684	4540815	3.5236e-06	5.34688e-09	5.34688e-09
gi|556503834|ref|NC_000913.3|	2556410	2557297	utC	-	58	824	887	0.928974	4540815	1.2773e-05	1.44003e-08	1.44003e-08
gi|556503834|ref|NC_000913.3|	2558858	2560066	intZ	+	330	1208	1208	1	4540815	7.26742e-05	6.01607e-08	6.01607e-08
gi|556503834|ref|NC_000913.3|	2562111	2562527	yffO	+	1079	416	416	1	4540815	0.000237623	5.71208e-07	5.71208e-07
gi|556503834|ref|NC_000913.3|	2562524	2563117	yffP	+	204	593	593	1	4540815	4.49259e-05	7.57603e-08	7.57603e-08
gi|556503834|ref|NC_000913.3|	2564523	2565332	yffS	+	227	809	809	1	4540815	4.9991e-05	6.17936e-08	6.17936e-08
gi|556503834|ref|NC_000913.3|	2565481	2566884	utA	-	16	712	1403	0.507484	4540815	3.5236e-06	2.51147e-09	2.51147e-09
gi|556503834|ref|NC_000913.3|	2566881	2568107	utH	-	42	657	1226	0.535889	4540815	9.24944e-06	7.54441e-09	7.54441e-09
gi|556503834|ref|NC_000913.3|	2568324	2569511	utG	-	0	0	1187	0	4540815	0	0	0
gi|556503834|ref|NC_000913.3|	2569501	2570337	utJ	-	0	0	836	0	4540815	0	0	0
gi|556503834|ref|NC_000913.3|	2570348	2571751	utE	-	156	1350	1403	0.962224	4540815	3.43551e-05	2.44869e-08	2.44869e-08
gi|556503834|ref|NC_000913.3|	2572489	2573505	utD	-	32	772	1016	0.759842	4540815	7.04719e-06	6.93621e-09	6.93621e-09
gi|556503834|ref|NC_000913.3|	2573502	2574305	utT	-	14	301	803	0.374844	4540815	3.08315e-06	3.83954e-09	3.83954e-09
gi|556503834|ref|NC_000913.3|	2574302	2575003	utQ	-	201	701	701	1	4540815	4.42652e-05	6.31458e-08	6.31458e-08
gi|556503834|ref|NC_000913.3|	2574978	2575457	utP	-	19	351	479	0.732777	4540815	4.18427e-06	8.73543e-09	8.73543e-09
gi|556503834|ref|NC_000913.3|	2576098	2578377	maeB	-	37	1050	2279	0.460728	4540815	8.14832e-06	3.57539e-09	3.57539e-09
gi|556503834|ref|NC_000913.3|	2578666	2579616	talA	+	360	947	950	0.996842	4540815	7.92809e-05	8.34536e-08	8.34536e-08
gi|556503834|ref|NC_000913.3|	2579636	2581639	tktB	+	2	101	2003	0.0504244	4540815	4.4045e-07	2.19895e-10	2.19895e-10
gi|556503834|ref|NC_000913.3|	2581734	2582777	ypfG	-	337	1043	1043	1	4540815	7.42158e-05	7.1156e-08	7.1156e-08
gi|556503834|ref|NC_000913.3|	2583546	2585525	aegA	-	35	722	1979	0.364831	4540815	7.70787e-06	3.89483e-09	3.89483e-09
gi|556503834|ref|NC_000913.3|	2585731	2587431	arQ	+	103	1388	1700	0.816471	4540815	2.26832e-05	1.3343e-08	1.3343e-08
gi|556503834|ref|NC_000913.3|	2587595	2590708	acrD	+	14	400	3113	0.128493	4540815	3.08315e-06	9.9041e-10	9.9041e-10
gi|556503834|ref|NC_000913.3|	2591607	2592734	dapE	+	63	995	1127	0.882875	4540815	1.38742e-05	1.23107e-08	1.23107e-08
gi|556503834|ref|NC_000913.3|	2593072	2593770	ypfH	-	1602	698	698	1	4540815	0.0003528	5.05444e-07	5.05444e-07
gi|556503834|ref|NC_000913.3|	2593844	2595859	tmcA	-	9	321	2015	0.159305	4540815	1.98202e-06	9.83634e-10	9.83634e-10
gi|556503834|ref|NC_000913.3|	2595874	2596737	ypfJ	-	33	603	863	0.698725	4540815	7.26742e-06	8.42111e-09	8.42111e-09
gi|556503834|ref|NC_000913.3|	2596905	2597618	purC	-	43	693	713	0.97195	4540815	9.46967e-06	1.32814e-08	1.32814e-08
gi|556503834|ref|NC_000913.3|	2597831	2598865	bamC	-	127	1034	1034	1	4540815	2.79685e-05	2.70489e-08	2.70489e-08
gi|556503834|ref|NC_000913.3|	2598882	2599760	dapA	-	4016	878	878	1	4540815	0.000884423	1.00732e-06	1.00732e-06
gi|556503834|ref|NC_000913.3|	2599906	2600478	cvR	+	107	572	572	1	4540815	2.35641e-05	4.11959e-08	4.11959e-08
gi|556503834|ref|NC_000913.3|	2600478	2600948	bcp	+	90	469	470	0.997872	4540815	1.98202e-05	4.21707e-08	4.21707e-08
gi|556503834|ref|NC_000913.3|	2601201	2601818	hyfA	+	348	617	617	1	4540815	7.66382e-05	1.24211e-07	1.24211e-07
gi|556503834|ref|NC_000913.3|	2601818	2603836	hyfB	+	165	1310	2018	0.649158	4540815	3.63371e-05	1.80065e-08	1.80065e-08
gi|556503834|ref|NC_000913.3|	2603847	2604794	hyfC	+	580	947	947	1	4540815	0.00012773	1.34879e-07	1.34879e-07
gi|556503834|ref|NC_000913.3|	2604811	2606250	hyfD	+	1	50	1439	0.0347464	4540815	2.20225e-07	1.5304e-10	1.5304e-10
gi|556503834|ref|NC_000913.3|	2606262	2606912	hyfE	+	164	637	650	0.98	4540815	3.61169e-05	5.55644e-08	5.55644e-08
gi|556503834|ref|NC_000913.3|	2606917	2608497	hyfF	+	428	1580	1580	1	4540815	9.42562e-05	5.96558e-08	5.96558e-08
gi|556503834|ref|NC_000913.3|	2608487	2610154	hyfG	+	45	1268	1667	0.760648	4540815	9.91012e-06	5.94488e-09	5.94488e-09
gi|556503834|ref|NC_000913.3|	2610164	2610709	hyfH	+	450	545	545	1	4540815	9.91012e-05	1.81837e-07	1.81837e-07
gi|556503834|ref|NC_000913.3|	2610706	2611464	hyfI	+	73	750	758	0.989446	4540815	1.60764e-05	2.1209e-08	2.1209e-08
gi|556503834|ref|NC_000913.3|	2611457	2611870	hyfJ	+	306	413	413	1	4540815	6.73888e-05	1.63169e-07	1.63169e-07
gi|556503834|ref|NC_000913.3|	2611900	2613912	hyfR	+	70	1240	2012	0.616302	4540815	1.54157e-05	7.6619e-09	7.6619e-09
gi|556503834|ref|NC_000913.3|	2613934	2614782	focB	+	664	848	848	1	4540815	0.000146229	1.7244e-07	1.7244e-07
gi|556503834|ref|NC_000913.3|	2614820	2615881	yfgO	-	21	627	1061	0.590952	4540815	4.62472e-06	4.35883e-09	4.35883e-09
gi|556503834|ref|NC_000913.3|	2616094	2617557	bepA	+	16	543	1463	0.371155	4540815	3.5236e-06	2.40847e-09	2.40847e-09
gi|556503834|ref|NC_000913.3|	2618075	2618776	hda	-	724	701	701	1	4540815	0.000159443	2.2745e-07	2.2745e-07
gi|556503834|ref|NC_000913.3|	2618871	2620160	uraA	-	159	1289	1289	1	4540815	3.50157e-05	2.7165e-08	2.7165e-08
gi|556503834|ref|NC_000913.3|	2620246	2620872	upp	-	44	620	626	0.990415	4540815	9.68989e-06	1.54791e-08	1.54791e-08
gi|556503834|ref|NC_000913.3|	2621197	2622234	purM	+	6374	1037	1037	1	4540815	0.00140371	1.35363e-06	1.35363e-06
gi|556503834|ref|NC_000913.3|	2622234	2622872	purN	+	324	638	638	1	4540815	7.13528e-05	1.11838e-07	1.11838e-07
gi|556503834|ref|NC_000913.3|	2623044	2625110	ppk	+	14	339	2066	0.164085	4540815	3.08315e-06	1.49233e-09	1.49233e-09
gi|556503834|ref|NC_000913.3|	2625115	2626656	ppx	+	1	48	1541	0.0311486	4540815	2.20225e-07	1.4291e-10	1.4291e-10
gi|556503834|ref|NC_000913.3|	2626695	2628938	yfgF	-	101	1455	2243	0.648685	4540815	2.22427e-05	9.9165e-09	9.9165e-09
gi|556503834|ref|NC_000913.3|	2629792	2630310	yfgH	+	1907	518	518	1	4540815	0.000419969	8.1075e-07	8.1075e-07
gi|556503834|ref|NC_000913.3|	2630326	2630865	yfgI	+	2466	539	539	1	4540815	0.000543074	1.00756e-06	1.00756e-06
gi|556503834|ref|NC_000913.3|	2630958	2632535	uaA	-	16	575	1577	0.364616	4540815	3.5236e-06	2.23437e-09	2.23437e-09
gi|556503834|ref|NC_000913.3|	2632604	2634070	uaB	-	13	396	1466	0.270123	4540815	2.86292e-06	1.95288e-09	1.95288e-09
gi|556503834|ref|NC_000913.3|	2634232	2635602	xseA	+	1289	1370	1370	1	4540815	0.00028387	2.07204e-07	2.07204e-07
gi|556503834|ref|NC_000913.3|	2635884	2637356	der	-	1	51	1472	0.0346467	4540815	2.20225e-07	1.49609e-10	1.49609e-10
gi|556503834|ref|NC_000913.3|	2637474	2638652	bamB	-	58	995	1178	0.844652	4540815	1.2773e-05	1.0843e-08	1.0843e-08
gi|556503834|ref|NC_000913.3|	2639301	2640575	hisS	-	402	1274	1274	1	4540815	8.85304e-05	6.94901e-08	6.94901e-08
gi|556503834|ref|NC_000913.3|	2640686	2641804	ispG	-	33	758	1118	0.677996	4540815	7.26742e-06	6.50037e-09	6.50037e-09
gi|556503834|ref|NC_000913.3|	2641831	2642844	rodZ	-	1352	1013	1013	1	4540815	0.000297744	2.93923e-07	2.93923e-07
gi|556503834|ref|NC_000913.3|	2643129	2644283	rlmN	-	128	1154	1154	1	4540815	2.81888e-05	2.4427e-08	2.4427e-08
gi|556503834|ref|NC_000913.3|	2644433	2644864	dk	-	29	418	431	0.969838	4540815	6.38652e-06	1.48179e-08	1.48179e-08
gi|556503834|ref|NC_000913.3|	2645013	2647325	pbpC	-	3	151	2312	0.0653114	4540815	6.60674e-07	2.85759e-10	2.85759e-10
gi|556503834|ref|NC_000913.3|	2647326	2652287	yfhM	-	13	444	4961	0.0894981	4540815	2.86292e-06	5.77086e-10	5.77086e-10
gi|556503834|ref|NC_000913.3|	2652494	2653339	sseA	+	34	770	845	0.911243	4540815	7.48764e-06	8.86112e-09	8.86112e-09
gi|556503834|ref|NC_000913.3|	2654157	2654933	sseB	-	7697	776	776	1	4540815	0.00169507	2.18437e-06	2.18437e-06
gi|556503834|ref|NC_000913.3|	2655075	2656358	pepB	-	238	1268	1283	0.988309	4540815	5.24135e-05	4.08523e-08	4.08523e-08
gi|556503834|ref|NC_000913.3|	2657085	2658935	hscA	-	4	158	1850	0.0854054	4540815	8.80899e-07	4.76162e-10	4.76162e-10
gi|556503834|ref|NC_000913.3|	2658952	2659467	hscB	-	333	515	515	1	4540815	7.33349e-05	1.42398e-07	1.42398e-07
gi|556503834|ref|NC_000913.3|	2661643	2662131	iscR	-	31	427	488	0.875	4540815	6.82697e-06	1.39897e-08	1.39897e-08
gi|556503834|ref|NC_000913.3|	2662583	2663323	trmJ	-	51	726	740	0.981081	4540815	1.12315e-05	1.51777e-08	1.51777e-08
gi|556503834|ref|NC_000913.3|	2663442	2664245	suhB	+	3	57	803	0.0709838	4540815	6.60674e-07	8.22758e-10	8.22758e-10
gi|556503834|ref|NC_000913.3|	2664390	2665244	yfhR	+	215	854	854	1	4540815	4.73483e-05	5.5443e-08	5.5443e-08
gi|556503834|ref|NC_000913.3|	2665435	2666715	csiE	+	574	1280	1280	1	4540815	0.000126409	9.87571e-08	9.87571e-08
gi|556503834|ref|NC_000913.3|	2666707	2667846	hcaT	-	284	1139	1139	1	4540815	6.25438e-05	5.49112e-08	5.49112e-08
gi|556503834|ref|NC_000913.3|	2668006	2668896	hcaR	-	23	598	890	0.67191	4540815	5.06517e-06	5.6912e-09	5.6912e-09
gi|556503834|ref|NC_000913.3|	2669032	2670393	hcaE	+	87	1087	1361	0.798677	4540815	1.91596e-05	1.40776e-08	1.40776e-08
gi|556503834|ref|NC_000913.3|	2670390	2670908	hcaF	+	3256	518	518	1	4540815	0.000717052	1.38427e-06	1.38427e-06
gi|556503834|ref|NC_000913.3|	2671225	2672037	hcaB	+	447	812	812	1	4540815	9.84405e-05	1.21232e-07	1.21232e-07
gi|556503834|ref|NC_000913.3|	2672047	2673249	hcaD	+	83	1085	1202	0.902662	4540815	1.82787e-05	1.52069e-08	1.52069e-08
gi|556503834|ref|NC_000913.3|	2673816	2674688	yphB	-	1201	872	872	1	4540815	0.00026449	3.03314e-07	3.03314e-07
gi|556503834|ref|NC_000913.3|	2674700	2675761	yphC	-	215	1058	1061	0.997173	4540815	4.73483e-05	4.46261e-08	4.46261e-08
gi|556503834|ref|NC_000913.3|	2675827	2676825	yphD	-	5	221	998	0.221443	4540815	1.10112e-06	1.10333e-09	1.10333e-09
gi|556503834|ref|NC_000913.3|	2676850	2678361	yphE	-	82	1408	1511	0.931833	4540815	1.80584e-05	1.19513e-08	1.19513e-08
gi|556503834|ref|NC_000913.3|	2678384	2679367	yphF	-	83	903	983	0.918616	4540815	1.82787e-05	1.85948e-08	1.85948e-08
gi|556503834|ref|NC_000913.3|	2679464	2682745	yphG	-	8	312	3281	0.095093	4540815	1.7618e-06	5.3697e-10	5.3697e-10
gi|556503834|ref|NC_000913.3|	2682863	2684056	yphH	+	3355	1193	1193	1	4540815	0.000738854	6.19325e-07	6.19325e-07
gi|556503834|ref|NC_000913.3|	2684254	2685507	lyA	-	116	1245	1253	0.993615	4540815	2.55461e-05	2.03879e-08	2.03879e-08
gi|556503834|ref|NC_000913.3|	2685835	2687025	hmp	+	211	1182	1190	0.993277	4540815	4.64674e-05	3.90483e-08	3.90483e-08
gi|556503834|ref|NC_000913.3|	2687469	2688803	lrR	-	202	1334	1334	1	4540815	4.44854e-05	3.33474e-08	3.33474e-08
gi|556503834|ref|NC_000913.3|	2688793	2689506	yfhG	-	964	713	713	1	4540815	0.000212297	2.97751e-07	2.97751e-07
gi|556503834|ref|NC_000913.3|	2689671	2691098	lrK	-	236	1427	1427	1	4540815	5.1973e-05	3.64212e-08	3.64212e-08
gi|556503834|ref|NC_000913.3|	2697354	2697857	tadA	-	9	272	503	0.540755	4540815	1.98202e-06	3.9404e-09	3.9404e-09
gi|556503834|ref|NC_000913.3|	2697915	2698550	pgpC	-	200	635	635	1	4540815	4.4045e-05	6.93621e-08	6.93621e-08
gi|556503834|ref|NC_000913.3|	2698759	2699607	yfhH	+	588	848	848	1	4540815	0.000129492	1.52703e-07	1.52703e-07
gi|556503834|ref|NC_000913.3|	2700998	2701729	pdxJ	-	269	731	731	1	4540815	5.92405e-05	8.10403e-08	8.10403e-08
gi|556503834|ref|NC_000913.3|	2701741	2702469	recO	-	13	344	728	0.472527	4540815	2.86292e-06	3.93259e-09	3.93259e-09
gi|556503834|ref|NC_000913.3|	2702481	2703386	ra	-	617	905	905	1	4540815	0.000135879	1.50142e-07	1.50142e-07
gi|556503834|ref|NC_000913.3|	2703383	2704063	rnc	-	45	619	680	0.910294	4540815	9.91012e-06	1.45737e-08	1.45737e-08
gi|556503834|ref|NC_000913.3|	2704335	2705309	lepB	-	286	974	974	1	4540815	6.29843e-05	6.46656e-08	6.46656e-08
gi|556503834|ref|NC_000913.3|	2705325	2707124	lepA	-	272	1769	1799	0.983324	4540815	5.99011e-05	3.32969e-08	3.32969e-08
gi|556503834|ref|NC_000913.3|	2707322	2707801	rseC	-	1450	479	479	1	4540815	0.000319326	6.66651e-07	6.66651e-07
gi|556503834|ref|NC_000913.3|	2707798	2708754	rseB	-	39	594	956	0.621339	4540815	8.58877e-06	8.98407e-09	8.98407e-09
gi|556503834|ref|NC_000913.3|	2709437	2710012	rpoE	-	224	575	575	1	4540815	4.93304e-05	8.57919e-08	8.57919e-08
gi|556503834|ref|NC_000913.3|	2710420	2712042	adB	+	215	1598	1622	0.985203	4540815	4.73483e-05	2.91913e-08	2.91913e-08
gi|556503834|ref|NC_000913.3|	2712896	2714230	srmB	+	133	1281	1334	0.96027	4540815	2.92899e-05	2.19564e-08	2.19564e-08
gi|556503834|ref|NC_000913.3|	2714439	2715320	yfiE	-	1924	881	881	1	4540815	0.000423712	4.80945e-07	4.80945e-07
gi|556503834|ref|NC_000913.3|	2715423	2716010	amB	+	6519	587	587	1	4540815	0.00143565	2.44573e-06	2.44573e-06
gi|556503834|ref|NC_000913.3|	2716754	2717443	u	+	351	689	689	1	4540815	7.72989e-05	1.1219e-07	1.1219e-07
gi|556503834|ref|NC_000913.3|	2717491	2718528	yfiF	-	54	881	1037	0.849566	4540815	1.18921e-05	1.14678e-08	1.14678e-08
gi|556503834|ref|NC_000913.3|	2718735	2719154	trxC	+	5137	419	419	1	4540815	0.00113129	2.69999e-06	2.69999e-06
gi|556503834|ref|NC_000913.3|	2719223	2719921	yfiP	+	73	669	698	0.958453	4540815	1.60764e-05	2.30321e-08	2.30321e-08
gi|556503834|ref|NC_000913.3|	2719953	2722613	pka	+	0	0	2660	0	4540815	0	0	0
gi|556503834|ref|NC_000913.3|	2722727	2724082	pssA	+	5048	1355	1355	1	4540815	0.00111169	8.20439e-07	8.20439e-07
gi|556503834|ref|NC_000913.3|	2724448	2725746	kgtP	-	51	1065	1298	0.820493	4540815	1.12315e-05	8.6529e-09	8.6529e-09
gi|556503834|ref|NC_000913.3|	2731600	2734173	clpB	-	92	888	2573	0.345122	4540815	2.02607e-05	7.87434e-09	7.87434e-09
gi|556503834|ref|NC_000913.3|	2734303	2735034	yfiH	-	191	731	731	1	4540815	4.20629e-05	5.75416e-08	5.75416e-08
gi|556503834|ref|NC_000913.3|	2735031	2736011	rluD	-	114	980	980	1	4540815	2.51056e-05	2.5618e-08	2.5618e-08
gi|556503834|ref|NC_000913.3|	2736146	2736883	bamD	+	16	552	737	0.748982	4540815	3.5236e-06	4.781e-09	4.781e-09
gi|556503834|ref|NC_000913.3|	2737745	2738905	pheA	+	154	1155	1160	0.99569	4540815	3.39146e-05	2.92367e-08	2.92367e-08
gi|556503834|ref|NC_000913.3|	2738948	2740069	tyrA	-	18	681	1121	0.607493	4540815	3.96405e-06	3.53617e-09	3.53617e-09
gi|556503834|ref|NC_000913.3|	2740080	2741150	aroF	-	2781	1070	1070	1	4540815	0.000612445	5.72379e-07	5.72379e-07
gi|556503834|ref|NC_000913.3|	2741875	2742393	yfiR	+	1055	518	518	1	4540815	0.000232337	4.48527e-07	4.48527e-07
gi|556503834|ref|NC_000913.3|	2742383	2743609	yfiN	+	101	779	1226	0.6354	4540815	2.22427e-05	1.81425e-08	1.81425e-08
gi|556503834|ref|NC_000913.3|	2743625	2744107	yfiB	+	19081	482	482	1	4540815	0.00420211	8.71807e-06	8.71807e-06
gi|556503834|ref|NC_000913.3|	2744572	2745339	trmD	-	7384	767	767	1	4540815	0.00162614	2.12013e-06	2.12013e-06
gi|556503834|ref|NC_000913.3|	2745370	2745918	rimM	-	43	531	548	0.968978	4540815	9.46967e-06	1.72804e-08	1.72804e-08
gi|556503834|ref|NC_000913.3|	2746434	2747795	ffh	-	62	1234	1361	0.906686	4540815	1.36539e-05	1.00323e-08	1.00323e-08
gi|556503834|ref|NC_000913.3|	2747962	2748753	ypjD	+	27	696	791	0.879899	4540815	5.94607e-06	7.51715e-09	7.51715e-09
gi|556503834|ref|NC_000913.3|	2750115	2750708	rpE	-	318	593	593	1	4540815	7.00315e-05	1.18097e-07	1.18097e-07
gi|556503834|ref|NC_000913.3|	2750831	2751709	adK	+	393	878	878	1	4540815	8.65483e-05	9.85744e-08	9.85744e-08
gi|556503834|ref|NC_000913.3|	2754896	2755378	smpB	+	2700	482	482	1	4540815	0.000594607	1.23362e-06	1.23362e-06
gi|556503834|ref|NC_000913.3|	2756159	2757400	intA	+	8159	1241	1241	1	4540815	0.00179681	1.44788e-06	1.44788e-06
gi|556503834|ref|NC_000913.3|	2761351	2763540	yfjK	-	10	433	2189	0.197807	4540815	2.20225e-06	1.00605e-09	1.00605e-09
gi|556503834|ref|NC_000913.3|	2763537	2765153	yfjL	-	3	153	1616	0.0946782	4540815	6.60674e-07	4.08833e-10	4.08833e-10
gi|556503834|ref|NC_000913.3|	2768665	2769486	yfjQ	+	31	668	821	0.813642	4540815	6.82697e-06	8.31543e-09	8.31543e-09
gi|556503834|ref|NC_000913.3|	2769703	2770404	yfjR	+	281	697	701	0.994294	4540815	6.18832e-05	8.82784e-08	8.82784e-08
gi|556503834|ref|NC_000913.3|	2770681	2771124	yfjS	+	28	386	443	0.871332	4540815	6.16629e-06	1.39194e-08	1.39194e-08
gi|556503834|ref|NC_000913.3|	2771148	2771615	yfjT	+	3244	467	467	1	4540815	0.000714409	1.52978e-06	1.52978e-06
gi|556503834|ref|NC_000913.3|	2775919	2776377	yfjX	+	14118	458	458	1	4540815	0.00310913	6.7885e-06	6.7885e-06
gi|556503834|ref|NC_000913.3|	2776386	2776868	yfjY	+	344	482	482	1	4540815	7.57573e-05	1.57173e-07	1.57173e-07
gi|556503834|ref|NC_000913.3|	2778146	2782726	ypjA	-	17	494	4580	0.10786	4540815	3.74382e-06	8.17428e-10	8.17428e-10
gi|556503834|ref|NC_000913.3|	2788985	2789962	csiD	+	487	976	977	0.998977	4540815	0.000107249	1.09774e-07	1.09774e-07
gi|556503834|ref|NC_000913.3|	2789982	2791250	lhgO	+	19	614	1268	0.484227	4540815	4.18427e-06	3.2999e-09	3.2999e-09
gi|556503834|ref|NC_000913.3|	2791273	2792721	abD	+	12	436	1448	0.301105	4540815	2.6427e-06	1.82507e-09	1.82507e-09
gi|556503834|ref|NC_000913.3|	2792735	2794015	abT	+	2	102	1280	0.0796875	4540815	4.4045e-07	3.44101e-10	3.44101e-10
gi|556503834|ref|NC_000913.3|	2794253	2795653	abP	+	471	1399	1400	0.999286	4540815	0.000103726	7.40899e-08	7.40899e-08
gi|556503834|ref|NC_000913.3|	2795674	2796336	csiR	+	234	659	662	0.995468	4540815	5.15326e-05	7.78438e-08	7.78438e-08
gi|556503834|ref|NC_000913.3|	2796337	2796786	ygaU	-	10172	449	449	1	4540815	0.00224013	4.98915e-06	4.98915e-06
gi|556503834|ref|NC_000913.3|	2797520	2798044	ygaP	+	153	524	524	1	4540815	3.36944e-05	6.43023e-08	6.43023e-08
gi|556503834|ref|NC_000913.3|	2798091	2798495	stpA	-	92	400	404	0.990099	4540815	2.02607e-05	5.01502e-08	5.01502e-08
gi|556503834|ref|NC_000913.3|	2799164	2799613	alaE	+	30	442	449	0.98441	4540815	6.60674e-06	1.47144e-08	1.47144e-08
gi|556503834|ref|NC_000913.3|	2800965	2801375	rdI	+	502	410	410	1	4540815	0.000110553	2.69641e-07	2.69641e-07
gi|556503834|ref|NC_000913.3|	2801348	2803492	rdE	+	56	295	2144	0.137593	4540815	1.23326e-05	5.75214e-09	5.75214e-09
gi|556503834|ref|NC_000913.3|	2803502	2804461	rdF	+	20	683	959	0.7122	4540815	4.4045e-06	4.5928e-09	4.5928e-09
gi|556503834|ref|NC_000913.3|	2806010	2807074	proW	+	91	1061	1064	0.997181	4540815	2.00405e-05	1.8835e-08	1.8835e-08
gi|556503834|ref|NC_000913.3|	2807132	2808124	proX	+	9	307	992	0.309476	4540815	1.98202e-06	1.99801e-09	1.99801e-09
gi|556503834|ref|NC_000913.3|	2809617	2810354	ygaZ	+	1160	737	737	1	4540815	0.000255461	3.46622e-07	3.46622e-07
gi|556503834|ref|NC_000913.3|	2810770	2811300	mprA	+	986	530	530	1	4540815	0.000217142	4.09701e-07	4.09701e-07
gi|556503834|ref|NC_000913.3|	2811427	2812599	mrA	+	2	100	1172	0.0853242	4540815	4.4045e-07	3.7581e-10	3.7581e-10
gi|556503834|ref|NC_000913.3|	2812616	2814154	mrB	+	9	434	1538	0.282185	4540815	1.98202e-06	1.2887e-09	1.2887e-09
gi|556503834|ref|NC_000913.3|	2814218	2814733	luxS	-	560	515	515	1	4540815	0.000123326	2.39468e-07	2.39468e-07
gi|556503834|ref|NC_000913.3|	2814883	2816439	shA	-	13	375	1556	0.241003	4540815	2.86292e-06	1.83992e-09	1.83992e-09
gi|556503834|ref|NC_000913.3|	2816512	2816940	yqaA	-	3618	428	428	1	4540815	0.000796773	1.86162e-06	1.86162e-06
gi|556503834|ref|NC_000913.3|	2816937	2817503	yqaB	-	470	566	566	1	4540815	0.000103506	1.82872e-07	1.82872e-07
gi|556503834|ref|NC_000913.3|	2819381	2822011	alaS	-	33	619	2630	0.235361	4540815	7.26742e-06	2.76328e-09	2.76328e-09
gi|556503834|ref|NC_000913.3|	2822139	2822639	recX	-	1041	500	500	1	4540815	0.000229254	4.58508e-07	4.58508e-07
gi|556503834|ref|NC_000913.3|	2822708	2823769	recA	-	96	1044	1061	0.983977	4540815	2.11416e-05	1.99261e-08	1.99261e-08
gi|556503834|ref|NC_000913.3|	2823849	2824346	pncC	-	850	497	497	1	4540815	0.000187191	3.76642e-07	3.76642e-07
gi|556503834|ref|NC_000913.3|	2824491	2825576	mltB	-	197	1085	1085	1	4540815	4.33843e-05	3.99855e-08	3.99855e-08
gi|556503834|ref|NC_000913.3|	2827737	2828516	srlD	+	39	652	779	0.83697	4540815	8.58877e-06	1.10254e-08	1.10254e-08
gi|556503834|ref|NC_000913.3|	2829047	2829820	srlR	+	8	247	773	0.319534	4540815	1.7618e-06	2.27917e-09	2.27917e-09
gi|556503834|ref|NC_000913.3|	2829813	2830778	srlQ	+	3	14	965	0.0145078	4540815	6.60674e-07	6.84637e-10	6.84637e-10
gi|556503834|ref|NC_000913.3|	2830775	2832289	orR	-	28	832	1514	0.549538	4540815	6.16629e-06	4.07285e-09	4.07285e-09
gi|556503834|ref|NC_000913.3|	2832476	2833915	orV	+	57	1045	1439	0.726199	4540815	1.25528e-05	8.72329e-09	8.72329e-09
gi|556503834|ref|NC_000913.3|	2833912	2835045	orW	+	78	1094	1133	0.965578	4540815	1.71775e-05	1.51611e-08	1.51611e-08
gi|556503834|ref|NC_000913.3|	2835173	2837425	hypF	-	8	331	2252	0.14698	4540815	1.7618e-06	7.82326e-10	7.82326e-10
gi|556503834|ref|NC_000913.3|	2837578	2838105	hydN	-	65	520	527	0.986717	4540815	1.43146e-05	2.71624e-08	2.71624e-08
gi|556503834|ref|NC_000913.3|	2838254	2839264	ascG	-	10	302	1010	0.29901	4540815	2.20225e-06	2.18044e-09	2.18044e-09
gi|556503834|ref|NC_000913.3|	2840990	2842414	ascB	+	142	853	1424	0.599017	4540815	3.12719e-05	2.19606e-08	2.19606e-08
gi|556503834|ref|NC_000913.3|	2842573	2843043	hycI	-	112	446	470	0.948936	4540815	2.46652e-05	5.24791e-08	5.24791e-08
gi|556503834|ref|NC_000913.3|	2843036	2843446	hycH	-	1910	410	410	1	4540815	0.000420629	1.02593e-06	1.02593e-06
gi|556503834|ref|NC_000913.3|	2843443	2844210	hycG	-	102	765	767	0.997392	4540815	2.24629e-05	2.92867e-08	2.92867e-08
gi|556503834|ref|NC_000913.3|	2844210	2844752	hycF	-	382	542	542	1	4540815	8.41259e-05	1.55214e-07	1.55214e-07
gi|556503834|ref|NC_000913.3|	2844762	2846471	hycE	-	4	203	1709	0.118783	4540815	8.80899e-07	5.15447e-10	5.15447e-10
gi|556503834|ref|NC_000913.3|	2846489	2847412	hycD	-	1257	923	923	1	4540815	0.000276823	2.99916e-07	2.99916e-07
gi|556503834|ref|NC_000913.3|	2847415	2849241	hycC	-	57	492	1826	0.269441	4540815	1.25528e-05	6.87449e-09	6.87449e-09
gi|556503834|ref|NC_000913.3|	2849238	2849849	hycB	-	1168	611	611	1	4540815	0.000257223	4.20986e-07	4.20986e-07
gi|556503834|ref|NC_000913.3|	2849974	2850435	hycA	-	2	85	461	0.184382	4540815	4.4045e-07	9.55422e-10	9.55422e-10
gi|556503834|ref|NC_000913.3|	2851001	2851873	hypB	+	3	142	872	0.162844	4540815	6.60674e-07	7.57654e-10	7.57654e-10
gi|556503834|ref|NC_000913.3|	2852136	2853257	hypD	+	1	51	1121	0.0454951	4540815	2.20225e-07	1.96454e-10	1.96454e-10
gi|556503834|ref|NC_000913.3|	2853254	2854264	hypE	+	0	0	1010	0	4540815	0	0	0
gi|556503834|ref|NC_000913.3|	2854338	2856416	fhlA	+	27	955	2078	0.459576	4540815	5.94607e-06	2.86144e-09	2.86144e-09
gi|556503834|ref|NC_000913.3|	2859760	2860416	pphB	+	687	656	656	1	4540815	0.000151294	2.30632e-07	2.30632e-07
gi|556503834|ref|NC_000913.3|	2860467	2861234	ygbI	-	221	767	767	1	4540815	4.86697e-05	6.34546e-08	6.34546e-08
gi|556503834|ref|NC_000913.3|	2861430	2862338	ygbJ	+	31	714	908	0.786344	4540815	6.82697e-06	7.51869e-09	7.51869e-09
gi|556503834|ref|NC_000913.3|	2862335	2863501	ygbK	+	29	773	1166	0.66295	4540815	6.38652e-06	5.47729e-09	5.47729e-09
gi|556503834|ref|NC_000913.3|	2863593	2864231	ygbL	+	90	633	638	0.992163	4540815	1.98202e-05	3.10662e-08	3.10662e-08
gi|556503834|ref|NC_000913.3|	2864236	2865012	ygbM	+	8928	776	776	1	4540815	0.00196617	2.53372e-06	2.53372e-06
gi|556503834|ref|NC_000913.3|	2865101	2866465	ygbN	+	82	1265	1364	0.927419	4540815	1.80584e-05	1.32393e-08	1.32393e-08
gi|556503834|ref|NC_000913.3|	2866559	2867551	rpoS	-	4277	992	992	1	4540815	0.000941901	9.49497e-07	9.49497e-07
gi|556503834|ref|NC_000913.3|	2867614	2868753	lpD	-	18	356	1139	0.312555	4540815	3.96405e-06	3.48029e-09	3.48029e-09
gi|556503834|ref|NC_000913.3|	2868893	2869519	pcm	-	21109	626	626	1	4540815	0.00464872	7.42608e-06	7.42608e-06
gi|556503834|ref|NC_000913.3|	2869513	2870274	umpG	-	182	761	761	1	4540815	4.00809e-05	5.26687e-08	5.26687e-08
gi|556503834|ref|NC_000913.3|	2870255	2871304	truD	-	156	1049	1049	1	4540815	3.43551e-05	3.27503e-08	3.27503e-08
gi|556503834|ref|NC_000913.3|	2871301	2871780	ispF	-	319	479	479	1	4540815	7.02517e-05	1.46663e-07	1.46663e-07
gi|556503834|ref|NC_000913.3|	2871780	2872490	ispD	-	78	710	710	1	4540815	1.71775e-05	2.41937e-08	2.41937e-08
gi|556503834|ref|NC_000913.3|	2873387	2873992	cysC	-	17	455	605	0.752066	4540815	3.74382e-06	6.18813e-09	6.18813e-09
gi|556503834|ref|NC_000913.3|	2873992	2875419	cysN	-	12	476	1427	0.333567	4540815	2.6427e-06	1.85193e-09	1.85193e-09
gi|556503834|ref|NC_000913.3|	2875421	2876329	cysD	-	16	553	908	0.609031	4540815	3.5236e-06	3.88061e-09	3.88061e-09
gi|556503834|ref|NC_000913.3|	2876581	2877618	iap	+	107	1025	1037	0.988428	4540815	2.35641e-05	2.27233e-08	2.27233e-08
gi|556503834|ref|NC_000913.3|	2878855	2879772	ygbT	-	155	917	917	1	4540815	3.41348e-05	3.72245e-08	3.72245e-08
gi|556503834|ref|NC_000913.3|	2879788	2880387	casE	-	5771	599	599	1	4540815	0.00127092	2.12173e-06	2.12173e-06
gi|556503834|ref|NC_000913.3|	2880374	2881048	casD	-	116	620	674	0.919881	4540815	2.55461e-05	3.79022e-08	3.79022e-08
gi|556503834|ref|NC_000913.3|	2882155	2882637	casB	-	12932	482	482	1	4540815	0.00284795	5.9086e-06	5.9086e-06
gi|556503834|ref|NC_000913.3|	2882630	2884138	casA	-	104	637	1508	0.422414	4540815	2.29034e-05	1.51879e-08	1.51879e-08
gi|556503834|ref|NC_000913.3|	2887578	2888312	cysH	-	651	734	734	1	4540815	0.000143366	1.95322e-07	1.95322e-07
gi|556503834|ref|NC_000913.3|	2888387	2890099	cysI	-	15	716	1712	0.418224	4540815	3.30337e-06	1.92954e-09	1.92954e-09
gi|556503834|ref|NC_000913.3|	2890099	2891898	cysJ	-	11	366	1799	0.203446	4540815	2.42247e-06	1.34657e-09	1.34657e-09
gi|556503834|ref|NC_000913.3|	2892657	2893928	ygcN	+	61	1067	1271	0.839496	4540815	1.34337e-05	1.05694e-08	1.05694e-08
gi|556503834|ref|NC_000913.3|	2894196	2894771	ygcP	+	428	575	575	1	4540815	9.42562e-05	1.63924e-07	1.63924e-07
gi|556503834|ref|NC_000913.3|	2894919	2895779	ygcQ	-	31	683	860	0.794186	4540815	6.82697e-06	7.93834e-09	7.93834e-09
gi|556503834|ref|NC_000913.3|	2895776	2896555	ygcR	-	224	779	779	1	4540815	4.93304e-05	6.33252e-08	6.33252e-08
gi|556503834|ref|NC_000913.3|	2896533	2897870	ygcS	-	251	1337	1337	1	4540815	5.52764e-05	4.13436e-08	4.13436e-08
gi|556503834|ref|NC_000913.3|	2899488	2900273	ygcW	-	81338	785	785	1	4540815	0.0179126	2.28187e-05	2.28187e-05
gi|556503834|ref|NC_000913.3|	2900592	2901869	yqcE	+	5	245	1277	0.191856	4540815	1.10112e-06	8.62274e-10	8.62274e-10
gi|556503834|ref|NC_000913.3|	2901896	2903374	ygcE	+	1292	1478	1478	1	4540815	0.00028453	1.9251e-07	1.9251e-07
gi|556503834|ref|NC_000913.3|	2904747	2905418	queE	-	1588	671	671	1	4540815	0.000349717	5.21188e-07	5.21188e-07
gi|556503834|ref|NC_000913.3|	2905711	2906583	ygcG	+	494	872	872	1	4540815	0.000108791	1.2476e-07	1.2476e-07
gi|556503834|ref|NC_000913.3|	2906643	2907941	o	-	16	349	1298	0.268875	4540815	3.5236e-06	2.71464e-09	2.71464e-09
gi|556503834|ref|NC_000913.3|	2908029	2909666	pyrG	-	5	204	1637	0.124618	4540815	1.10112e-06	6.72647e-10	6.72647e-10
gi|556503834|ref|NC_000913.3|	2909894	2910685	mazG	-	743	791	791	1	4540815	0.000163627	2.06861e-07	2.06861e-07
gi|556503834|ref|NC_000913.3|	2911417	2913651	relA	-	1404	1484	2234	0.664279	4540815	0.000309196	1.38404e-07	1.38404e-07
gi|556503834|ref|NC_000913.3|	2913699	2915000	rlmD	-	160	1250	1301	0.960799	4540815	3.5236e-05	2.70838e-08	2.70838e-08
gi|556503834|ref|NC_000913.3|	2915057	2917813	barA	+	28	1018	2756	0.369376	4540815	6.16629e-06	2.23741e-09	2.23741e-09
gi|556503834|ref|NC_000913.3|	2918045	2919385	udD	-	34	891	1340	0.664925	4540815	7.48764e-06	5.58779e-09	5.58779e-09
gi|556503834|ref|NC_000913.3|	2919406	2920746	udX	-	230	1338	1340	0.998507	4540815	5.06517e-05	3.77998e-08	3.77998e-08
gi|556503834|ref|NC_000913.3|	2920748	2922100	udP	-	80	1241	1352	0.917899	4540815	1.7618e-05	1.30311e-08	1.30311e-08
gi|556503834|ref|NC_000913.3|	2923002	2923784	truC	-	243	782	782	1	4540815	5.35146e-05	6.8433e-08	6.8433e-08
gi|556503834|ref|NC_000913.3|	2925348	2926196	queF	+	395	848	848	1	4540815	8.69888e-05	1.02581e-07	1.02581e-07
gi|556503834|ref|NC_000913.3|	2926308	2927672	ygdH	+	2386	1364	1364	1	4540815	0.000525456	3.85232e-07	3.85232e-07
gi|556503834|ref|NC_000913.3|	2928229	2929518	sdaC	+	236	1289	1289	1	4540815	5.1973e-05	4.03204e-08	4.03204e-08
gi|556503834|ref|NC_000913.3|	2929576	2930943	sdaB	+	2683	1367	1367	1	4540815	0.000590863	4.32233e-07	4.32233e-07
gi|556503834|ref|NC_000913.3|	2931055	2931810	ygdG	+	4416	755	755	1	4540815	0.000972513	1.2881e-06	1.2881e-06
gi|556503834|ref|NC_000913.3|	2931865	2933013	fucO	-	73	1017	1148	0.885888	4540815	1.60764e-05	1.40038e-08	1.40038e-08
gi|556503834|ref|NC_000913.3|	2933041	2933688	fucA	-	1671	647	647	1	4540815	0.000367996	5.68772e-07	5.68772e-07
gi|556503834|ref|NC_000913.3|	2934235	2935551	fucP	+	34	809	1316	0.614742	4540815	7.48764e-06	5.6897e-09	5.6897e-09
gi|556503834|ref|NC_000913.3|	2935584	2937359	fucI	+	335	1748	1775	0.984789	4540815	7.37753e-05	4.15636e-08	4.15636e-08
gi|556503834|ref|NC_000913.3|	2939368	2940099	fucR	+	71	671	731	0.917921	4540815	1.5636e-05	2.13898e-08	2.13898e-08
gi|556503834|ref|NC_000913.3|	2940143	2941243	rlmM	-	394	1100	1100	1	4540815	8.67686e-05	7.88805e-08	7.88805e-08
gi|556503834|ref|NC_000913.3|	2941650	2942567	cvA	-	11869	917	917	1	4540815	0.00261385	2.85043e-06	2.85043e-06
gi|556503834|ref|NC_000913.3|	2943337	2944542	csdA	+	379	1199	1205	0.995021	4540815	8.34652e-05	6.92657e-08	6.92657e-08
gi|556503834|ref|NC_000913.3|	2944542	2944985	csdE	+	16	336	443	0.758465	4540815	3.5236e-06	7.95394e-09	7.95394e-09
gi|556503834|ref|NC_000913.3|	2945036	2945842	tcdA	-	119	801	806	0.993796	4540815	2.62067e-05	3.25146e-08	3.25146e-08
gi|556503834|ref|NC_000913.3|	2946081	2947178	mltA	-	197	1097	1097	1	4540815	4.33843e-05	3.95481e-08	3.95481e-08
gi|556503834|ref|NC_000913.3|	2947757	2949010	amiC	-	69	1046	1253	0.834797	4540815	1.51955e-05	1.21273e-08	1.21273e-08
gi|556503834|ref|NC_000913.3|	2949242	2950573	argA	+	815	1328	1331	0.997746	4540815	0.000179483	1.34848e-07	1.34848e-07
gi|556503834|ref|NC_000913.3|	2950635	2952461	recD	-	32	1109	1826	0.607338	4540815	7.04719e-06	3.85936e-09	3.85936e-09
gi|556503834|ref|NC_000913.3|	2952461	2956003	recB	-	16	534	3542	0.150762	4540815	3.5236e-06	9.94804e-10	9.94804e-10
gi|556503834|ref|NC_000913.3|	2955996	2958884	ptrA	-	5	214	2888	0.0740997	4540815	1.10112e-06	3.81276e-10	3.81276e-10
gi|556503834|ref|NC_000913.3|	2959060	2962428	recC	-	13	409	3368	0.121437	4540815	2.86292e-06	8.50036e-10	8.50036e-10
gi|556503834|ref|NC_000913.3|	2962749	2963156	ygdB	-	113	407	407	1	4540815	2.48854e-05	6.11435e-08	6.11435e-08
gi|556503834|ref|NC_000913.3|	2963153	2963716	ppdB	-	86	563	563	1	4540815	1.89393e-05	3.364e-08	3.364e-08
gi|556503834|ref|NC_000913.3|	2963707	2964177	ppdA	-	319	470	470	1	4540815	7.02517e-05	1.49472e-07	1.49472e-07
gi|556503834|ref|NC_000913.3|	2964361	2965155	thyA	-	425	794	794	1	4540815	9.35955e-05	1.17879e-07	1.17879e-07
gi|556503834|ref|NC_000913.3|	2965162	2966037	lgt	-	1269	875	875	1	4540815	0.000279465	3.19389e-07	3.19389e-07
gi|556503834|ref|NC_000913.3|	2966188	2968434	ptsP	-	4	202	2246	0.0899377	4540815	8.80899e-07	3.92208e-10	3.92208e-10
gi|556503834|ref|NC_000913.3|	2968447	2968977	rppH	-	340	528	530	0.996226	4540815	7.48764e-05	1.41276e-07	1.41276e-07
gi|556503834|ref|NC_000913.3|	2969662	2970351	mutH	+	2642	689	689	1	4540815	0.000581834	8.44461e-07	8.44461e-07
gi|556503834|ref|NC_000913.3|	2970420	2971133	ygdQ	+	181	713	713	1	4540815	3.98607e-05	5.59056e-08	5.59056e-08
gi|556503834|ref|NC_000913.3|	2971597	2972637	tas	+	13	486	1040	0.467308	4540815	2.86292e-06	2.75281e-09	2.75281e-09
gi|556503834|ref|NC_000913.3|	2972669	2973862	lplT	-	27	723	1193	0.606035	4540815	5.94607e-06	4.98413e-09	4.98413e-09
gi|556503834|ref|NC_000913.3|	2973855	2976014	aas	-	40	752	2159	0.348309	4540815	8.80899e-06	4.08013e-09	4.08013e-09
gi|556503834|ref|NC_000913.3|	2976599	2977630	alR	+	11	358	1031	0.347236	4540815	2.42247e-06	2.34963e-09	2.34963e-09
gi|556503834|ref|NC_000913.3|	2977637	2978899	lysA	-	186	726	1262	0.575277	4540815	4.09618e-05	3.24579e-08	3.24579e-08
gi|556503834|ref|NC_000913.3|	2979021	2979956	lysR	+	403	935	935	1	4540815	8.87506e-05	9.49204e-08	9.49204e-08
gi|556503834|ref|NC_000913.3|	2979943	2980635	ygeA	-	548	692	692	1	4540815	0.000120683	1.74398e-07	1.74398e-07
gi|556503834|ref|NC_000913.3|	2980764	2982182	araE	-	1290	1418	1418	1	4540815	0.00028409	2.00346e-07	2.00346e-07
gi|556503834|ref|NC_000913.3|	2982497	2983258	kduD	-	4769	761	761	1	4540815	0.00105025	1.38009e-06	1.38009e-06
gi|556503834|ref|NC_000913.3|	2983288	2984124	kduI	-	9128	836	836	1	4540815	0.00201021	2.40456e-06	2.40456e-06
gi|556503834|ref|NC_000913.3|	2984411	2985592	yqeF	-	98	708	1181	0.599492	4540815	2.1582e-05	1.82744e-08	1.82744e-08
gi|556503834|ref|NC_000913.3|	2985847	2987076	yqeG	+	25	686	1229	0.558177	4540815	5.50562e-06	4.47976e-09	4.47976e-09
gi|556503834|ref|NC_000913.3|	2987536	2988168	yqeH	+	21766	632	632	1	4540815	0.00479341	7.58451e-06	7.58451e-06
gi|556503834|ref|NC_000913.3|	2996372	2997277	insD1	-	242	902	905	0.996685	4540815	5.32944e-05	5.88888e-08	5.88888e-08
gi|556503834|ref|NC_000913.3|	2999136	2999891	ygeR	-	4907	755	755	1	4540815	0.00108064	1.43132e-06	1.43132e-06
gi|556503834|ref|NC_000913.3|	3000345	3002603	xdhA	+	18	611	2258	0.270593	4540815	3.96405e-06	1.75556e-09	1.75556e-09
gi|556503834|ref|NC_000913.3|	3002614	3003492	xdhB	+	79	874	878	0.995444	4540815	1.73978e-05	1.98152e-08	1.98152e-08
gi|556503834|ref|NC_000913.3|	3003489	3003968	xdhC	+	466	478	479	0.997912	4540815	0.000102625	2.14248e-07	2.14248e-07
gi|556503834|ref|NC_000913.3|	3004008	3005786	ygeV	-	84	1137	1778	0.639483	4540815	1.84989e-05	1.04043e-08	1.04043e-08
gi|556503834|ref|NC_000913.3|	3007510	3008706	ygeX	+	231	1196	1196	1	4540815	5.08719e-05	4.25351e-08	4.25351e-08
gi|556503834|ref|NC_000913.3|	3008764	3009975	ygeY	+	1122	1211	1211	1	4540815	0.000247092	2.0404e-07	2.0404e-07
gi|556503834|ref|NC_000913.3|	3010028	3011413	hyuA	+	94	1263	1385	0.911913	4540815	2.07011e-05	1.49467e-08	1.49467e-08
gi|556503834|ref|NC_000913.3|	3011461	3012393	yqeA	+	323	932	932	1	4540815	7.11326e-05	7.63225e-08	7.63225e-08
gi|556503834|ref|NC_000913.3|	3014287	3015057	yqeC	-	36197	770	770	1	4540815	0.00797148	1.03526e-05	1.03526e-05
gi|556503834|ref|NC_000913.3|	3015160	3015738	mocA	+	316	578	578	1	4540815	6.9591e-05	1.204e-07	1.204e-07
gi|556503834|ref|NC_000913.3|	3016060	3019158	ygfK	+	80	967	3098	0.312137	4540815	1.7618e-05	5.68689e-09	5.68689e-09
gi|556503834|ref|NC_000913.3|	3019161	3020489	ssnA	+	19	688	1328	0.518072	4540815	4.18427e-06	3.15081e-09	3.15081e-09
gi|556503834|ref|NC_000913.3|	3020540	3021319	ygfM	+	306	779	779	1	4540815	6.73888e-05	8.65068e-08	8.65068e-08
gi|556503834|ref|NC_000913.3|	3021316	3024186	xdhD	+	24	466	2870	0.162369	4540815	5.28539e-06	1.8416e-09	1.8416e-09
gi|556503834|ref|NC_000913.3|	3025766	3027085	uaD	+	23	710	1319	0.538287	4540815	5.06517e-06	3.84016e-09	3.84016e-09
gi|556503834|ref|NC_000913.3|	3028524	3029012	ygfS	-	431	488	488	1	4540815	9.49169e-05	1.94502e-07	1.94502e-07
gi|556503834|ref|NC_000913.3|	3029012	3030931	ygfT	-	35	863	1919	0.449713	4540815	7.70787e-06	4.01661e-09	4.01661e-09
gi|556503834|ref|NC_000913.3|	3031367	3032815	uacT	+	462	1448	1448	1	4540815	0.000101744	7.02651e-08	7.02651e-08
[truncated: 1,109 more rows]

## Sheet: Capture-400-2ml-E_coli_S4R1_00
Chromosome	Start	Stop	Gene	Strand	Reads	BasesCovered	TotalLength	FractionCovered	TotalReads	Normalization of read depth	normalization for gene length	RPKM	median of RPKM
gi|556503834|ref|NC_000913.3|	337	2799	thrA	+	132	1580	2462	0.641755	3323241	3.97203e-05	1.61333e-08	1.61333e-08	6.98399e-08
gi|556503834|ref|NC_000913.3|	2801	3733	thrB	+	123	924	932	0.991416	3323241	3.70121e-05	3.97125e-08	3.97125e-08
gi|556503834|ref|NC_000913.3|	3734	5020	thrC	+	6	261	1286	0.202955	3323241	1.80547e-06	1.40394e-09	1.40394e-09
gi|556503834|ref|NC_000913.3|	5683	6459	yaaA	-	7858	776	776	1	3323241	0.00236456	3.04711e-06	3.04711e-06
gi|556503834|ref|NC_000913.3|	6529	7959	yaaJ	-	334	1429	1430	0.999301	3323241	0.000100504	7.02827e-08	7.02827e-08
gi|556503834|ref|NC_000913.3|	8238	9191	talB	+	213	953	953	1	3323241	6.40941e-05	6.7255e-08	6.7255e-08
gi|556503834|ref|NC_000913.3|	9306	9893	mo	+	97	575	587	0.979557	3323241	2.91884e-05	4.97247e-08	4.97247e-08
gi|556503834|ref|NC_000913.3|	9928	10494	satP	-	851	566	566	1	3323241	0.000256075	4.5243e-07	4.5243e-07
gi|556503834|ref|NC_000913.3|	11382	11786	yaaI	-	1444	404	404	1	3323241	0.000434516	1.07553e-06	1.07553e-06
gi|556503834|ref|NC_000913.3|	14168	15298	dnaJ	+	1297	1130	1130	1	3323241	0.000390282	3.45382e-07	3.45382e-07
gi|556503834|ref|NC_000913.3|	15445	16557	insL1	+	487	1112	1112	1	3323241	0.000146544	1.31784e-07	1.31784e-07
gi|556503834|ref|NC_000913.3|	17489	18655	haA	+	457	1166	1166	1	3323241	0.000137516	1.17939e-07	1.17939e-07
gi|556503834|ref|NC_000913.3|	19811	20314	insB1	-	764	492	503	0.978131	3323241	0.000229896	4.5705e-07	4.5705e-07
gi|556503834|ref|NC_000913.3|	21407	22348	ribF	+	125	941	941	1	3323241	3.76139e-05	3.99722e-08	3.99722e-08
gi|556503834|ref|NC_000913.3|	22391	25207	ileS	+	20	451	2816	0.160156	3323241	6.01822e-06	2.13715e-09	2.13715e-09
gi|556503834|ref|NC_000913.3|	25207	25701	lspA	+	410	494	494	1	3323241	0.000123374	2.49744e-07	2.49744e-07
gi|556503834|ref|NC_000913.3|	25826	26275	fkpB	+	29	381	449	0.848552	3323241	8.72642e-06	1.94352e-08	1.94352e-08
gi|556503834|ref|NC_000913.3|	26277	27227	ispH	+	139	950	950	1	3323241	4.18266e-05	4.4028e-08	4.4028e-08
gi|556503834|ref|NC_000913.3|	27293	28207	rihC	+	143	900	914	0.984683	3323241	4.30303e-05	4.70791e-08	4.70791e-08
gi|556503834|ref|NC_000913.3|	28374	29195	dapB	+	301	816	821	0.99391	3323241	9.05742e-05	1.10322e-07	1.10322e-07
gi|556503834|ref|NC_000913.3|	29651	30799	carA	+	321	1146	1148	0.998258	3323241	9.65925e-05	8.41398e-08	8.41398e-08
gi|556503834|ref|NC_000913.3|	30817	34038	carB	+	154	1313	3221	0.407637	3323241	4.63403e-05	1.43869e-08	1.43869e-08
gi|556503834|ref|NC_000913.3|	34781	35371	caiE	-	439	590	590	1	3323241	0.0001321	2.23898e-07	2.23898e-07
gi|556503834|ref|NC_000913.3|	35377	36162	caiD	-	551	785	785	1	3323241	0.000165802	2.11213e-07	2.11213e-07
gi|556503834|ref|NC_000913.3|	36271	37824	caiC	-	69	1178	1553	0.758532	3323241	2.07629e-05	1.33695e-08	1.33695e-08
gi|556503834|ref|NC_000913.3|	37898	39115	caiB	-	4	160	1217	0.131471	3323241	1.20364e-06	9.89026e-10	9.89026e-10
gi|556503834|ref|NC_000913.3|	39244	40386	caiA	-	636	1142	1142	1	3323241	0.000191379	1.67583e-07	1.67583e-07
gi|556503834|ref|NC_000913.3|	40417	41931	caiT	-	949	1514	1514	1	3323241	0.000285565	1.88616e-07	1.88616e-07
gi|556503834|ref|NC_000913.3|	42403	43173	fixA	+	2569	770	770	1	3323241	0.000773041	1.00395e-06	1.00395e-06
gi|556503834|ref|NC_000913.3|	43188	44129	fixB	+	1938	941	941	1	3323241	0.000583166	6.1973e-07	6.1973e-07
gi|556503834|ref|NC_000913.3|	44180	45466	fixC	+	60	1093	1286	0.849922	3323241	1.80547e-05	1.40394e-08	1.40394e-08
gi|556503834|ref|NC_000913.3|	45807	47138	yaaU	+	249	1331	1331	1	3323241	7.49269e-05	5.62937e-08	5.62937e-08
gi|556503834|ref|NC_000913.3|	47246	47776	kefF	+	928	530	530	1	3323241	0.000279245	5.26878e-07	5.26878e-07
gi|556503834|ref|NC_000913.3|	47769	49631	kefC	+	16	271	1862	0.145542	3323241	4.81458e-06	2.5857e-09	2.5857e-09
gi|556503834|ref|NC_000913.3|	49823	50302	folA	+	130	472	479	0.985386	3323241	3.91184e-05	8.16669e-08	8.16669e-08
gi|556503834|ref|NC_000913.3|	50380	51222	apaH	-	829	842	842	1	3323241	0.000249455	2.96265e-07	2.96265e-07
gi|556503834|ref|NC_000913.3|	51609	52430	rsmA	-	71	749	821	0.912302	3323241	2.13647e-05	2.60228e-08	2.60228e-08
gi|556503834|ref|NC_000913.3|	52427	53416	pdxA	-	64	914	989	0.924166	3323241	1.92583e-05	1.94725e-08	1.94725e-08
gi|556503834|ref|NC_000913.3|	53416	54702	surA	-	8	363	1286	0.282271	3323241	2.40729e-06	1.87192e-09	1.87192e-09
gi|556503834|ref|NC_000913.3|	54755	57109	lptD	-	16	398	2354	0.169074	3323241	4.81458e-06	2.04527e-09	2.04527e-09
gi|556503834|ref|NC_000913.3|	57364	58179	djlA	+	10	333	815	0.408589	3323241	3.00911e-06	3.69216e-09	3.69216e-09
gi|556503834|ref|NC_000913.3|	59687	60346	rluA	-	7	245	659	0.371775	3323241	2.10638e-06	3.19632e-09	3.19632e-09
gi|556503834|ref|NC_000913.3|	60358	63264	rapA	-	48	756	2906	0.260151	3323241	1.44437e-05	4.97031e-09	4.97031e-09
gi|556503834|ref|NC_000913.3|	63429	65780	polB	-	35	1048	2351	0.445768	3323241	1.05319e-05	4.47975e-09	4.47975e-09
gi|556503834|ref|NC_000913.3|	65855	66550	araD	-	294	690	695	0.992806	3323241	8.84679e-05	1.27292e-07	1.27292e-07
gi|556503834|ref|NC_000913.3|	66835	68337	araA	-	43	867	1502	0.57723	3323241	1.29392e-05	8.61463e-09	8.61463e-09
gi|556503834|ref|NC_000913.3|	68348	70048	araB	-	31	1009	1700	0.593529	3323241	9.32824e-06	5.4872e-09	5.4872e-09
gi|556503834|ref|NC_000913.3|	70387	71265	araC	+	48	722	878	0.822323	3323241	1.44437e-05	1.64507e-08	1.64507e-08
gi|556503834|ref|NC_000913.3|	71351	72115	yabI	+	319	764	764	1	3323241	9.59906e-05	1.25642e-07	1.25642e-07
gi|556503834|ref|NC_000913.3|	72229	72927	thiQ	-	1978	698	698	1	3323241	0.000595202	8.52725e-07	8.52725e-07
gi|556503834|ref|NC_000913.3|	72911	74521	thiP	-	93	1223	1610	0.759627	3323241	2.79847e-05	1.73818e-08	1.73818e-08
gi|556503834|ref|NC_000913.3|	74497	75480	thiB	-	56	832	983	0.846389	3323241	1.6851e-05	1.71424e-08	1.71424e-08
gi|556503834|ref|NC_000913.3|	75644	77299	sgrR	-	18	677	1655	0.409064	3323241	5.4164e-06	3.27275e-09	3.27275e-09
gi|556503834|ref|NC_000913.3|	78848	79453	leuD	-	1656	605	605	1	3323241	0.000498309	8.23651e-07	8.23651e-07
gi|556503834|ref|NC_000913.3|	79464	80864	leuC	-	123	1340	1400	0.957143	3323241	3.70121e-05	2.64372e-08	2.64372e-08
gi|556503834|ref|NC_000913.3|	80867	81958	leuB	-	49	849	1091	0.778185	3323241	1.47446e-05	1.35148e-08	1.35148e-08
gi|556503834|ref|NC_000913.3|	81958	83529	leuA	-	45	720	1571	0.458307	3323241	1.3541e-05	8.61935e-09	8.61935e-09
gi|556503834|ref|NC_000913.3|	87357	87848	ilvH	+	543	491	491	1	3323241	0.000163395	3.32779e-07	3.32779e-07
gi|556503834|ref|NC_000913.3|	88028	89032	cra	+	58	852	1004	0.848606	3323241	1.74528e-05	1.73833e-08	1.73833e-08
gi|556503834|ref|NC_000913.3|	89634	90092	mraZ	+	601	458	458	1	3323241	0.000180848	3.94864e-07	3.94864e-07
gi|556503834|ref|NC_000913.3|	90094	91035	rsmH	+	350	941	941	1	3323241	0.000105319	1.11922e-07	1.11922e-07
gi|556503834|ref|NC_000913.3|	91413	93179	ftsI	+	77	1167	1766	0.660815	3323241	2.31702e-05	1.31201e-08	1.31201e-08
gi|556503834|ref|NC_000913.3|	93166	94653	murE	+	34	619	1487	0.416274	3323241	1.0231e-05	6.88028e-09	6.88028e-09
gi|556503834|ref|NC_000913.3|	94650	96008	murF	+	1209	1358	1358	1	3323241	0.000363801	2.67895e-07	2.67895e-07
gi|556503834|ref|NC_000913.3|	96002	97084	mraY	+	6199	1082	1082	1	3323241	0.00186535	1.72398e-06	1.72398e-06
gi|556503834|ref|NC_000913.3|	97087	98403	murD	+	231	1312	1316	0.996961	3323241	6.95105e-05	5.28195e-08	5.28195e-08
gi|556503834|ref|NC_000913.3|	98403	99647	ftsW	+	43	902	1244	0.72508	3323241	1.29392e-05	1.04013e-08	1.04013e-08
gi|556503834|ref|NC_000913.3|	99644	100711	murG	+	67	949	1067	0.889409	3323241	2.0161e-05	1.88951e-08	1.88951e-08
gi|556503834|ref|NC_000913.3|	100765	102240	murC	+	43	962	1475	0.652203	3323241	1.29392e-05	8.77232e-09	8.77232e-09
gi|556503834|ref|NC_000913.3|	103155	103985	ftsQ	+	273	830	830	1	3323241	8.21487e-05	9.89744e-08	9.89744e-08
gi|556503834|ref|NC_000913.3|	103982	105244	ftsA	+	38	526	1262	0.416799	3323241	1.14346e-05	9.06071e-09	9.06071e-09
gi|556503834|ref|NC_000913.3|	105305	106456	ftsZ	+	293	1151	1151	1	3323241	8.81669e-05	7.66003e-08	7.66003e-08
gi|556503834|ref|NC_000913.3|	106557	107474	lpxC	+	754	917	917	1	3323241	0.000226887	2.47423e-07	2.47423e-07
gi|556503834|ref|NC_000913.3|	107705	108217	secM	+	528	512	512	1	3323241	0.000158881	3.10315e-07	3.10315e-07
gi|556503834|ref|NC_000913.3|	108279	110984	secA	+	28	498	2705	0.184104	3323241	8.42551e-06	3.11479e-09	3.11479e-09
gi|556503834|ref|NC_000913.3|	111856	112599	zapD	-	2185	743	743	1	3323241	0.000657491	8.84913e-07	8.84913e-07
gi|556503834|ref|NC_000913.3|	112599	113219	coaE	-	188	618	620	0.996774	3323241	5.65713e-05	9.1244e-08	9.1244e-08
gi|556503834|ref|NC_000913.3|	113444	114487	uaC	+	4954	1043	1043	1	3323241	0.00149071	1.42926e-06	1.42926e-06
gi|556503834|ref|NC_000913.3|	114522	115724	hofC	-	723	1202	1202	1	3323241	0.000217559	1.80997e-07	1.80997e-07
gi|556503834|ref|NC_000913.3|	115714	117099	hofB	-	23	586	1385	0.423105	3323241	6.92095e-06	4.99708e-09	4.99708e-09
gi|556503834|ref|NC_000913.3|	117109	117549	ppdD	-	828	440	440	1	3323241	0.000249154	5.6626e-07	5.6626e-07
gi|556503834|ref|NC_000913.3|	117752	118645	adC	-	30	653	893	0.731243	3323241	9.02733e-06	1.0109e-08	1.0109e-08
gi|556503834|ref|NC_000913.3|	118733	119284	ampD	+	1573	551	551	1	3323241	0.000473333	8.59044e-07	8.59044e-07
gi|556503834|ref|NC_000913.3|	119281	120135	ampE	+	837	854	854	1	3323241	0.000251863	2.94921e-07	2.94921e-07
gi|556503834|ref|NC_000913.3|	120178	121551	aroP	-	49	807	1373	0.587764	3323241	1.47446e-05	1.0739e-08	1.0739e-08
gi|556503834|ref|NC_000913.3|	122092	122856	pdhR	+	530	764	764	1	3323241	0.000159483	2.08747e-07	2.08747e-07
gi|556503834|ref|NC_000913.3|	123017	125680	aceE	+	116	999	2663	0.375141	3323241	3.49057e-05	1.31077e-08	1.31077e-08
gi|556503834|ref|NC_000913.3|	125695	127587	aceF	+	39	1091	1892	0.576639	3323241	1.17355e-05	6.20271e-09	6.20271e-09
gi|556503834|ref|NC_000913.3|	127912	129336	lpd	+	18	568	1424	0.398876	3323241	5.4164e-06	3.80365e-09	3.80365e-09
gi|556503834|ref|NC_000913.3|	129407	131260	yacH	-	82	1406	1853	0.75877	3323241	2.46747e-05	1.33161e-08	1.33161e-08
gi|556503834|ref|NC_000913.3|	131615	134212	acnB	+	112	1048	2597	0.403543	3323241	3.3702e-05	1.29773e-08	1.29773e-08
gi|556503834|ref|NC_000913.3|	135598	136464	speE	-	297	866	866	1	3323241	8.93706e-05	1.03199e-07	1.03199e-07
gi|556503834|ref|NC_000913.3|	137083	138633	cueO	+	57	1100	1550	0.709677	3323241	1.71519e-05	1.10658e-08	1.10658e-08
gi|556503834|ref|NC_000913.3|	138835	141225	cd	-	140	897	2390	0.375314	3323241	4.21275e-05	1.76266e-08	1.76266e-08
gi|556503834|ref|NC_000913.3|	141431	141967	hpt	+	2240	536	536	1	3323241	0.000674041	1.25754e-06	1.25754e-06
gi|556503834|ref|NC_000913.3|	142008	142670	ca	-	458	662	662	1	3323241	0.000137817	2.08183e-07	2.08183e-07
gi|556503834|ref|NC_000913.3|	142779	143705	yadG	+	1909	926	926	1	3323241	0.000574439	6.20345e-07	6.20345e-07
gi|556503834|ref|NC_000913.3|	143702	144472	yadH	+	3489	770	770	1	3323241	0.00104988	1.36348e-06	1.36348e-06
gi|556503834|ref|NC_000913.3|	144577	145017	yadI	+	4247	440	440	1	3323241	0.00127797	2.90448e-06	2.90448e-06
gi|556503834|ref|NC_000913.3|	145081	146310	yadE	+	220	1158	1229	0.942229	3323241	6.62004e-05	5.38653e-08	5.38653e-08
gi|556503834|ref|NC_000913.3|	146968	147870	yadD	+	474	902	902	1	3323241	0.000142632	1.58128e-07	1.58128e-07
gi|556503834|ref|NC_000913.3|	147944	148795	panC	-	46	660	851	0.775558	3323241	1.38419e-05	1.62655e-08	1.62655e-08
gi|556503834|ref|NC_000913.3|	148807	149601	panB	-	4090	794	794	1	3323241	0.00123073	1.55003e-06	1.55003e-06
gi|556503834|ref|NC_000913.3|	156299	156883	yadN	-	6002	584	584	1	3323241	0.00180607	3.09258e-06	3.09258e-06
gi|556503834|ref|NC_000913.3|	157253	157732	folK	-	530	479	479	1	3323241	0.000159483	3.3295e-07	3.3295e-07
gi|556503834|ref|NC_000913.3|	157729	159126	pcnB	-	32	238	1397	0.170365	3323241	9.62915e-06	6.89274e-09	6.89274e-09
gi|556503834|ref|NC_000913.3|	159186	160112	luQ	-	187	926	926	1	3323241	5.62704e-05	6.07671e-08	6.07671e-08
gi|556503834|ref|NC_000913.3|	160149	160604	dksA	-	1693	455	455	1	3323241	0.000509442	1.11965e-06	1.11965e-06
gi|556503834|ref|NC_000913.3|	160782	161486	sfsA	-	2455	704	704	1	3323241	0.000738737	1.04934e-06	1.04934e-06
gi|556503834|ref|NC_000913.3|	161501	162031	ligT	-	1331	530	530	1	3323241	0.000400513	7.55684e-07	7.55684e-07
gi|556503834|ref|NC_000913.3|	162105	164534	hrpB	+	4	156	2429	0.064224	3323241	1.20364e-06	4.95531e-10	4.95531e-10
gi|556503834|ref|NC_000913.3|	164730	167264	mrcB	+	150	1430	2534	0.564325	3323241	4.51367e-05	1.78124e-08	1.78124e-08
gi|556503834|ref|NC_000913.3|	167484	169727	fhuA	+	21	684	2243	0.304949	3323241	6.31913e-06	2.81727e-09	2.81727e-09
gi|556503834|ref|NC_000913.3|	169778	170575	fhuC	+	1246	797	797	1	3323241	0.000374935	4.70433e-07	4.70433e-07
gi|556503834|ref|NC_000913.3|	170575	171465	fhuD	+	70	789	890	0.886517	3323241	2.10638e-05	2.36672e-08	2.36672e-08
gi|556503834|ref|NC_000913.3|	171462	173444	fhuB	+	10	363	1982	0.183148	3323241	3.00911e-06	1.51822e-09	1.51822e-09
gi|556503834|ref|NC_000913.3|	173602	174882	hemL	-	135	1113	1280	0.869531	3323241	4.0623e-05	3.17367e-08	3.17367e-08
gi|556503834|ref|NC_000913.3|	175107	176528	clcA	+	19	637	1421	0.448276	3323241	5.71731e-06	4.02344e-09	4.02344e-09
gi|556503834|ref|NC_000913.3|	177001	177624	yadS	-	3886	623	623	1	3323241	0.00116934	1.87695e-06	1.87695e-06
gi|556503834|ref|NC_000913.3|	177662	178462	btuF	-	134	800	800	1	3323241	4.03221e-05	5.04026e-08	5.04026e-08
gi|556503834|ref|NC_000913.3|	178455	179153	mt	-	122	697	698	0.998567	3323241	3.67112e-05	5.25948e-08	5.25948e-08
gi|556503834|ref|NC_000913.3|	179237	180754	dgt	+	16	584	1517	0.38497	3323241	4.81458e-06	3.17375e-09	3.17375e-09
gi|556503834|ref|NC_000913.3|	180884	182308	degP	+	91	1270	1424	0.891854	3323241	2.73829e-05	1.92296e-08	1.92296e-08
gi|556503834|ref|NC_000913.3|	184257	185069	yaeI	-	11	315	812	0.387931	3323241	3.31002e-06	4.07638e-09	4.07638e-09
gi|556503834|ref|NC_000913.3|	185123	185947	dapD	-	861	824	824	1	3323241	0.000259084	3.14423e-07	3.14423e-07
gi|556503834|ref|NC_000913.3|	185978	188650	lnD	-	67	750	2672	0.280689	3323241	2.0161e-05	7.5453e-09	7.5453e-09
gi|556503834|ref|NC_000913.3|	188712	189506	map	-	7301	794	794	1	3323241	0.00219695	2.76694e-06	2.76694e-06
gi|556503834|ref|NC_000913.3|	189874	190599	rpsB	+	137	714	725	0.984828	3323241	4.12248e-05	5.68618e-08	5.68618e-08
gi|556503834|ref|NC_000913.3|	190857	191708	tsf	+	38	718	851	0.843713	3323241	1.14346e-05	1.34367e-08	1.34367e-08
gi|556503834|ref|NC_000913.3|	191855	192580	pyrH	+	214	725	725	1	3323241	6.4395e-05	8.88206e-08	8.88206e-08
gi|556503834|ref|NC_000913.3|	192872	193429	frr	+	595	557	557	1	3323241	0.000179042	3.2144e-07	3.2144e-07
gi|556503834|ref|NC_000913.3|	193521	194717	dxr	+	40	968	1196	0.809365	3323241	1.20364e-05	1.00639e-08	1.00639e-08
gi|556503834|ref|NC_000913.3|	194903	195664	ispU	+	14	488	761	0.641262	3323241	4.21275e-06	5.53581e-09	5.53581e-09
gi|556503834|ref|NC_000913.3|	195677	196534	cdsA	+	615	857	857	1	3323241	0.00018506	2.1594e-07	2.1594e-07
gi|556503834|ref|NC_000913.3|	196546	197898	rseP	+	534	1352	1352	1	3323241	0.000160687	1.18851e-07	1.18851e-07
gi|556503834|ref|NC_000913.3|	197928	200360	bamA	+	9	371	2432	0.152549	3323241	2.7082e-06	1.11357e-09	1.11357e-09
gi|556503834|ref|NC_000913.3|	200482	200967	skp	+	498	485	485	1	3323241	0.000149854	3.08977e-07	3.08977e-07
gi|556503834|ref|NC_000913.3|	200971	201996	lpxD	+	26	619	1025	0.603903	3323241	7.82369e-06	7.63287e-09	7.63287e-09
gi|556503834|ref|NC_000913.3|	202101	202556	fabZ	+	13532	455	455	1	3323241	0.00407193	8.94929e-06	8.94929e-06
gi|556503834|ref|NC_000913.3|	202560	203348	lpxA	+	668	788	788	1	3323241	0.000201009	2.55087e-07	2.55087e-07
gi|556503834|ref|NC_000913.3|	203348	204496	lpxB	+	15	442	1148	0.385017	3323241	4.51367e-06	3.93176e-09	3.93176e-09
gi|556503834|ref|NC_000913.3|	204493	205089	rnhB	+	38	544	596	0.912752	3323241	1.14346e-05	1.91856e-08	1.91856e-08
gi|556503834|ref|NC_000913.3|	205126	208608	dnaE	+	51	574	3482	0.164848	3323241	1.53465e-05	4.40737e-09	4.40737e-09
gi|556503834|ref|NC_000913.3|	208621	209580	accA	+	894	959	959	1	3323241	0.000269014	2.80516e-07	2.80516e-07
gi|556503834|ref|NC_000913.3|	209679	211820	ldcC	+	19	524	2141	0.244745	3323241	5.71731e-06	2.67039e-09	2.67039e-09
gi|556503834|ref|NC_000913.3|	212331	213629	tilS	+	258	1295	1298	0.997689	3323241	7.76351e-05	5.98113e-08	5.98113e-08
gi|556503834|ref|NC_000913.3|	214291	214836	yaeQ	+	6784	545	545	1	3323241	0.00204138	3.74565e-06	3.74565e-06
gi|556503834|ref|NC_000913.3|	214833	215255	arfB	+	293	422	422	1	3323241	8.81669e-05	2.08926e-07	2.08926e-07
gi|556503834|ref|NC_000913.3|	215269	215979	lpE	+	1952	710	710	1	3323241	0.000587378	8.27294e-07	8.27294e-07
gi|556503834|ref|NC_000913.3|	216179	217003	yaeF	-	759	824	824	1	3323241	0.000228392	2.77174e-07	2.77174e-07
gi|556503834|ref|NC_000913.3|	217057	218775	proS	-	49	1202	1718	0.699651	3323241	1.47446e-05	8.58245e-09	8.58245e-09
gi|556503834|ref|NC_000913.3|	218887	219594	tsaA	-	1495	707	707	1	3323241	0.000449862	6.36297e-07	6.36297e-07
gi|556503834|ref|NC_000913.3|	219591	219995	rcsF	-	3618	404	404	1	3323241	0.0010887	2.69479e-06	2.69479e-06
gi|556503834|ref|NC_000913.3|	220113	220928	metQ	-	1255	815	815	1	3323241	0.000377643	4.63366e-07	4.63366e-07
gi|556503834|ref|NC_000913.3|	220968	221621	metI	-	6085	653	653	1	3323241	0.00183104	2.80405e-06	2.80405e-06
gi|556503834|ref|NC_000913.3|	221614	222645	metN	-	4090	1031	1031	1	3323241	0.00123073	1.19372e-06	1.19372e-06
gi|556503834|ref|NC_000913.3|	229167	229970	dkgB	+	5336	803	803	1	3323241	0.00160566	1.99958e-06	1.99958e-06
gi|556503834|ref|NC_000913.3|	229967	230881	yafC	-	228	914	914	1	3323241	6.86077e-05	7.50632e-08	7.50632e-08
gi|556503834|ref|NC_000913.3|	231926	232549	yafE	+	35	575	623	0.922953	3323241	1.05319e-05	1.69051e-08	1.69051e-08
gi|556503834|ref|NC_000913.3|	232597	233955	mltD	-	2	102	1358	0.0751105	3323241	6.01822e-07	4.43168e-10	4.43168e-10
gi|556503834|ref|NC_000913.3|	234816	235538	yafS	+	920	722	722	1	3323241	0.000276838	3.83432e-07	3.83432e-07
gi|556503834|ref|NC_000913.3|	235535	236002	rnhA	-	7349	467	467	1	3323241	0.0022114	4.73532e-06	4.73532e-06
gi|556503834|ref|NC_000913.3|	236067	236798	dnaQ	+	3319	731	731	1	3323241	0.000998724	1.36624e-06	1.36624e-06
gi|556503834|ref|NC_000913.3|	239419	240189	yafV	-	1035	770	770	1	3323241	0.000311443	4.04471e-07	4.04471e-07
gi|556503834|ref|NC_000913.3|	240343	240816	ivy	+	673	473	473	1	3323241	0.000202513	4.28146e-07	4.28146e-07
gi|556503834|ref|NC_000913.3|	240859	243303	fadE	-	7	190	2444	0.0777414	3323241	2.10638e-06	8.61857e-10	8.61857e-10
gi|556503834|ref|NC_000913.3|	243543	244121	mhA	+	1416	578	578	1	3323241	0.00042609	7.3718e-07	7.3718e-07
gi|556503834|ref|NC_000913.3|	244327	245094	yafJ	+	659	767	767	1	3323241	0.0001983	2.5854e-07	2.5854e-07
gi|556503834|ref|NC_000913.3|	245065	245805	yafK	-	229	740	740	1	3323241	6.89086e-05	9.31198e-08	9.31198e-08
gi|556503834|ref|NC_000913.3|	246712	247461	yafL	+	219	749	749	1	3323241	6.58995e-05	8.79833e-08	8.79833e-08
gi|556503834|ref|NC_000913.3|	247637	248134	rayT	+	548	497	497	1	3323241	0.000164899	3.31789e-07	3.31789e-07
gi|556503834|ref|NC_000913.3|	250898	251953	dinB	+	332	1055	1055	1	3323241	9.99025e-05	9.46943e-08	9.46943e-08
gi|556503834|ref|NC_000913.3|	254259	255716	pepD	-	23	695	1457	0.477007	3323241	6.92095e-06	4.75014e-09	4.75014e-09
gi|556503834|ref|NC_000913.3|	255977	256435	pt	+	2241	458	458	1	3323241	0.000674342	1.47236e-06	1.47236e-06
gi|556503834|ref|NC_000913.3|	256527	257771	frsA	+	2424	1244	1244	1	3323241	0.000729408	5.86341e-07	5.86341e-07
gi|556503834|ref|NC_000913.3|	259045	260100	phoE	-	412	1055	1055	1	3323241	0.000123975	1.17512e-07	1.17512e-07
gi|556503834|ref|NC_000913.3|	260388	261491	proB	+	3	136	1103	0.1233	3323241	9.02733e-07	8.18434e-10	8.18434e-10
gi|556503834|ref|NC_000913.3|	261503	262756	proA	+	30	815	1253	0.650439	3323241	9.02733e-06	7.20457e-09	7.20457e-09
gi|556503834|ref|NC_000913.3|	264256	264732	ykfG	-	236	476	476	1	3323241	7.1015e-05	1.49191e-07	1.49191e-07
gi|556503834|ref|NC_000913.3|	264748	265206	yafX	-	741	458	458	1	3323241	0.000222975	4.86845e-07	4.86845e-07
gi|556503834|ref|NC_000913.3|	265620	266087	ykfB	-	917	467	467	1	3323241	0.000275935	5.90868e-07	5.90868e-07
gi|556503834|ref|NC_000913.3|	266110	266553	yafY	-	334	443	443	1	3323241	0.000100504	2.26872e-07	2.26872e-07
gi|556503834|ref|NC_000913.3|	267184	268005	yafZ	-	23	616	821	0.750305	3323241	6.92095e-06	8.42991e-09	8.42991e-09
gi|556503834|ref|NC_000913.3|	268097	268960	ykfA	-	873	863	863	1	3323241	0.000262695	3.04398e-07	3.04398e-07
gi|556503834|ref|NC_000913.3|	269289	270182	perR	-	1258	893	893	1	3323241	0.000378546	4.23904e-07	4.23904e-07
gi|556503834|ref|NC_000913.3|	270603	271754	insI1	+	325	1136	1151	0.986968	3323241	9.77961e-05	8.49662e-08	8.49662e-08
gi|556503834|ref|NC_000913.3|	274101	275117	insH1	-	477	1014	1016	0.998031	3323241	0.000143535	1.41274e-07	1.41274e-07
gi|556503834|ref|NC_000913.3|	275325	276728	mmuP	+	9	61	1403	0.0434783	3323241	2.7082e-06	1.93029e-09	1.93029e-09
gi|556503834|ref|NC_000913.3|	277756	278802	afuC	-	6687	1046	1046	1	3323241	0.00201219	1.9237e-06	1.9237e-06
gi|556503834|ref|NC_000913.3|	279178	279681	insB1	-	738	503	503	1	3323241	0.000222072	4.41496e-07	4.41496e-07
gi|556503834|ref|NC_000913.3|	280829	281983	yagA	-	10	409	1154	0.354419	3323241	3.00911e-06	2.60755e-09	2.60755e-09
gi|556503834|ref|NC_000913.3|	282278	283186	yagE	+	16	581	908	0.639868	3323241	4.81458e-06	5.3024e-09	5.3024e-09
gi|556503834|ref|NC_000913.3|	283201	285168	yagF	+	10	387	1967	0.196746	3323241	3.00911e-06	1.5298e-09	1.5298e-09
gi|556503834|ref|NC_000913.3|	285395	286777	yagG	+	168	1276	1382	0.9233	3323241	5.05531e-05	3.65796e-08	3.65796e-08
gi|556503834|ref|NC_000913.3|	286789	288399	yagH	+	3	135	1610	0.0838509	3323241	9.02733e-07	5.60704e-10	5.60704e-10
gi|556503834|ref|NC_000913.3|	288404	289162	yagI	-	9	273	758	0.360158	3323241	2.7082e-06	3.57282e-09	3.57282e-09
gi|556503834|ref|NC_000913.3|	289301	290305	argF	-	160	1004	1004	1	3323241	4.81458e-05	4.7954e-08	4.7954e-08
gi|556503834|ref|NC_000913.3|	290649	291152	insB1	-	751	501	503	0.996024	3323241	0.000225984	4.49273e-07	4.49273e-07
gi|556503834|ref|NC_000913.3|	295139	295579	yagN	-	229	440	440	1	3323241	6.89086e-05	1.56611e-07	1.56611e-07
gi|556503834|ref|NC_000913.3|	297770	298726	paoD	-	400	956	956	1	3323241	0.000120364	1.25904e-07	1.25904e-07
gi|556503834|ref|NC_000913.3|	298736	300934	paoC	-	35	764	2198	0.347589	3323241	1.05319e-05	4.79158e-09	4.79158e-09
gi|556503834|ref|NC_000913.3|	300931	301887	paoB	-	79	932	956	0.974895	3323241	2.3772e-05	2.48661e-08	2.48661e-08
gi|556503834|ref|NC_000913.3|	301884	302573	paoA	-	666	689	689	1	3323241	0.000200407	2.90866e-07	2.90866e-07
gi|556503834|ref|NC_000913.3|	302991	303605	yagU	+	249	611	614	0.995114	3323241	7.49269e-05	1.22031e-07	1.22031e-07
gi|556503834|ref|NC_000913.3|	304495	305205	cpE	-	163	710	710	1	3323241	4.90485e-05	6.90824e-08	6.90824e-08
gi|556503834|ref|NC_000913.3|	305174	306817	cpD	-	54	1052	1643	0.640292	3323241	1.62492e-05	9.88996e-09	9.88996e-09
gi|556503834|ref|NC_000913.3|	306807	309332	cpC	-	27	609	2525	0.241188	3323241	8.1246e-06	3.21766e-09	3.21766e-09
gi|556503834|ref|NC_000913.3|	309358	310026	cpB	-	699	668	668	1	3323241	0.000210337	3.14876e-07	3.14876e-07
gi|556503834|ref|NC_000913.3|	310084	310671	cpA	-	166	587	587	1	3323241	4.99512e-05	8.50958e-08	8.50958e-08
gi|556503834|ref|NC_000913.3|	317726	318319	rclC	-	7445	593	593	1	3323241	0.00224028	3.77788e-06	3.77788e-06
gi|556503834|ref|NC_000913.3|	320227	321081	rclR	+	68	838	854	0.981265	3323241	2.0462e-05	2.39601e-08	2.39601e-08
gi|556503834|ref|NC_000913.3|	321608	322327	ykgE	+	357	719	719	1	3323241	0.000107425	1.49409e-07	1.49409e-07
gi|556503834|ref|NC_000913.3|	322338	323765	ykgF	+	272	1223	1427	0.857043	3323241	8.18478e-05	5.73566e-08	5.73566e-08
gi|556503834|ref|NC_000913.3|	323758	324453	ykgG	+	10111	695	695	1	3323241	0.00304251	4.37771e-06	4.37771e-06
gi|556503834|ref|NC_000913.3|	325577	327247	betA	-	43	908	1670	0.543713	3323241	1.29392e-05	7.74801e-09	7.74801e-09
gi|556503834|ref|NC_000913.3|	327261	328733	betB	-	356	1463	1472	0.993886	3323241	0.000107124	7.27747e-08	7.27747e-08
gi|556503834|ref|NC_000913.3|	328747	329334	betI	-	54	580	587	0.988075	3323241	1.62492e-05	2.76818e-08	2.76818e-08
gi|556503834|ref|NC_000913.3|	329463	331496	betT	+	27	904	2033	0.444663	3323241	8.1246e-06	3.99636e-09	3.99636e-09
gi|556503834|ref|NC_000913.3|	333501	334433	yahB	-	493	932	932	1	3323241	0.000148349	1.59173e-07	1.59173e-07
gi|556503834|ref|NC_000913.3|	334525	335022	yahC	-	205	497	497	1	3323241	6.16868e-05	1.24118e-07	1.24118e-07
gi|556503834|ref|NC_000913.3|	335280	335885	yahD	+	701	605	605	1	3323241	0.000210939	3.48659e-07	3.48659e-07
gi|556503834|ref|NC_000913.3|	335925	336788	yahE	+	309	859	863	0.995365	3323241	9.29815e-05	1.07742e-07	1.07742e-07
gi|556503834|ref|NC_000913.3|	338325	339743	yahG	+	2240	1418	1418	1	3323241	0.000674041	4.75346e-07	4.75346e-07
gi|556503834|ref|NC_000913.3|	340165	341115	yahI	+	431	942	950	0.991579	3323241	0.000129693	1.36519e-07	1.36519e-07
gi|556503834|ref|NC_000913.3|	341125	342507	yahJ	+	33	814	1382	0.589001	3323241	9.93007e-06	7.18529e-09	7.18529e-09
gi|556503834|ref|NC_000913.3|	342884	343933	yahK	+	86	897	1049	0.8551	3323241	2.58784e-05	2.46695e-08	2.46695e-08
gi|556503834|ref|NC_000913.3|	345666	346337	yahN	-	17043	671	671	1	3323241	0.00512843	7.64296e-06	7.64296e-06
gi|556503834|ref|NC_000913.3|	346857	348443	prpR	-	240	1583	1586	0.998108	3323241	7.22187e-05	4.55351e-08	4.55351e-08
gi|556503834|ref|NC_000913.3|	348682	349572	prpB	+	74	831	890	0.933708	3323241	2.22674e-05	2.50196e-08	2.50196e-08
gi|556503834|ref|NC_000913.3|	350012	351181	prpC	+	715	1169	1169	1	3323241	0.000215151	1.84047e-07	1.84047e-07
gi|556503834|ref|NC_000913.3|	351215	352666	prpD	+	119	1353	1451	0.93246	3323241	3.58084e-05	2.46784e-08	2.46784e-08
gi|556503834|ref|NC_000913.3|	352706	354592	prpE	+	11	465	1886	0.246554	3323241	3.31002e-06	1.75505e-09	1.75505e-09
gi|556503834|ref|NC_000913.3|	354922	356181	codB	+	128	1248	1259	0.991263	3323241	3.85166e-05	3.0593e-08	3.0593e-08
gi|556503834|ref|NC_000913.3|	356171	357454	codA	+	9	314	1283	0.244739	3323241	2.7082e-06	2.11083e-09	2.11083e-09
gi|556503834|ref|NC_000913.3|	357791	358690	cynR	-	113	894	899	0.994438	3323241	3.4003e-05	3.78231e-08	3.78231e-08
gi|556503834|ref|NC_000913.3|	358799	359458	cynT	+	1006	659	659	1	3323241	0.000302717	4.59357e-07	4.59357e-07
gi|556503834|ref|NC_000913.3|	359489	359959	cynS	+	4664	470	470	1	3323241	0.00140345	2.98606e-06	2.98606e-06
gi|556503834|ref|NC_000913.3|	359992	361146	cynX	+	74	1082	1154	0.937608	3323241	2.22674e-05	1.92959e-08	1.92959e-08
gi|556503834|ref|NC_000913.3|	363231	366305	lacZ	-	22	683	3074	0.222186	3323241	6.62004e-06	2.15356e-09	2.15356e-09
gi|556503834|ref|NC_000913.3|	366428	367510	lacI	-	106	1071	1082	0.989834	3323241	3.18966e-05	2.94793e-08	2.94793e-08
gi|556503834|ref|NC_000913.3|	367587	368420	mhpR	-	567	833	833	1	3323241	0.000170617	2.04822e-07	2.04822e-07
gi|556503834|ref|NC_000913.3|	368611	370275	mhpA	+	27	1006	1664	0.604567	3323241	8.1246e-06	4.88257e-09	4.88257e-09
gi|556503834|ref|NC_000913.3|	370277	371221	mhpB	+	0	0	944	0	3323241	0	0	0
gi|556503834|ref|NC_000913.3|	371239	372105	mhpC	+	305	866	866	1	3323241	9.17779e-05	1.05979e-07	1.05979e-07
gi|556503834|ref|NC_000913.3|	372115	372924	mhpD	+	50	760	809	0.939431	3323241	1.50456e-05	1.85977e-08	1.85977e-08
gi|556503834|ref|NC_000913.3|	372921	373871	mhpF	+	24	601	950	0.632632	3323241	7.22187e-06	7.60196e-09	7.60196e-09
gi|556503834|ref|NC_000913.3|	373868	374881	mhpE	+	100	950	1013	0.937809	3323241	3.00911e-05	2.97049e-08	2.97049e-08
gi|556503834|ref|NC_000913.3|	375459	376670	mhpT	+	26	692	1211	0.571429	3323241	7.82369e-06	6.46052e-09	6.46052e-09
gi|556503834|ref|NC_000913.3|	376772	377311	yaiL	+	321	539	539	1	3323241	9.65925e-05	1.79207e-07	1.79207e-07
gi|556503834|ref|NC_000913.3|	377535	378368	frmB	-	1159	833	833	1	3323241	0.000348756	4.18675e-07	4.18675e-07
gi|556503834|ref|NC_000913.3|	378462	379571	frmA	-	127	1082	1109	0.975654	3323241	3.82157e-05	3.44596e-08	3.44596e-08
gi|556503834|ref|NC_000913.3|	380069	380842	yaiO	-	312	773	773	1	3323241	9.38843e-05	1.21454e-07	1.21454e-07
gi|556503834|ref|NC_000913.3|	381674	382579	insD1	+	273	902	905	0.996685	3323241	8.21487e-05	9.07721e-08	9.07721e-08
gi|556503834|ref|NC_000913.3|	385232	386194	tauA	+	92	961	962	0.998961	3323241	2.76838e-05	2.87774e-08	2.87774e-08
gi|556503834|ref|NC_000913.3|	386207	386974	tauB	+	157	755	767	0.984355	3323241	4.7243e-05	6.15946e-08	6.15946e-08
gi|556503834|ref|NC_000913.3|	386971	387798	tauC	+	88	775	827	0.937122	3323241	2.64802e-05	3.20196e-08	3.20196e-08
gi|556503834|ref|NC_000913.3|	387795	388646	tauD	+	47	773	851	0.908343	3323241	1.41428e-05	1.66191e-08	1.66191e-08
gi|556503834|ref|NC_000913.3|	388753	389727	hemB	-	1443	974	974	1	3323241	0.000434215	4.45806e-07	4.45806e-07
gi|556503834|ref|NC_000913.3|	395130	396287	ampH	-	295	1157	1157	1	3323241	8.87688e-05	7.67232e-08	7.67232e-08
gi|556503834|ref|NC_000913.3|	396639	397859	sbmA	+	788	1219	1220	0.99918	3323241	0.000237118	1.94359e-07	1.94359e-07
gi|556503834|ref|NC_000913.3|	397872	398966	yaiW	+	1	51	1094	0.0466179	3323241	3.00911e-07	2.75056e-10	2.75056e-10
gi|556503834|ref|NC_000913.3|	399829	400923	ddlA	-	3273	1094	1094	1	3323241	0.000984882	9.00258e-07	9.00258e-07
gi|556503834|ref|NC_000913.3|	401747	403162	phoA	+	28	745	1415	0.526502	3323241	8.42551e-06	5.95442e-09	5.95442e-09
gi|556503834|ref|NC_000913.3|	403703	404818	yaiC	+	20	698	1115	0.626009	3323241	6.01822e-06	5.39751e-09	5.39751e-09
gi|556503834|ref|NC_000913.3|	404835	405644	proC	-	1035	809	809	1	3323241	0.000311443	3.84973e-07	3.84973e-07
gi|556503834|ref|NC_000913.3|	405764	406222	yaiI	+	5521	458	458	1	3323241	0.00166133	3.62736e-06	3.62736e-06
gi|556503834|ref|NC_000913.3|	406405	406929	aroL	+	33	494	524	0.942748	3323241	9.93007e-06	1.89505e-08	1.89505e-08
gi|556503834|ref|NC_000913.3|	407428	408105	aroM	+	48	644	677	0.951256	3323241	1.44437e-05	2.13349e-08	2.13349e-08
gi|556503834|ref|NC_000913.3|	409108	410019	rdgC	-	69	824	911	0.904501	3323241	2.07629e-05	2.27913e-08	2.27913e-08
gi|556503834|ref|NC_000913.3|	410144	411052	mak	+	256	907	908	0.998899	3323241	7.70332e-05	8.48384e-08	8.48384e-08
gi|556503834|ref|NC_000913.3|	411297	412481	araJ	-	4604	1184	1184	1	3323241	0.00138539	1.1701e-06	1.1701e-06
gi|556503834|ref|NC_000913.3|	412607	415753	sbcC	-	7	273	3146	0.0867769	3323241	2.10638e-06	6.69541e-10	6.69541e-10
gi|556503834|ref|NC_000913.3|	415750	416952	sbcD	-	145	1183	1202	0.984193	3323241	4.36321e-05	3.62996e-08	3.62996e-08
gi|556503834|ref|NC_000913.3|	417142	417831	phoB	+	17702	689	689	1	3323241	0.00532673	7.7311e-06	7.7311e-06
gi|556503834|ref|NC_000913.3|	417889	419184	phoR	+	80	1022	1295	0.789189	3323241	2.40729e-05	1.85891e-08	1.85891e-08
gi|556503834|ref|NC_000913.3|	419591	420910	brnQ	+	271	1319	1319	1	3323241	8.15469e-05	6.18248e-08	6.18248e-08
gi|556503834|ref|NC_000913.3|	420986	422359	proY	+	26	687	1373	0.500364	3323241	7.82369e-06	5.69824e-09	5.69824e-09
gi|556503834|ref|NC_000913.3|	422518	424332	malZ	+	12	399	1814	0.219956	3323241	3.61093e-06	1.99059e-09	1.99059e-09
gi|556503834|ref|NC_000913.3|	424337	424918	acpH	-	430	581	581	1	3323241	0.000129392	2.22705e-07	2.22705e-07
gi|556503834|ref|NC_000913.3|	425011	426081	queA	+	46	916	1070	0.856075	3323241	1.38419e-05	1.29364e-08	1.29364e-08
gi|556503834|ref|NC_000913.3|	426137	427264	tgt	+	53	944	1127	0.837622	3323241	1.59483e-05	1.41511e-08	1.41511e-08
gi|556503834|ref|NC_000913.3|	427647	429494	secD	+	10	481	1847	0.260422	3323241	3.00911e-06	1.62919e-09	1.62919e-09
gi|556503834|ref|NC_000913.3|	429505	430476	secF	+	166	970	971	0.99897	3323241	4.99512e-05	5.14431e-08	5.14431e-08
gi|556503834|ref|NC_000913.3|	431129	432013	tsx	-	64	817	884	0.924208	3323241	1.92583e-05	2.17854e-08	2.17854e-08
gi|556503834|ref|NC_000913.3|	432312	432851	yajI	-	2267	539	539	1	3323241	0.000682165	1.26561e-06	1.26561e-06
gi|556503834|ref|NC_000913.3|	433002	433451	rdR	+	385	449	449	1	3323241	0.000115851	2.5802e-07	2.5802e-07
gi|556503834|ref|NC_000913.3|	433455	434558	ribD	+	312	1102	1103	0.999093	3323241	9.38843e-05	8.51172e-08	8.51172e-08
gi|556503834|ref|NC_000913.3|	434647	435117	ribE	+	150	450	470	0.957447	3323241	4.51367e-05	9.60354e-08	9.60354e-08
gi|556503834|ref|NC_000913.3|	435137	435556	usB	+	3	150	419	0.357995	3323241	9.02733e-07	2.15449e-09	2.15449e-09
gi|556503834|ref|NC_000913.3|	435634	436611	thiL	+	509	977	977	1	3323241	0.000153164	1.56769e-07	1.56769e-07
gi|556503834|ref|NC_000913.3|	436589	437107	pgpA	+	9087	518	518	1	3323241	0.00273438	5.27872e-06	5.27872e-06
gi|556503834|ref|NC_000913.3|	437161	438135	yajO	-	490	957	974	0.982546	3323241	0.000147446	1.51382e-07	1.51382e-07
gi|556503834|ref|NC_000913.3|	438315	440177	dxs	-	22	764	1862	0.410311	3323241	6.62004e-06	3.55534e-09	3.55534e-09
gi|556503834|ref|NC_000913.3|	440202	441101	ispA	-	89	890	899	0.989989	3323241	2.67811e-05	2.97899e-08	2.97899e-08
gi|556503834|ref|NC_000913.3|	441549	442997	thiI	+	82	1265	1448	0.873619	3323241	2.46747e-05	1.70405e-08	1.70405e-08
gi|556503834|ref|NC_000913.3|	443051	443641	yajL	-	22	378	590	0.640678	3323241	6.62004e-06	1.12204e-08	1.12204e-08
gi|556503834|ref|NC_000913.3|	443604	444515	panE	-	109	892	911	0.979144	3323241	3.27993e-05	3.60036e-08	3.60036e-08
gi|556503834|ref|NC_000913.3|	444683	445174	yajQ	+	663	491	491	1	3323241	0.000199504	4.06322e-07	4.06322e-07
gi|556503834|ref|NC_000913.3|	445302	446666	yajR	-	51	945	1364	0.692815	3323241	1.53465e-05	1.12511e-08	1.12511e-08
gi|556503834|ref|NC_000913.3|	446815	447705	cyoE	-	4543	890	890	1	3323241	0.00136704	1.536e-06	1.536e-06
gi|556503834|ref|NC_000913.3|	448046	448660	cyoC	-	11982	614	614	1	3323241	0.00360552	5.87218e-06	5.87218e-06
gi|556503834|ref|NC_000913.3|	448650	450641	cyoB	-	69	921	1991	0.462582	3323241	2.07629e-05	1.04284e-08	1.04284e-08
gi|556503834|ref|NC_000913.3|	450663	451610	cyoA	-	6665	947	947	1	3323241	0.00200557	2.11782e-06	2.11782e-06
gi|556503834|ref|NC_000913.3|	452070	453545	ampG	-	341	1466	1475	0.993898	3323241	0.000102611	6.95666e-08	6.95666e-08
gi|556503834|ref|NC_000913.3|	455133	456431	ti	+	16	253	1298	0.194915	3323241	4.81458e-06	3.70923e-09	3.70923e-09
gi|556503834|ref|NC_000913.3|	456677	457300	clpP	+	82	622	623	0.998395	3323241	2.46747e-05	3.96063e-08	3.96063e-08
gi|556503834|ref|NC_000913.3|	457426	458700	clpX	+	32	712	1274	0.55887	3323241	9.62915e-06	7.55821e-09	7.55821e-09
gi|556503834|ref|NC_000913.3|	458888	461242	lo	+	7	180	2354	0.0764656	3323241	2.10638e-06	8.94808e-10	8.94808e-10
gi|556503834|ref|NC_000913.3|	461915	463786	ppiD	+	2	102	1871	0.0545163	3323241	6.01822e-07	3.21658e-10	3.21658e-10
gi|556503834|ref|NC_000913.3|	464852	465547	queC	-	139	692	695	0.995683	3323241	4.18266e-05	6.01822e-08	6.01822e-08
gi|556503834|ref|NC_000913.3|	465612	467312	ybaE	-	210	1653	1700	0.972353	3323241	6.31913e-05	3.71714e-08	3.71714e-08
gi|556503834|ref|NC_000913.3|	467412	468230	cof	+	187	818	818	1	3323241	5.62704e-05	6.87902e-08	6.87902e-08
gi|556503834|ref|NC_000913.3|	468383	468841	ybaO	+	2648	458	458	1	3323241	0.000796813	1.73977e-06	1.73977e-06
gi|556503834|ref|NC_000913.3|	468871	470643	mdlA	+	143	1491	1772	0.841422	3323241	4.30303e-05	2.42835e-08	2.42835e-08
gi|556503834|ref|NC_000913.3|	470636	472417	mdlB	+	4	157	1781	0.0881527	3323241	1.20364e-06	6.75825e-10	6.75825e-10
gi|556503834|ref|NC_000913.3|	472966	474252	amtB	+	10	433	1286	0.336703	3323241	3.00911e-06	2.3399e-09	2.3399e-09
gi|556503834|ref|NC_000913.3|	475379	475951	ybaY	+	1128	571	572	0.998252	3323241	0.000339428	5.93405e-07	5.93405e-07
gi|556503834|ref|NC_000913.3|	477067	478617	ylaB	-	48	1128	1550	0.727742	3323241	1.44437e-05	9.31854e-09	9.31854e-09
gi|556503834|ref|NC_000913.3|	478781	479251	ylaC	-	7483	470	470	1	3323241	0.00225172	4.79089e-06	4.79089e-06
gi|556503834|ref|NC_000913.3|	481254	484403	acrB	-	48	892	3149	0.283264	3323241	1.44437e-05	4.58677e-09	4.58677e-09
gi|556503834|ref|NC_000913.3|	484426	485619	acrA	-	23	607	1193	0.508801	3323241	6.92095e-06	5.8013e-09	5.8013e-09
gi|556503834|ref|NC_000913.3|	485761	486408	acrR	+	1498	647	647	1	3323241	0.000450765	6.967e-07	6.967e-07
gi|556503834|ref|NC_000913.3|	486536	489898	mscK	+	46	818	3362	0.243308	3323241	1.38419e-05	4.11717e-09	4.11717e-09
gi|556503834|ref|NC_000913.3|	490285	490812	priC	-	351	527	527	1	3323241	0.00010562	2.00417e-07	2.00417e-07
gi|556503834|ref|NC_000913.3|	491412	491963	apt	+	384	548	551	0.994555	3323241	0.00011555	2.09709e-07	2.09709e-07
gi|556503834|ref|NC_000913.3|	492092	494023	dnaX	+	184	1850	1931	0.958053	3323241	5.53676e-05	2.8673e-08	2.8673e-08
gi|556503834|ref|NC_000913.3|	494405	495010	recR	+	890	601	605	0.993388	3323241	0.000267811	4.42663e-07	4.42663e-07
gi|556503834|ref|NC_000913.3|	495120	496994	htpG	+	121	1372	1874	0.732124	3323241	3.64102e-05	1.94292e-08	1.94292e-08
gi|556503834|ref|NC_000913.3|	497175	497819	adk	+	270	637	644	0.98913	3323241	8.1246e-05	1.26158e-07	1.26158e-07
gi|556503834|ref|NC_000913.3|	498055	499017	hemH	+	2638	962	962	1	3323241	0.000793803	8.25159e-07	8.25159e-07
gi|556503834|ref|NC_000913.3|	499014	499973	aes	-	6240	959	959	1	3323241	0.00187769	1.95796e-06	1.95796e-06
gi|556503834|ref|NC_000913.3|	500125	501429	sk	+	3372	1304	1304	1	3323241	0.00101467	7.78123e-07	7.78123e-07
gi|556503834|ref|NC_000913.3|	501562	503238	ybaL	-	5	215	1676	0.128282	3323241	1.50456e-06	8.97706e-10	8.97706e-10
gi|556503834|ref|NC_000913.3|	503476	504696	fsr	-	593	1220	1220	1	3323241	0.00017844	1.46263e-07	1.46263e-07
gi|556503834|ref|NC_000913.3|	504914	506566	ushA	+	10	392	1652	0.237288	3323241	3.00911e-06	1.8215e-09	1.8215e-09
gi|556503834|ref|NC_000913.3|	506603	507082	ybaK	-	74	479	479	1	3323241	2.22674e-05	4.64873e-08	4.64873e-08
gi|556503834|ref|NC_000913.3|	507286	508080	ybaP	-	75	725	794	0.913098	3323241	2.25683e-05	2.84236e-08	2.84236e-08
gi|556503834|ref|NC_000913.3|	508875	511379	copA	-	4	203	2504	0.0810703	3323241	1.20364e-06	4.80689e-10	4.80689e-10
gi|556503834|ref|NC_000913.3|	511641	512573	lsA	+	105	888	932	0.95279	3323241	3.15957e-05	3.39009e-08	3.39009e-08
gi|556503834|ref|NC_000913.3|	512576	513868	ybaT	+	102	1274	1292	0.986068	3323241	3.06929e-05	2.37561e-08	2.37561e-08
gi|556503834|ref|NC_000913.3|	513993	514400	cueR	+	1824	407	407	1	3323241	0.000548862	1.34855e-06	1.34855e-06
gi|556503834|ref|NC_000913.3|	514401	514859	ybbJ	-	3730	458	458	1	3323241	0.0011224	2.45065e-06	2.45065e-06
gi|556503834|ref|NC_000913.3|	514856	515773	qmcA	-	118	912	917	0.994547	3323241	3.55075e-05	3.87214e-08	3.87214e-08
gi|556503834|ref|NC_000913.3|	515919	516596	fetA	+	819	677	677	1	3323241	0.000246446	3.64027e-07	3.64027e-07
gi|556503834|ref|NC_000913.3|	518340	519149	ybbO	-	2430	809	809	1	3323241	0.000731214	9.03849e-07	9.03849e-07
gi|556503834|ref|NC_000913.3|	519139	519765	tesA	-	248	626	626	1	3323241	7.46259e-05	1.19211e-07	1.19211e-07
gi|556503834|ref|NC_000913.3|	519733	520419	ybbA	+	1123	686	686	1	3323241	0.000337923	4.92599e-07	4.92599e-07
gi|556503834|ref|NC_000913.3|	520416	522830	ybbP	+	28	881	2414	0.364954	3323241	8.42551e-06	3.49027e-09	3.49027e-09
gi|556503834|ref|NC_000913.3|	523261	527541	rhsD	+	11	482	4280	0.112617	3323241	3.31002e-06	7.7337e-10	7.7337e-10
gi|556503834|ref|NC_000913.3|	530132	531226	mnmH	-	179	1094	1094	1	3323241	5.38631e-05	4.9235e-08	4.9235e-08
gi|556503834|ref|NC_000913.3|	531295	532221	allS	-	161	909	926	0.981641	3323241	4.84467e-05	5.23182e-08	5.23182e-08
gi|556503834|ref|NC_000913.3|	532451	532933	allA	+	9814	482	482	1	3323241	0.00295314	6.12685e-06	6.12685e-06
gi|556503834|ref|NC_000913.3|	533011	533826	allR	+	250	815	815	1	3323241	7.52278e-05	9.2304e-08	9.2304e-08
gi|556503834|ref|NC_000913.3|	533916	535697	cl	+	1	51	1781	0.0286356	3323241	3.00911e-07	1.68956e-10	1.68956e-10
gi|556503834|ref|NC_000913.3|	536586	537464	lxR	+	620	878	878	1	3323241	0.000186565	2.12488e-07	2.12488e-07
gi|556503834|ref|NC_000913.3|	537633	539087	ybbW	+	83	1277	1454	0.878267	3323241	2.49756e-05	1.71772e-08	1.71772e-08
gi|556503834|ref|NC_000913.3|	540565	541866	ybbY	+	98	1248	1301	0.959262	3323241	2.94893e-05	2.26666e-08	2.26666e-08
gi|556503834|ref|NC_000913.3|	543261	544046	allE	-	3201	785	785	1	3323241	0.000963216	1.22703e-06	1.22703e-06
gi|556503834|ref|NC_000913.3|	544057	545292	allC	-	290	1230	1235	0.995951	3323241	8.72642e-05	7.06593e-08	7.06593e-08
gi|556503834|ref|NC_000913.3|	545314	546363	allD	-	4864	1049	1049	1	3323241	0.00146363	1.39526e-06	1.39526e-06
gi|556503834|ref|NC_000913.3|	546680	548347	fdrA	+	63	1192	1667	0.715057	3323241	1.89574e-05	1.13722e-08	1.13722e-08
gi|556503834|ref|NC_000913.3|	549627	550442	ylbF	+	59	712	815	0.87362	3323241	1.77538e-05	2.17837e-08	2.17837e-08
gi|556503834|ref|NC_000913.3|	550439	551332	ybcF	+	688	893	893	1	3323241	0.000207027	2.31833e-07	2.31833e-07
gi|556503834|ref|NC_000913.3|	551527	552594	purK	-	31	795	1067	0.74508	3323241	9.32824e-06	8.7425e-09	8.7425e-09
gi|556503834|ref|NC_000913.3|	552591	553100	purE	-	75	502	509	0.986248	3323241	2.25683e-05	4.43386e-08	4.43386e-08
gi|556503834|ref|NC_000913.3|	553218	553940	lpxH	-	4631	722	722	1	3323241	0.00139352	1.93008e-06	1.93008e-06
gi|556503834|ref|NC_000913.3|	553943	554437	ppiB	-	2613	494	494	1	3323241	0.000786281	1.59166e-06	1.59166e-06
gi|556503834|ref|NC_000913.3|	554611	555996	cysS	+	667	1385	1385	1	3323241	0.000200708	1.44915e-07	1.44915e-07
gi|556503834|ref|NC_000913.3|	556032	556553	ybcI	-	859	521	521	1	3323241	0.000258483	4.96128e-07	4.96128e-07
gi|556503834|ref|NC_000913.3|	556875	557741	folD	-	1391	866	866	1	3323241	0.000418567	4.83334e-07	4.83334e-07
gi|556503834|ref|NC_000913.3|	558212	558754	sfmA	+	4	164	542	0.302583	3323241	1.20364e-06	2.22075e-09	2.22075e-09
gi|556503834|ref|NC_000913.3|	559697	562300	sfmD	+	634	1140	2603	0.437956	3323241	0.000190778	7.32914e-08	7.32914e-08
gi|556503834|ref|NC_000913.3|	562336	563319	sfmH	+	255	978	983	0.994914	3323241	7.67323e-05	7.80593e-08	7.80593e-08
gi|556503834|ref|NC_000913.3|	563330	563845	sfmF	+	460	515	515	1	3323241	0.000138419	2.68775e-07	2.68775e-07
gi|556503834|ref|NC_000913.3|	564815	565978	intD	-	7773	1163	1163	1	3323241	0.00233898	2.01116e-06	2.01116e-06
gi|556503834|ref|NC_000913.3|	572466	572921	ybcN	+	140	443	455	0.973626	3323241	4.21275e-05	9.2588e-08	9.2588e-08
gi|556503834|ref|NC_000913.3|	574737	575753	insH1	-	436	1009	1016	0.99311	3323241	0.000131197	1.29131e-07	1.29131e-07
gi|556503834|ref|NC_000913.3|	577613	578110	rrrD	+	2828	497	497	1	3323241	0.000850977	1.71223e-06	1.71223e-06
gi|556503834|ref|NC_000913.3|	578107	578568	rzpD	+	61	417	461	0.904555	3323241	1.83556e-05	3.98169e-08	3.98169e-08
gi|556503834|ref|NC_000913.3|	579184	579594	ybcV	-	15554	410	410	1	3323241	0.00468037	1.14155e-05	1.14155e-05
gi|556503834|ref|NC_000913.3|	580834	581379	ohD	+	2335	545	545	1	3323241	0.000702627	1.28922e-06	1.28922e-06
gi|556503834|ref|NC_000913.3|	584680	585633	ompT	-	712	953	953	1	3323241	0.000214249	2.24815e-07	2.24815e-07
gi|556503834|ref|NC_000913.3|	586147	586908	vY	-	119	761	761	1	3323241	3.58084e-05	4.70544e-08	4.70544e-08
gi|556503834|ref|NC_000913.3|	587091	587981	ybcH	-	2472	890	890	1	3323241	0.000743852	8.35789e-07	8.35789e-07
gi|556503834|ref|NC_000913.3|	587982	590954	frA	-	18	164	2972	0.0551817	3323241	5.4164e-06	1.82248e-09	1.82248e-09
gi|556503834|ref|NC_000913.3|	590941	593178	frB	-	158	911	2237	0.407242	3323241	4.75439e-05	2.12534e-08	2.12534e-08
gi|556503834|ref|NC_000913.3|	593328	594770	cusS	-	509	1442	1442	1	3323241	0.000153164	1.06216e-07	1.06216e-07
gi|556503834|ref|NC_000913.3|	594760	595443	cusR	-	232	683	683	1	3323241	6.98114e-05	1.02213e-07	1.02213e-07
gi|556503834|ref|NC_000913.3|	595600	596973	cusC	+	9	354	1373	0.25783	3323241	2.7082e-06	1.97247e-09	1.97247e-09
gi|556503834|ref|NC_000913.3|	597479	598702	cusB	+	257	1220	1223	0.997547	3323241	7.73341e-05	6.32332e-08	6.32332e-08
gi|556503834|ref|NC_000913.3|	598714	601857	cusA	+	5	145	3143	0.0461343	3323241	1.50456e-06	4.787e-10	4.787e-10
gi|556503834|ref|NC_000913.3|	601959	603335	pheP	+	75	1209	1376	0.878634	3323241	2.25683e-05	1.64014e-08	1.64014e-08
gi|556503834|ref|NC_000913.3|	603416	604663	ybdG	-	2605	1247	1247	1	3323241	0.000783873	6.28607e-07	6.28607e-07
gi|556503834|ref|NC_000913.3|	604771	605424	fsB	-	194	651	653	0.996937	3323241	5.83767e-05	8.93978e-08	8.93978e-08
gi|556503834|ref|NC_000913.3|	606265	607383	ybdK	-	1218	1118	1118	1	3323241	0.00036651	3.27826e-07	3.27826e-07
gi|556503834|ref|NC_000913.3|	608065	609177	insL1	+	493	1112	1112	1	3323241	0.000148349	1.33408e-07	1.33408e-07
gi|556503834|ref|NC_000913.3|	609459	610079	tD	-	670	620	620	1	3323241	0.00020161	3.25178e-07	3.25178e-07
gi|556503834|ref|NC_000913.3|	610254	612494	fepA	-	12	482	2240	0.215179	3323241	3.61093e-06	1.61202e-09	1.61202e-09
gi|556503834|ref|NC_000913.3|	612737	613939	fes	+	178	1180	1202	0.981697	3323241	5.35622e-05	4.45609e-08	4.45609e-08
gi|556503834|ref|NC_000913.3|	614157	618038	tF	+	5	195	3881	0.0502448	3323241	1.50456e-06	3.87672e-10	3.87672e-10
gi|556503834|ref|NC_000913.3|	618254	619387	fepE	+	549	1133	1133	1	3323241	0.0001652	1.45808e-07	1.45808e-07
gi|556503834|ref|NC_000913.3|	619384	620199	fepC	-	356	815	815	1	3323241	0.000107124	1.31441e-07	1.31441e-07
gi|556503834|ref|NC_000913.3|	620196	621188	fepG	-	83	932	992	0.939516	3323241	2.49756e-05	2.5177e-08	2.5177e-08
gi|556503834|ref|NC_000913.3|	621185	622189	fepD	-	18	640	1004	0.63745	3323241	5.4164e-06	5.39482e-09	5.39482e-09
gi|556503834|ref|NC_000913.3|	622300	623550	tS	+	28	861	1250	0.6888	3323241	8.42551e-06	6.74041e-09	6.74041e-09
gi|556503834|ref|NC_000913.3|	623554	624510	fepB	-	15	479	956	0.501046	3323241	4.51367e-06	4.72141e-09	4.72141e-09
gi|556503834|ref|NC_000913.3|	624885	626060	tC	+	32	835	1175	0.710638	3323241	9.62915e-06	8.19502e-09	8.19502e-09
gi|556503834|ref|NC_000913.3|	626070	627680	tE	+	5	224	1610	0.13913	3323241	1.50456e-06	9.34506e-10	9.34506e-10
gi|556503834|ref|NC_000913.3|	627694	628551	tB	+	22	428	857	0.499417	3323241	6.62004e-06	7.72467e-09	7.72467e-09
gi|556503834|ref|NC_000913.3|	628551	629297	tA	+	1242	746	746	1	3323241	0.000373732	5.00981e-07	5.00981e-07
gi|556503834|ref|NC_000913.3|	629300	629713	tH	+	406	413	413	1	3323241	0.00012217	2.95811e-07	2.95811e-07
gi|556503834|ref|NC_000913.3|	629894	631999	cstA	+	10	263	2105	0.124941	3323241	3.00911e-06	1.42951e-09	1.42951e-09
gi|556503834|ref|NC_000913.3|	632389	633477	ybdH	-	222	1088	1088	1	3323241	6.68023e-05	6.13991e-08	6.13991e-08
gi|556503834|ref|NC_000913.3|	633586	634746	ybdL	+	92	1052	1160	0.906896	3323241	2.76838e-05	2.38654e-08	2.38654e-08
gi|556503834|ref|NC_000913.3|	634747	635376	ybdM	-	6987	629	629	1	3323241	0.00210247	3.34255e-06	3.34255e-06
gi|556503834|ref|NC_000913.3|	635349	636569	ybdN	-	619	1220	1220	1	3323241	0.000186264	1.52675e-07	1.52675e-07
gi|556503834|ref|NC_000913.3|	639753	641318	ahpF	+	65	1136	1565	0.725879	3323241	1.95592e-05	1.24979e-08	1.24979e-08
gi|556503834|ref|NC_000913.3|	641439	641867	uspG	-	1362	428	428	1	3323241	0.000409841	9.57572e-07	9.57572e-07
gi|556503834|ref|NC_000913.3|	642088	643326	ybdR	+	95	1125	1238	0.908724	3323241	2.85866e-05	2.30909e-08	2.30909e-08
gi|556503834|ref|NC_000913.3|	643557	643967	rnk	-	996	410	410	1	3323241	0.000299707	7.30994e-07	7.30994e-07
gi|556503834|ref|NC_000913.3|	644197	645003	rna	-	38	657	806	0.815137	3323241	1.14346e-05	1.41869e-08	1.41869e-08
gi|556503834|ref|NC_000913.3|	645117	646580	citT	-	127	1369	1463	0.935748	3323241	3.82157e-05	2.61215e-08	2.61215e-08
gi|556503834|ref|NC_000913.3|	646631	647509	citG	-	1989	878	878	1	3323241	0.000598512	6.81677e-07	6.81677e-07
gi|556503834|ref|NC_000913.3|	647484	648035	citX	-	47	275	551	0.499092	3323241	1.41428e-05	2.56676e-08	2.56676e-08
gi|556503834|ref|NC_000913.3|	648039	649571	citF	-	296	1502	1532	0.980418	3323241	8.90697e-05	5.81395e-08	5.81395e-08
gi|556503834|ref|NC_000913.3|	649582	650490	citE	-	399	905	908	0.996696	3323241	0.000120064	1.32229e-07	1.32229e-07
gi|556503834|ref|NC_000913.3|	650798	651856	citC	-	1467	1058	1058	1	3323241	0.000441437	4.17237e-07	4.17237e-07
gi|556503834|ref|NC_000913.3|	652235	653893	citA	+	10059	1658	1658	1	3323241	0.00302686	1.82561e-06	1.82561e-06
gi|556503834|ref|NC_000913.3|	653862	654542	citB	+	2217	680	680	1	3323241	0.00066712	9.81059e-07	9.81059e-07
gi|556503834|ref|NC_000913.3|	654583	655968	dcuC	-	82	1152	1385	0.831769	3323241	2.46747e-05	1.78157e-08	1.78157e-08
gi|556503834|ref|NC_000913.3|	659251	660216	lipA	-	744	965	965	1	3323241	0.000223878	2.31998e-07	2.31998e-07
gi|556503834|ref|NC_000913.3|	661637	662278	lipB	-	94	629	641	0.981279	3323241	2.82856e-05	4.41274e-08	4.41274e-08
gi|556503834|ref|NC_000913.3|	662752	663963	dacA	-	1225	1211	1211	1	3323241	0.000368616	3.0439e-07	3.0439e-07
gi|556503834|ref|NC_000913.3|	664102	665190	rlpA	-	198	1080	1088	0.992647	3323241	5.95804e-05	5.47614e-08	5.47614e-08
gi|556503834|ref|NC_000913.3|	665201	666313	mrdB	-	2505	1112	1112	1	3323241	0.000753782	6.77862e-07	6.77862e-07
gi|556503834|ref|NC_000913.3|	666316	668217	mrdA	-	32	443	1901	0.233035	3323241	9.62915e-06	5.06531e-09	5.06531e-09
gi|556503834|ref|NC_000913.3|	668248	668715	rlmH	-	591	467	467	1	3323241	0.000177838	3.8081e-07	3.8081e-07
gi|556503834|ref|NC_000913.3|	669296	669907	cobC	-	580	611	611	1	3323241	0.000174528	2.85644e-07	2.85644e-07
gi|556503834|ref|NC_000913.3|	669931	670572	adD	-	3611	641	641	1	3323241	0.00108659	1.69515e-06	1.69515e-06
gi|556503834|ref|NC_000913.3|	670574	671605	holA	-	55	638	1031	0.618817	3323241	1.65501e-05	1.60525e-08	1.60525e-08
gi|556503834|ref|NC_000913.3|	671605	672186	lptE	-	1423	581	581	1	3323241	0.000428196	7.36999e-07	7.36999e-07
gi|556503834|ref|NC_000913.3|	672201	674783	leuS	-	51	942	2582	0.364833	3323241	1.53465e-05	5.94363e-09	5.94363e-09
gi|556503834|ref|NC_000913.3|	675018	675500	ybeL	+	10912	482	482	1	3323241	0.00328354	6.81233e-06	6.81233e-06
gi|556503834|ref|NC_000913.3|	676711	677418	ybeR	+	1035	707	707	1	3323241	0.000311443	4.40513e-07	4.40513e-07
gi|556503834|ref|NC_000913.3|	677415	678842	djlB	+	528	1427	1427	1	3323241	0.000158881	1.11339e-07	1.11339e-07
gi|556503834|ref|NC_000913.3|	679508	680215	ybeU	+	46	187	707	0.264498	3323241	1.38419e-05	1.95784e-08	1.95784e-08
gi|556503834|ref|NC_000913.3|	680212	681663	djlC	+	5601	1451	1451	1	3323241	0.0016854	1.16155e-06	1.16155e-06
gi|556503834|ref|NC_000913.3|	681723	683393	hscC	-	52	891	1670	0.533533	3323241	1.56474e-05	9.36969e-09	9.36969e-09
gi|556503834|ref|NC_000913.3|	683477	684412	rihA	-	1273	935	935	1	3323241	0.00038306	4.0969e-07	4.0969e-07
gi|556503834|ref|NC_000913.3|	684530	685255	ltL	-	3064	725	725	1	3323241	0.000921992	1.27171e-06	1.27171e-06
gi|556503834|ref|NC_000913.3|	685255	685929	ltK	-	229	672	674	0.997033	3323241	6.89086e-05	1.02238e-07	1.02238e-07
gi|556503834|ref|NC_000913.3|	685929	686669	ltJ	-	2371	740	740	1	3323241	0.00071346	9.64135e-07	9.64135e-07
gi|556503834|ref|NC_000913.3|	686839	687747	ltI	-	2299	908	908	1	3323241	0.000691795	7.61888e-07	7.61888e-07
gi|556503834|ref|NC_000913.3|	687997	689013	insH1	-	435	1005	1016	0.989173	3323241	0.000130896	1.28835e-07	1.28835e-07
gi|556503834|ref|NC_000913.3|	689343	690881	lnt	-	210	1510	1538	0.981795	3323241	6.31913e-05	4.10867e-08	4.10867e-08
gi|556503834|ref|NC_000913.3|	690906	691784	ybeX	-	71	814	878	0.927107	3323241	2.13647e-05	2.43334e-08	2.43334e-08
gi|556503834|ref|NC_000913.3|	691874	692341	ybeY	-	1497	467	467	1	3323241	0.000450464	9.64591e-07	9.64591e-07
gi|556503834|ref|NC_000913.3|	692338	693378	ybeZ	-	48	573	1040	0.550962	3323241	1.44437e-05	1.38882e-08	1.38882e-08
gi|556503834|ref|NC_000913.3|	693531	694955	miaB	-	200	1349	1424	0.947331	3323241	6.01822e-05	4.22628e-08	4.22628e-08
gi|556503834|ref|NC_000913.3|	695101	696276	ubiF	+	56	961	1175	0.817872	3323241	1.6851e-05	1.43413e-08	1.43413e-08
gi|556503834|ref|NC_000913.3|	697513	699177	asnB	-	144	1606	1664	0.965144	3323241	4.33312e-05	2.60404e-08	2.60404e-08
gi|556503834|ref|NC_000913.3|	699574	700326	umpH	-	1280	752	752	1	3323241	0.000385166	5.12189e-07	5.12189e-07
gi|556503834|ref|NC_000913.3|	700374	701594	agC	-	1144	1220	1220	1	3323241	0.000344242	2.82166e-07	2.82166e-07
gi|556503834|ref|NC_000913.3|	701603	702751	agA	-	147	1111	1148	0.96777	3323241	4.42339e-05	3.85313e-08	3.85313e-08
gi|556503834|ref|NC_000913.3|	702811	703611	agB	-	46	771	800	0.96375	3323241	1.38419e-05	1.73024e-08	1.73024e-08
gi|556503834|ref|NC_000913.3|	703944	705890	agE	+	23	376	1946	0.193217	3323241	6.92095e-06	3.5565e-09	3.5565e-09
gi|556503834|ref|NC_000913.3|	706093	707757	lnS	+	439	1639	1664	0.984976	3323241	0.0001321	7.9387e-08	7.9387e-08
gi|556503834|ref|NC_000913.3|	708334	709740	chiP	+	41	1023	1406	0.727596	3323241	1.23374e-05	8.77479e-09	8.77479e-09
gi|556503834|ref|NC_000913.3|	710200	710646	fur	-	1043	446	446	1	3323241	0.00031385	7.037e-07	7.037e-07
gi|556503834|ref|NC_000913.3|	710935	711465	fldA	-	3068	530	530	1	3323241	0.000923195	1.74188e-06	1.74188e-06
gi|556503834|ref|NC_000913.3|	712038	712802	ybfF	-	8355	764	764	1	3323241	0.00251411	3.29072e-06	3.29072e-06
gi|556503834|ref|NC_000913.3|	712987	713532	seqA	+	777	545	545	1	3323241	0.000233808	4.29005e-07	4.29005e-07
gi|556503834|ref|NC_000913.3|	713558	715198	pgm	+	5	212	1640	0.129268	3323241	1.50456e-06	9.17412e-10	9.17412e-10
gi|556503834|ref|NC_000913.3|	715412	715906	ybfP	+	696	494	494	1	3323241	0.000209434	4.23956e-07	4.23956e-07
gi|556503834|ref|NC_000913.3|	716946	718265	potE	-	84	1118	1319	0.847612	3323241	2.52765e-05	1.91634e-08	1.91634e-08
gi|556503834|ref|NC_000913.3|	718262	720460	speF	-	8	172	2198	0.078253	3323241	2.40729e-06	1.09522e-09	1.09522e-09
gi|556503834|ref|NC_000913.3|	721056	721733	kdpE	-	11435	677	677	1	3323241	0.00344092	5.0826e-06	5.0826e-06
gi|556503834|ref|NC_000913.3|	721730	724414	kdpD	-	84	616	2684	0.229508	3323241	2.52765e-05	9.41749e-09	9.41749e-09
gi|556503834|ref|NC_000913.3|	724988	727036	kdpB	-	323	1739	2048	0.849121	3323241	9.71943e-05	4.74581e-08	4.74581e-08
gi|556503834|ref|NC_000913.3|	727059	728732	kdpA	-	269	1568	1673	0.937238	3323241	8.09451e-05	4.83832e-08	4.83832e-08
gi|556503834|ref|NC_000913.3|	729583	733776	rhsC	+	6	292	4193	0.0696399	3323241	1.80547e-06	4.30591e-10	4.30591e-10
gi|556503834|ref|NC_000913.3|	739001	739510	ybgA	+	4888	509	509	1	3323241	0.00147085	2.88969e-06	2.88969e-06
gi|556503834|ref|NC_000913.3|	739507	740925	phr	+	302	1415	1418	0.997884	3323241	9.08751e-05	6.40868e-08	6.40868e-08
gi|556503834|ref|NC_000913.3|	741075	742556	dtpD	-	11	426	1481	0.287643	3323241	3.31002e-06	2.23499e-09	2.23499e-09
gi|556503834|ref|NC_000913.3|	743593	744249	ybgJ	+	41	582	656	0.887195	3323241	1.23374e-05	1.88069e-08	1.88069e-08
gi|556503834|ref|NC_000913.3|	744243	745175	ybgK	+	103	905	932	0.97103	3323241	3.09938e-05	3.32552e-08	3.32552e-08
gi|556503834|ref|NC_000913.3|	745165	745899	ybgL	+	425	734	734	1	3323241	0.000127887	1.74233e-07	1.74233e-07
gi|556503834|ref|NC_000913.3|	745935	746726	i	+	125	772	791	0.97598	3323241	3.76139e-05	4.75523e-08	4.75523e-08
gi|556503834|ref|NC_000913.3|	746723	747769	abrB	-	168	1046	1046	1	3323241	5.05531e-05	4.83299e-08	4.83299e-08
gi|556503834|ref|NC_000913.3|	747921	748982	ybgO	-	525	1061	1061	1	3323241	0.000157978	1.48896e-07	1.48896e-07
gi|556503834|ref|NC_000913.3|	749722	752169	ybgQ	-	44	1359	2447	0.555374	3323241	1.32401e-05	5.41074e-09	5.41074e-09
gi|556503834|ref|NC_000913.3|	752229	752795	ybgD	-	59	506	566	0.893993	3323241	1.77538e-05	3.13671e-08	3.13671e-08
gi|556503834|ref|NC_000913.3|	753185	754468	ltA	-	44	717	1283	0.558847	3323241	1.32401e-05	1.03196e-08	1.03196e-08
gi|556503834|ref|NC_000913.3|	755907	757673	sdhA	+	80	1519	1766	0.860136	3323241	2.40729e-05	1.36313e-08	1.36313e-08
gi|556503834|ref|NC_000913.3|	757689	758405	sdhB	+	3714	716	716	1	3323241	0.00111758	1.56087e-06	1.56087e-06
gi|556503834|ref|NC_000913.3|	758706	761507	sucA	+	2	85	2801	0.0303463	3323241	6.01822e-07	2.1486e-10	2.1486e-10
gi|556503834|ref|NC_000913.3|	761522	762739	sucB	+	598	1217	1217	1	3323241	0.000179945	1.47859e-07	1.47859e-07
gi|556503834|ref|NC_000913.3|	763014	764180	sucC	+	35	832	1166	0.713551	3323241	1.05319e-05	9.03249e-09	9.03249e-09
gi|556503834|ref|NC_000913.3|	764180	765049	sucD	+	26	641	869	0.73763	3323241	7.82369e-06	9.00309e-09	9.00309e-09
gi|556503834|ref|NC_000913.3|	765153	765875	mngR	-	267	716	722	0.99169	3323241	8.03433e-05	1.11279e-07	1.11279e-07
gi|556503834|ref|NC_000913.3|	765984	767960	mngA	+	81	1038	1976	0.525304	3323241	2.43738e-05	1.23349e-08	1.23349e-08
gi|556503834|ref|NC_000913.3|	767978	770611	mngB	+	16	452	2633	0.171667	3323241	4.81458e-06	1.82855e-09	1.82855e-09
gi|556503834|ref|NC_000913.3|	771458	773026	cydA	+	79	917	1568	0.584821	3323241	2.3772e-05	1.51607e-08	1.51607e-08
gi|556503834|ref|NC_000913.3|	773042	774181	cydB	+	192	1126	1139	0.988587	3323241	5.77749e-05	5.07243e-08	5.07243e-08
gi|556503834|ref|NC_000913.3|	774752	775156	ybgC	+	97	404	404	1	3323241	2.91884e-05	7.22484e-08	7.22484e-08
gi|556503834|ref|NC_000913.3|	775153	775845	tolQ	+	78	681	692	0.984104	3323241	2.34711e-05	3.39177e-08	3.39177e-08
gi|556503834|ref|NC_000913.3|	775849	776277	tolR	+	958	428	428	1	3323241	0.000288273	6.73535e-07	6.73535e-07
gi|556503834|ref|NC_000913.3|	776342	777607	tolA	+	62	1086	1265	0.858498	3323241	1.86565e-05	1.47482e-08	1.47482e-08
gi|556503834|ref|NC_000913.3|	777740	779032	tolB	+	464	1292	1292	1	3323241	0.000139623	1.08067e-07	1.08067e-07
gi|556503834|ref|NC_000913.3|	779067	779588	pal	+	394	521	521	1	3323241	0.000118559	2.2756e-07	2.2756e-07
gi|556503834|ref|NC_000913.3|	779598	780389	ybgF	+	68	761	791	0.962073	3323241	2.0462e-05	2.58685e-08	2.58685e-08
gi|556503834|ref|NC_000913.3|	782085	783128	adA	+	1870	1043	1043	1	3323241	0.000562704	5.39505e-07	5.39505e-07
gi|556503834|ref|NC_000913.3|	783166	783885	pnuC	+	2307	719	719	1	3323241	0.000694202	9.6551e-07	9.6551e-07
gi|556503834|ref|NC_000913.3|	783882	784823	zitB	-	99	903	941	0.959617	3323241	2.97902e-05	3.1658e-08	3.1658e-08
gi|556503834|ref|NC_000913.3|	785633	786685	aroG	+	262	1041	1052	0.989544	3323241	7.88387e-05	7.49417e-08	7.49417e-08
gi|556503834|ref|NC_000913.3|	786843	787595	pmA	-	149	739	752	0.982713	3323241	4.48357e-05	5.9622e-08	5.9622e-08
gi|556503834|ref|NC_000913.3|	787797	788837	alM	-	7	200	1040	0.192308	3323241	2.10638e-06	2.02536e-09	2.02536e-09
gi|556503834|ref|NC_000913.3|	788831	789979	alK	-	143	1067	1148	0.929442	3323241	4.30303e-05	3.74828e-08	3.74828e-08
gi|556503834|ref|NC_000913.3|	789983	791029	alT	-	7	280	1046	0.267686	3323241	2.10638e-06	2.01375e-09	2.01375e-09
gi|556503834|ref|NC_000913.3|	791039	792055	alE	-	32	657	1016	0.646653	3323241	9.62915e-06	9.47751e-09	9.47751e-09
gi|556503834|ref|NC_000913.3|	792316	793788	modF	-	72	1159	1472	0.787364	3323241	2.16656e-05	1.47185e-08	1.47185e-08
gi|556503834|ref|NC_000913.3|	793856	794644	modE	-	7202	788	788	1	3323241	0.00216716	2.7502e-06	2.7502e-06
gi|556503834|ref|NC_000913.3|	795089	795862	modA	+	1257	773	773	1	3323241	0.000378245	4.89321e-07	4.89321e-07
gi|556503834|ref|NC_000913.3|	795862	796551	modB	+	2265	689	689	1	3323241	0.000681564	9.89207e-07	9.89207e-07
gi|556503834|ref|NC_000913.3|	796554	797612	modC	+	66	905	1058	0.855387	3323241	1.98601e-05	1.87714e-08	1.87714e-08
gi|556503834|ref|NC_000913.3|	797613	798431	ybhA	-	63	811	818	0.991443	3323241	1.89574e-05	2.31753e-08	2.31753e-08
gi|556503834|ref|NC_000913.3|	798586	799581	pgl	+	7	304	995	0.305528	3323241	2.10638e-06	2.11696e-09	2.11696e-09
gi|556503834|ref|NC_000913.3|	799622	800575	ybhD	-	219	950	953	0.996852	3323241	6.58995e-05	6.91496e-08	6.91496e-08
gi|556503834|ref|NC_000913.3|	800759	801811	ybhH	+	878	1052	1052	1	3323241	0.0002642	2.51141e-07	2.51141e-07
gi|556503834|ref|NC_000913.3|	805998	807281	ybhC	-	543	1283	1283	1	3323241	0.000163395	1.27354e-07	1.27354e-07
gi|556503834|ref|NC_000913.3|	807433	807909	ybhB	-	3127	476	476	1	3323241	0.000940949	1.97678e-06	1.97678e-06
gi|556503834|ref|NC_000913.3|	807968	809257	bioA	-	50	851	1289	0.660202	3323241	1.50456e-05	1.16723e-08	1.16723e-08
gi|556503834|ref|NC_000913.3|	809344	810384	bioB	+	73	944	1040	0.907692	3323241	2.19665e-05	2.11216e-08	2.11216e-08
gi|556503834|ref|NC_000913.3|	810381	811535	bioF	+	289	1154	1154	1	3323241	8.69633e-05	7.53581e-08	7.53581e-08
gi|556503834|ref|NC_000913.3|	811522	812277	bioC	+	329	755	755	1	3323241	9.89997e-05	1.31125e-07	1.31125e-07
gi|556503834|ref|NC_000913.3|	812270	812947	bioD	+	44	541	677	0.799114	3323241	1.32401e-05	1.9557e-08	1.9557e-08
gi|556503834|ref|NC_000913.3|	815739	816647	ybhK	-	391	908	908	1	3323241	0.000117656	1.29577e-07	1.29577e-07
gi|556503834|ref|NC_000913.3|	817044	818033	moaA	+	39	749	989	0.757331	3323241	1.17355e-05	1.18661e-08	1.18661e-08
gi|556503834|ref|NC_000913.3|	818055	818567	moaB	+	920	512	512	1	3323241	0.000276838	5.407e-07	5.407e-07
gi|556503834|ref|NC_000913.3|	818570	819055	moaC	+	60	447	485	0.92165	3323241	1.80547e-05	3.72261e-08	3.72261e-08
gi|556503834|ref|NC_000913.3|	819295	819747	moaE	+	17	430	452	0.951327	3323241	5.11549e-06	1.13175e-08	1.13175e-08
gi|556503834|ref|NC_000913.3|	819884	820588	ybhL	+	4388	704	704	1	3323241	0.0013204	1.87557e-06	1.87557e-06
gi|556503834|ref|NC_000913.3|	820793	821506	ybhM	+	8680	713	713	1	3323241	0.00261191	3.66327e-06	3.66327e-06
gi|556503834|ref|NC_000913.3|	821542	822498	ybhN	-	224	956	956	1	3323241	6.74041e-05	7.05064e-08	7.05064e-08
gi|556503834|ref|NC_000913.3|	822498	823739	clsB	-	120	789	1241	0.635778	3323241	3.61093e-05	2.9097e-08	2.9097e-08
gi|556503834|ref|NC_000913.3|	823736	824497	ybhP	-	10035	761	761	1	3323241	0.00301964	3.96799e-06	3.96799e-06
gi|556503834|ref|NC_000913.3|	824630	825040	ybhQ	+	1011	410	410	1	3323241	0.000304221	7.42003e-07	7.42003e-07
gi|556503834|ref|NC_000913.3|	825002	826108	ybhR	-	477	1106	1106	1	3323241	0.000143535	1.29778e-07	1.29778e-07
gi|556503834|ref|NC_000913.3|	826119	827252	ybhS	-	133	1114	1133	0.98323	3323241	4.00212e-05	3.53232e-08	3.53232e-08
gi|556503834|ref|NC_000913.3|	827245	828981	ybhF	-	1	51	1736	0.0293779	3323241	3.00911e-07	1.73336e-10	1.73336e-10
gi|556503834|ref|NC_000913.3|	828974	829972	ybhG	-	32	525	998	0.526052	3323241	9.62915e-06	9.64845e-09	9.64845e-09
gi|556503834|ref|NC_000913.3|	829972	830643	ybiH	-	835	671	671	1	3323241	0.000251261	3.74457e-07	3.74457e-07
gi|556503834|ref|NC_000913.3|	830872	832236	rhlE	+	245	1344	1364	0.985337	3323241	7.37232e-05	5.40493e-08	5.40493e-08
gi|556503834|ref|NC_000913.3|	832468	832950	ybiA	-	204	477	482	0.989626	3323241	6.13859e-05	1.27357e-07	1.27357e-07
gi|556503834|ref|NC_000913.3|	833070	835220	dinG	+	0	0	2150	0	3323241	0	0	0
gi|556503834|ref|NC_000913.3|	835248	836210	ybiB	+	228	954	962	0.991684	3323241	6.86077e-05	7.13178e-08	7.13178e-08
gi|556503834|ref|NC_000913.3|	836351	837436	ybiC	+	7	283	1085	0.260829	3323241	2.10638e-06	1.94136e-09	1.94136e-09
gi|556503834|ref|NC_000913.3|	838530	839207	ybiX	-	4	156	677	0.230428	3323241	1.20364e-06	1.77791e-09	1.77791e-09
gi|556503834|ref|NC_000913.3|	839249	841531	fiu	-	201	1348	2282	0.59071	3323241	6.04831e-05	2.65044e-08	2.65044e-08
gi|556503834|ref|NC_000913.3|	842332	843258	rlmF	+	28	649	926	0.700864	3323241	8.42551e-06	9.09882e-09	9.09882e-09
gi|556503834|ref|NC_000913.3|	843255	845480	ybiO	-	1	46	2225	0.0206742	3323241	3.00911e-07	1.35241e-10	1.35241e-10
gi|556503834|ref|NC_000913.3|	845741	846463	lnQ	-	67	679	722	0.940443	3323241	2.0161e-05	2.79239e-08	2.79239e-08
gi|556503834|ref|NC_000913.3|	846460	847119	lnP	-	297	659	659	1	3323241	8.93706e-05	1.35615e-07	1.35615e-07
gi|556503834|ref|NC_000913.3|	847258	848004	lnH	-	4303	746	746	1	3323241	0.00129482	1.73568e-06	1.73568e-06
gi|556503834|ref|NC_000913.3|	850450	850965	ompX	+	3068	515	515	1	3323241	0.000923195	1.79261e-06	1.79261e-06
gi|556503834|ref|NC_000913.3|	851014	852597	ybiP	-	107	1375	1583	0.868604	3323241	3.21975e-05	2.03395e-08	2.03395e-08
gi|556503834|ref|NC_000913.3|	853183	853650	mntR	+	1163	467	467	1	3323241	0.00034996	7.49378e-07	7.49378e-07
gi|556503834|ref|NC_000913.3|	853647	854765	ybiR	+	521	1118	1118	1	3323241	0.000156775	1.40228e-07	1.40228e-07
gi|556503834|ref|NC_000913.3|	854824	855744	ldtB	-	1878	920	920	1	3323241	0.000565111	6.14251e-07	6.14251e-07
gi|556503834|ref|NC_000913.3|	855963	857555	ybiT	+	0	0	1592	0	3323241	0	0	0
gi|556503834|ref|NC_000913.3|	857796	859061	ybiU	-	223	1261	1265	0.996838	3323241	6.71032e-05	5.3046e-08	5.3046e-08
gi|556503834|ref|NC_000913.3|	859213	860028	ybiV	-	5107	815	815	1	3323241	0.00153675	1.88559e-06	1.88559e-06
gi|556503834|ref|NC_000913.3|	860174	862606	ybiW	-	23	572	2432	0.235197	3323241	6.92095e-06	2.84579e-09	2.84579e-09
gi|556503834|ref|NC_000913.3|	862612	863511	ybiY	-	12	334	899	0.371524	3323241	3.61093e-06	4.01661e-09	4.01661e-09
gi|556503834|ref|NC_000913.3|	863642	864304	fsaA	+	10051	662	662	1	3323241	0.00302446	4.56867e-06	4.56867e-06
gi|556503834|ref|NC_000913.3|	864380	865129	moeB	-	6878	749	749	1	3323241	0.00206967	2.76324e-06	2.76324e-06
gi|556503834|ref|NC_000913.3|	865129	866364	moeA	-	60	808	1235	0.654251	3323241	1.80547e-05	1.46192e-08	1.46192e-08
gi|556503834|ref|NC_000913.3|	866568	867533	iaaA	+	5	182	965	0.188601	3323241	1.50456e-06	1.55912e-09	1.55912e-09
gi|556503834|ref|NC_000913.3|	867520	869391	siA	+	12	410	1871	0.219134	3323241	3.61093e-06	1.92995e-09	1.92995e-09
gi|556503834|ref|NC_000913.3|	869411	870949	siB	+	5	151	1538	0.0981795	3323241	1.50456e-06	9.78254e-10	9.78254e-10
gi|556503834|ref|NC_000913.3|	870967	871887	siC	+	95	848	920	0.921739	3323241	2.85866e-05	3.10723e-08	3.10723e-08
gi|556503834|ref|NC_000913.3|	871890	872801	siD	+	9	338	911	0.371021	3323241	2.7082e-06	2.97278e-09	2.97278e-09
gi|556503834|ref|NC_000913.3|	876710	878035	rimO	-	442	1325	1325	1	3323241	0.000133003	1.00379e-07	1.00379e-07
gi|556503834|ref|NC_000913.3|	878742	879857	yliI	+	290	1115	1115	1	3323241	8.72642e-05	7.82639e-08	7.82639e-08
gi|556503834|ref|NC_000913.3|	879854	880480	stB	-	1742	626	626	1	3323241	0.000524187	8.3736e-07	8.3736e-07
gi|556503834|ref|NC_000913.3|	880727	881929	dacC	+	263	1202	1202	1	3323241	7.91396e-05	6.58399e-08	6.58399e-08
gi|556503834|ref|NC_000913.3|	882792	883388	ybjG	-	1838	596	596	1	3323241	0.000553075	9.27977e-07	9.27977e-07
gi|556503834|ref|NC_000913.3|	883673	884905	mdfA	+	53	1022	1232	0.829545	3323241	1.59483e-05	1.2945e-08	1.2945e-08
gi|556503834|ref|NC_000913.3|	886131	887339	ybjJ	-	7	259	1208	0.214404	3323241	2.10638e-06	1.74369e-09	1.74369e-09
gi|556503834|ref|NC_000913.3|	887423	887959	rcdA	+	1325	536	536	1	3323241	0.000398707	7.43857e-07	7.43857e-07
gi|556503834|ref|NC_000913.3|	891184	891906	fsA	+	1795	722	722	1	3323241	0.000540135	7.4811e-07	7.4811e-07
gi|556503834|ref|NC_000913.3|	891967	892869	rimK	+	132	885	902	0.981153	3323241	3.97203e-05	4.40358e-08	4.40358e-08
gi|556503834|ref|NC_000913.3|	892957	893433	ybjN	+	2840	476	476	1	3323241	0.000854587	1.79535e-06	1.79535e-06
gi|556503834|ref|NC_000913.3|	894991	896124	potG	+	141	1124	1133	0.992057	3323241	4.24285e-05	3.74479e-08	3.74479e-08
gi|556503834|ref|NC_000913.3|	896134	897087	potH	+	73	875	953	0.918153	3323241	2.19665e-05	2.30499e-08	2.30499e-08
gi|556503834|ref|NC_000913.3|	897084	897929	potI	+	124	844	845	0.998816	3323241	3.7313e-05	4.41574e-08	4.41574e-08
gi|556503834|ref|NC_000913.3|	897989	898477	ybjO	+	11188	488	488	1	3323241	0.00336659	6.89876e-06	6.89876e-06
gi|556503834|ref|NC_000913.3|	898518	899645	rlmC	+	42	704	1127	0.624667	3323241	1.26383e-05	1.12141e-08	1.12141e-08
gi|556503834|ref|NC_000913.3|	899844	900575	artJ	-	45	684	731	0.935705	3323241	1.3541e-05	1.85239e-08	1.85239e-08
gi|556503834|ref|NC_000913.3|	900866	901534	artM	-	82	666	668	0.997006	3323241	2.46747e-05	3.69382e-08	3.69382e-08
gi|556503834|ref|NC_000913.3|	901534	902250	artQ	-	107	690	716	0.963687	3323241	3.21975e-05	4.49686e-08	4.49686e-08
gi|556503834|ref|NC_000913.3|	902257	902988	artI	-	269	730	731	0.998632	3323241	8.09451e-05	1.10732e-07	1.10732e-07
gi|556503834|ref|NC_000913.3|	903006	903734	artP	-	3050	728	728	1	3323241	0.000917779	1.26069e-06	1.26069e-06
gi|556503834|ref|NC_000913.3|	903952	904467	ybjP	-	1095	515	515	1	3323241	0.000329498	6.39801e-07	6.39801e-07
gi|556503834|ref|NC_000913.3|	904913	905743	amiD	+	117	821	830	0.989157	3323241	3.52066e-05	4.24176e-08	4.24176e-08
gi|556503834|ref|NC_000913.3|	905740	906753	ybjS	-	277	1010	1013	0.997039	3323241	8.33524e-05	8.22827e-08	8.22827e-08
gi|556503834|ref|NC_000913.3|	906852	908282	ybjT	-	109	1297	1430	0.906993	3323241	3.27993e-05	2.29366e-08	2.29366e-08
gi|556503834|ref|NC_000913.3|	908293	909294	ltaE	-	212	1001	1001	1	3323241	6.37931e-05	6.37294e-08	6.37294e-08
gi|556503834|ref|NC_000913.3|	909331	911049	poxB	-	39	828	1718	0.481956	3323241	1.17355e-05	6.83093e-09	6.83093e-09
gi|556503834|ref|NC_000913.3|	911182	912150	hcr	-	98	938	968	0.969008	3323241	2.94893e-05	3.04641e-08	3.04641e-08
gi|556503834|ref|NC_000913.3|	912162	913814	hcp	-	4	175	1652	0.105932	3323241	1.20364e-06	7.28598e-10	7.28598e-10
gi|556503834|ref|NC_000913.3|	913958	914857	ybjE	-	2129	899	899	1	3323241	0.00064064	7.12614e-07	7.12614e-07
gi|556503834|ref|NC_000913.3|	915352	916047	aqpZ	-	70	656	695	0.943885	3323241	2.10638e-05	3.03076e-08	3.03076e-08
gi|556503834|ref|NC_000913.3|	916473	918131	ybjD	+	118	1512	1658	0.911942	3323241	3.55075e-05	2.14159e-08	2.14159e-08
gi|556503834|ref|NC_000913.3|	918128	919120	ybjX	-	99	907	992	0.914315	3323241	2.97902e-05	3.00304e-08	3.00304e-08
gi|556503834|ref|NC_000913.3|	919235	920350	macA	+	13	449	1115	0.402691	3323241	3.91184e-06	3.50838e-09	3.50838e-09
gi|556503834|ref|NC_000913.3|	920347	922293	macB	+	8	294	1946	0.151079	3323241	2.40729e-06	1.23704e-09	1.23704e-09
gi|556503834|ref|NC_000913.3|	923264	925540	clpA	+	11	465	2276	0.204306	3323241	3.31002e-06	1.45432e-09	1.45432e-09
gi|556503834|ref|NC_000913.3|	926728	927432	aat	-	1137	704	704	1	3323241	0.000342136	4.85988e-07	4.85988e-07
gi|556503834|ref|NC_000913.3|	927474	929195	cydC	-	147	1469	1721	0.853573	3323241	4.42339e-05	2.57025e-08	2.57025e-08
gi|556503834|ref|NC_000913.3|	929196	930962	cydD	-	458	1753	1766	0.992639	3323241	0.000137817	7.80392e-08	7.80392e-08
gi|556503834|ref|NC_000913.3|	931085	932050	trxB	-	26	653	965	0.676684	3323241	7.82369e-06	8.10745e-09	8.10745e-09
gi|556503834|ref|NC_000913.3|	932595	933089	lrp	+	2326	494	494	1	3323241	0.000699919	1.41684e-06	1.41684e-06
gi|556503834|ref|NC_000913.3|	933224	937213	ftsK	+	71	510	3989	0.127852	3323241	2.13647e-05	5.3559e-09	5.3559e-09
gi|556503834|ref|NC_000913.3|	937372	937983	lolA	+	220	611	611	1	3323241	6.62004e-05	1.08348e-07	1.08348e-07
gi|556503834|ref|NC_000913.3|	937994	939337	rarA	+	139	1333	1343	0.992554	3323241	4.18266e-05	3.11442e-08	3.11442e-08
gi|556503834|ref|NC_000913.3|	939428	940720	serS	+	6	239	1292	0.184984	3323241	1.80547e-06	1.39742e-09	1.39742e-09
gi|556503834|ref|NC_000913.3|	940959	943403	dmsA	+	4	154	2444	0.0630115	3323241	1.20364e-06	4.92489e-10	4.92489e-10
gi|556503834|ref|NC_000913.3|	943414	944031	dmsB	+	223	617	617	1	3323241	6.71032e-05	1.08757e-07	1.08757e-07
gi|556503834|ref|NC_000913.3|	944033	944896	dmsC	+	917	863	863	1	3323241	0.000275935	3.1974e-07	3.1974e-07
gi|556503834|ref|NC_000913.3|	944931	945557	ycaC	-	1845	626	626	1	3323241	0.000555181	8.8687e-07	8.8687e-07
gi|556503834|ref|NC_000913.3|	945871	947019	ycaD	+	81	934	1148	0.813589	3323241	2.43738e-05	2.12315e-08	2.12315e-08
gi|556503834|ref|NC_000913.3|	947229	948659	ycaM	+	110	1203	1430	0.841259	3323241	3.31002e-05	2.3147e-08	2.3147e-08
gi|556503834|ref|NC_000913.3|	948660	949568	ycaN	-	126	892	908	0.982379	3323241	3.79148e-05	4.17564e-08	4.17564e-08
gi|556503834|ref|NC_000913.3|	949668	950258	ycaK	+	815	590	590	1	3323241	0.000245243	4.15665e-07	4.15665e-07
gi|556503834|ref|NC_000913.3|	950340	951080	pflA	-	102	738	740	0.997297	3323241	3.06929e-05	4.14769e-08	4.14769e-08
gi|556503834|ref|NC_000913.3|	951272	953554	pflB	-	17	373	2282	0.163453	3323241	5.11549e-06	2.24167e-09	2.24167e-09
gi|556503834|ref|NC_000913.3|	953609	954466	focA	-	521	857	857	1	3323241	0.000156775	1.82934e-07	1.82934e-07
gi|556503834|ref|NC_000913.3|	954872	956632	ycaO	-	92	1512	1760	0.859091	3323241	2.76838e-05	1.57294e-08	1.57294e-08
gi|556503834|ref|NC_000913.3|	956762	957454	ycaP	+	391	692	692	1	3323241	0.000117656	1.70023e-07	1.70023e-07
gi|556503834|ref|NC_000913.3|	957653	958741	serC	+	262	1087	1088	0.999081	3323241	7.88387e-05	7.2462e-08	7.2462e-08
gi|556503834|ref|NC_000913.3|	958812	960095	aroA	+	107	1171	1283	0.912705	3323241	3.21975e-05	2.50955e-08	2.50955e-08
gi|556503834|ref|NC_000913.3|	960264	961028	ycaL	+	1234	764	764	1	3323241	0.000371324	4.86027e-07	4.86027e-07
gi|556503834|ref|NC_000913.3|	961201	961884	cmk	+	527	680	683	0.995608	3323241	0.00015858	2.32182e-07	2.32182e-07
gi|556503834|ref|NC_000913.3|	964320	966584	ycaI	+	22	656	2264	0.289753	3323241	6.62004e-06	2.92405e-09	2.92405e-09
gi|556503834|ref|NC_000913.3|	966621	968369	msbA	+	152	1509	1748	0.863272	3323241	4.57385e-05	2.61662e-08	2.61662e-08
gi|556503834|ref|NC_000913.3|	968366	969352	lpxK	+	962	986	986	1	3323241	0.000289476	2.93587e-07	2.93587e-07
gi|556503834|ref|NC_000913.3|	969389	970621	ycaQ	+	45	911	1232	0.739448	3323241	1.3541e-05	1.09911e-08	1.09911e-08
gi|556503834|ref|NC_000913.3|	970852	971598	kdsB	+	704	746	746	1	3323241	0.000211841	2.8397e-07	2.8397e-07
gi|556503834|ref|NC_000913.3|	971752	972645	ycbJ	+	5329	893	893	1	3323241	0.00160356	1.79569e-06	1.79569e-06
gi|556503834|ref|NC_000913.3|	972622	973401	ycbC	-	2372	779	779	1	3323241	0.000713761	9.16253e-07	9.16253e-07
gi|556503834|ref|NC_000913.3|	973537	974322	smtA	+	385	785	785	1	3323241	0.000115851	1.47581e-07	1.47581e-07
gi|556503834|ref|NC_000913.3|	974319	975641	mukF	+	49	234	1322	0.177005	3323241	1.47446e-05	1.11533e-08	1.11533e-08
gi|556503834|ref|NC_000913.3|	975622	976326	mukE	+	1295	704	704	1	3323241	0.00038968	5.53522e-07	5.53522e-07
gi|556503834|ref|NC_000913.3|	976326	980786	mukB	+	44	765	4460	0.171525	3323241	1.32401e-05	2.96863e-09	2.96863e-09
gi|556503834|ref|NC_000913.3|	981047	982894	ldtD	+	20	713	1847	0.386031	3323241	6.01822e-06	3.25838e-09	3.25838e-09
gi|556503834|ref|NC_000913.3|	983075	983623	ycbK	+	0	0	548	0	3323241	0	0	0
gi|556503834|ref|NC_000913.3|	983650	984297	ycbL	+	405	645	647	0.996909	3323241	0.000121869	1.8836e-07	1.8836e-07
gi|556503834|ref|NC_000913.3|	984519	985709	aspC	-	303	1190	1190	1	3323241	9.11761e-05	7.66185e-08	7.66185e-08
gi|556503834|ref|NC_000913.3|	985894	986982	ompF	-	174	1069	1088	0.982537	3323241	5.23585e-05	4.81236e-08	4.81236e-08
gi|556503834|ref|NC_000913.3|	987585	988985	asnS	-	16	598	1400	0.427143	3323241	4.81458e-06	3.43898e-09	3.43898e-09
gi|556503834|ref|NC_000913.3|	989154	990356	pncB	-	42	720	1202	0.599002	3323241	1.26383e-05	1.05144e-08	1.05144e-08
gi|556503834|ref|NC_000913.3|	990622	993234	pepN	+	20	467	2612	0.17879	3323241	6.01822e-06	2.30407e-09	2.30407e-09
gi|556503834|ref|NC_000913.3|	993277	994044	ssuB	-	6	239	767	0.311604	3323241	1.80547e-06	2.35393e-09	2.35393e-09
gi|556503834|ref|NC_000913.3|	994041	994832	ssuC	-	3	103	791	0.130215	3323241	9.02733e-07	1.14126e-09	1.14126e-09
gi|556503834|ref|NC_000913.3|	994843	995988	ssuD	-	485	1145	1145	1	3323241	0.000145942	1.2746e-07	1.2746e-07
gi|556503834|ref|NC_000913.3|	995985	996944	ssuA	-	27	430	959	0.448384	3323241	8.1246e-06	8.47195e-09	8.47195e-09
gi|556503834|ref|NC_000913.3|	996937	997512	ssuE	-	541	575	575	1	3323241	0.000162793	2.83118e-07	2.83118e-07
gi|556503834|ref|NC_000913.3|	998490	999191	lfD	+	694	701	701	1	3323241	0.000208832	2.97906e-07	2.97906e-07
gi|556503834|ref|NC_000913.3|	999216	1001816	lfC	+	2	97	2600	0.0373077	3323241	6.01822e-07	2.3147e-10	2.3147e-10
gi|556503834|ref|NC_000913.3|	1003439	1003954	ycbV	+	1630	515	515	1	3323241	0.000490485	9.52398e-07	9.52398e-07
gi|556503834|ref|NC_000913.3|	1003947	1004657	ycbF	+	245	710	710	1	3323241	7.37232e-05	1.03836e-07	1.03836e-07
gi|556503834|ref|NC_000913.3|	1004768	1005778	pyrD	+	801	1010	1010	1	3323241	0.00024103	2.38643e-07	2.38643e-07
gi|556503834|ref|NC_000913.3|	1005952	1006494	zapC	+	144	524	542	0.96679	3323241	4.33312e-05	7.99469e-08	7.99469e-08
gi|556503834|ref|NC_000913.3|	1006491	1007600	ycbX	-	2309	1109	1109	1	3323241	0.000694804	6.26514e-07	6.26514e-07
gi|556503834|ref|NC_000913.3|	1009964	1011871	uup	+	9	298	1907	0.156266	3323241	2.7082e-06	1.42014e-09	1.42014e-09
gi|556503834|ref|NC_000913.3|	1012001	1013254	pqiA	+	52	997	1253	0.79569	3323241	1.56474e-05	1.24879e-08	1.24879e-08
gi|556503834|ref|NC_000913.3|	1013259	1014899	pqiB	+	252	1504	1640	0.917073	3323241	7.58296e-05	4.62376e-08	4.62376e-08
gi|556503834|ref|NC_000913.3|	1014896	1015459	pqiC	+	242	563	563	1	3323241	7.28205e-05	1.29344e-07	1.29344e-07
gi|556503834|ref|NC_000913.3|	1015952	1016470	fabA	-	186	518	518	1	3323241	5.59695e-05	1.08049e-07	1.08049e-07
gi|556503834|ref|NC_000913.3|	1016539	1018299	ycbZ	-	10	352	1760	0.2	3323241	3.00911e-06	1.70972e-09	1.70972e-09
gi|556503834|ref|NC_000913.3|	1019013	1020053	ompA	-	66	905	1040	0.870192	3323241	1.98601e-05	1.90963e-08	1.90963e-08
gi|556503834|ref|NC_000913.3|	1020410	1020919	sulA	-	5966	509	509	1	3323241	0.00179524	3.52699e-06	3.52699e-06
gi|556503834|ref|NC_000913.3|	1021138	1021767	sxy	+	1266	629	629	1	3323241	0.000380953	6.05649e-07	6.05649e-07
gi|556503834|ref|NC_000913.3|	1021730	1023883	yccS	-	234	1573	2153	0.730608	3323241	7.04132e-05	3.27047e-08	3.27047e-08
gi|556503834|ref|NC_000913.3|	1023902	1024348	yccF	-	6896	446	446	1	3323241	0.00207508	4.65265e-06	4.65265e-06
gi|556503834|ref|NC_000913.3|	1024471	1026525	helD	+	8	293	2054	0.142649	3323241	2.40729e-06	1.172e-09	1.172e-09
gi|556503834|ref|NC_000913.3|	1026557	1027015	mgsA	-	58	435	458	0.949782	3323241	1.74528e-05	3.81066e-08	3.81066e-08
gi|556503834|ref|NC_000913.3|	1027111	1027773	yccT	-	1447	662	662	1	3323241	0.000435418	6.57732e-07	6.57732e-07
gi|556503834|ref|NC_000913.3|	1027946	1028359	yccU	+	1085	413	413	1	3323241	0.000326489	7.90529e-07	7.90529e-07
gi|556503834|ref|NC_000913.3|	1028779	1029969	rlmI	-	177	1172	1190	0.984874	3323241	5.32613e-05	4.47574e-08	4.47574e-08
gi|556503834|ref|NC_000913.3|	1030759	1031418	yccA	-	3351	659	659	1	3323241	0.00100835	1.53013e-06	1.53013e-06
gi|556503834|ref|NC_000913.3|	1032139	1033257	hyaA	+	20	573	1118	0.512522	3323241	6.01822e-06	5.38302e-09	5.38302e-09
gi|556503834|ref|NC_000913.3|	1033254	1035047	hyaB	+	157	1580	1793	0.881205	3323241	4.7243e-05	2.63486e-08	2.63486e-08
gi|556503834|ref|NC_000913.3|	1035066	1035773	hyaC	+	17	382	707	0.540311	3323241	5.11549e-06	7.23549e-09	7.23549e-09
gi|556503834|ref|NC_000913.3|	1035770	1036357	hyaD	+	17	360	587	0.613288	3323241	5.11549e-06	8.71463e-09	8.71463e-09
gi|556503834|ref|NC_000913.3|	1036749	1037606	hyaF	+	506	857	857	1	3323241	0.000152261	1.77667e-07	1.77667e-07
gi|556503834|ref|NC_000913.3|	1037740	1039284	cbdA	+	272	1544	1544	1	3323241	8.18478e-05	5.30102e-08	5.30102e-08
gi|556503834|ref|NC_000913.3|	1039296	1040432	cbdB	+	116	1040	1136	0.915493	3323241	3.49057e-05	3.07268e-08	3.07268e-08
gi|556503834|ref|NC_000913.3|	1040617	1041915	appA	+	250	988	1298	0.761171	3323241	7.52278e-05	5.79567e-08	5.79567e-08
gi|556503834|ref|NC_000913.3|	1042030	1044210	tk	-	6	205	2180	0.0940367	3323241	1.80547e-06	8.28196e-10	8.28196e-10
gi|556503834|ref|NC_000913.3|	1044230	1044676	tp	-	1754	446	446	1	3323241	0.000527798	1.1834e-06	1.1834e-06
gi|556503834|ref|NC_000913.3|	1047945	1048691	fcC	-	14806	746	746	1	3323241	0.00445529	5.97224e-06	5.97224e-06
gi|556503834|ref|NC_000913.3|	1048688	1049332	fcB	-	423	644	644	1	3323241	0.000127285	1.97648e-07	1.97648e-07
gi|556503834|ref|NC_000913.3|	1050027	1050530	insB1	+	1002	503	503	1	3323241	0.000301513	5.99429e-07	5.99429e-07
gi|556503834|ref|NC_000913.3|	1052289	1053362	yccM	-	248	1066	1073	0.993476	3323241	7.46259e-05	6.95489e-08	6.95489e-08
gi|556503834|ref|NC_000913.3|	1053434	1056178	torS	-	2	102	2744	0.037172	3323241	6.01822e-07	2.19323e-10	2.19323e-10
gi|556503834|ref|NC_000913.3|	1056261	1057289	torT	+	521	1028	1028	1	3323241	0.000156775	1.52505e-07	1.52505e-07
gi|556503834|ref|NC_000913.3|	1057262	1057954	torR	-	10020	692	692	1	3323241	0.00301513	4.35712e-06	4.35712e-06
gi|556503834|ref|NC_000913.3|	1058084	1059256	torC	+	29	761	1172	0.649317	3323241	8.72642e-06	7.44575e-09	7.44575e-09
gi|556503834|ref|NC_000913.3|	1059256	1061802	torA	+	11	361	2546	0.141791	3323241	3.31002e-06	1.30009e-09	1.30009e-09
gi|556503834|ref|NC_000913.3|	1061799	1062398	torD	+	91	599	599	1	3323241	2.73829e-05	4.57144e-08	4.57144e-08
gi|556503834|ref|NC_000913.3|	1062855	1063775	cbpA	-	328	917	920	0.996739	3323241	9.86988e-05	1.07281e-07	1.07281e-07
gi|556503834|ref|NC_000913.3|	1065585	1066826	agp	+	9	384	1241	0.309428	3323241	2.7082e-06	2.18227e-09	2.18227e-09
gi|556503834|ref|NC_000913.3|	1067112	1067708	wrbA	-	812	596	596	1	3323241	0.00024434	4.09966e-07	4.09966e-07
gi|556503834|ref|NC_000913.3|	1068511	1069839	rutG	-	33	935	1328	0.704066	3323241	9.93007e-06	7.47746e-09	7.47746e-09
gi|556503834|ref|NC_000913.3|	1069860	1070354	rutF	-	208	494	494	1	3323241	6.25895e-05	1.26699e-07	1.26699e-07
gi|556503834|ref|NC_000913.3|	1070365	1070955	rutE	-	41	538	590	0.911864	3323241	1.23374e-05	2.09108e-08	2.09108e-08
gi|556503834|ref|NC_000913.3|	1070965	1071765	rutD	-	17	549	800	0.68625	3323241	5.11549e-06	6.39436e-09	6.39436e-09
gi|556503834|ref|NC_000913.3|	1072171	1072863	rutB	-	1365	692	692	1	3323241	0.000410744	5.9356e-07	5.9356e-07
gi|556503834|ref|NC_000913.3|	1072863	1074011	rutA	-	59	1025	1148	0.892857	3323241	1.77538e-05	1.54649e-08	1.54649e-08
gi|556503834|ref|NC_000913.3|	1074242	1074880	rutR	+	1493	638	638	1	3323241	0.00044926	7.0417e-07	7.0417e-07
gi|556503834|ref|NC_000913.3|	1074920	1078882	putA	-	8	354	3962	0.0893488	3323241	2.40729e-06	6.07594e-10	6.07594e-10
gi|556503834|ref|NC_000913.3|	1079305	1080813	putP	+	201	1490	1508	0.988064	3323241	6.04831e-05	4.01082e-08	4.01082e-08
gi|556503834|ref|NC_000913.3|	1082243	1083370	feO	+	163	1098	1127	0.974268	3323241	4.90485e-05	4.35213e-08	4.35213e-08
gi|556503834|ref|NC_000913.3|	1083376	1084647	feB	+	208	1271	1271	1	3323241	6.25895e-05	4.92443e-08	4.92443e-08
gi|556503834|ref|NC_000913.3|	1084992	1086056	phoH	+	321	1059	1064	0.995301	3323241	9.65925e-05	9.07824e-08	9.07824e-08
gi|556503834|ref|NC_000913.3|	1086106	1086519	pgaD	-	247	400	413	0.968523	3323241	7.4325e-05	1.79964e-07	1.79964e-07
gi|556503834|ref|NC_000913.3|	1097886	1098824	hrA	+	431	938	938	1	3323241	0.000129693	1.38265e-07	1.38265e-07
gi|556503834|ref|NC_000913.3|	1098879	1099616	ycdX	+	194	737	737	1	3323241	5.83767e-05	7.92086e-08	7.92086e-08
gi|556503834|ref|NC_000913.3|	1099640	1100194	ycdY	+	2711	554	554	1	3323241	0.00081577	1.47251e-06	1.47251e-06
gi|556503834|ref|NC_000913.3|	1100296	1100787	ycdZ	+	298	491	491	1	3323241	8.96715e-05	1.8263e-07	1.8263e-07
gi|556503834|ref|NC_000913.3|	1100851	1101684	csgG	-	3062	833	833	1	3323241	0.00092139	1.10611e-06	1.10611e-06
gi|556503834|ref|NC_000913.3|	1101711	1102127	csgF	-	1721	416	416	1	3323241	0.000517868	1.24487e-06	1.24487e-06
gi|556503834|ref|NC_000913.3|	1103951	1104406	csgB	+	2710	455	455	1	3323241	0.000815469	1.79224e-06	1.79224e-06
gi|556503834|ref|NC_000913.3|	1104447	1104902	csgA	+	77	455	455	1	3323241	2.31702e-05	5.09234e-08	5.09234e-08
gi|556503834|ref|NC_000913.3|	1105820	1106353	ymdB	+	2181	533	533	1	3323241	0.000656287	1.23131e-06	1.23131e-06
gi|556503834|ref|NC_000913.3|	1106355	1107776	clsC	+	45	723	1421	0.508797	3323241	1.3541e-05	9.5292e-09	9.5292e-09
gi|556503834|ref|NC_000913.3|	1107784	1108941	opgC	-	250	1156	1157	0.999136	3323241	7.52278e-05	6.50197e-08	6.50197e-08
gi|556503834|ref|NC_000913.3|	1109335	1110870	opgG	+	135	1443	1535	0.940065	3323241	4.0623e-05	2.64645e-08	2.64645e-08
gi|556503834|ref|NC_000913.3|	1110863	1113406	opgH	+	3	55	2543	0.021628	3323241	9.02733e-07	3.54987e-10	3.54987e-10
gi|556503834|ref|NC_000913.3|	1114264	1115490	mdtG	-	1389	1226	1226	1	3323241	0.000417965	3.40918e-07	3.40918e-07
gi|556503834|ref|NC_000913.3|	1115662	1116582	lpxL	-	1756	920	920	1	3323241	0.0005284	5.74348e-07	5.74348e-07
gi|556503834|ref|NC_000913.3|	1116807	1117859	yceA	+	60	901	1052	0.856464	3323241	1.80547e-05	1.71622e-08	1.71622e-08
gi|556503834|ref|NC_000913.3|	1117901	1118476	yceI	-	129	575	575	1	3323241	3.88175e-05	6.75087e-08	6.75087e-08
gi|556503834|ref|NC_000913.3|	1118480	1119046	yceJ	-	4374	566	566	1	3323241	0.00131619	2.32542e-06	2.32542e-06
gi|556503834|ref|NC_000913.3|	1119468	1120586	solA	-	519	1118	1118	1	3323241	0.000156173	1.39689e-07	1.39689e-07
gi|556503834|ref|NC_000913.3|	1121561	1122607	pyrC	-	43	798	1046	0.762906	3323241	1.29392e-05	1.23701e-08	1.23701e-08
gi|556503834|ref|NC_000913.3|	1122713	1123273	yceB	-	1677	560	560	1	3323241	0.000504628	9.01121e-07	9.01121e-07
gi|556503834|ref|NC_000913.3|	1123407	1124054	rxB	-	3939	647	647	1	3323241	0.00118529	1.83198e-06	1.83198e-06
gi|556503834|ref|NC_000913.3|	1124118	1125326	mdtH	-	433	1208	1208	1	3323241	0.000130294	1.0786e-07	1.0786e-07
gi|556503834|ref|NC_000913.3|	1125562	1126146	rimJ	+	484	584	584	1	3323241	0.000145641	2.49385e-07	2.49385e-07
gi|556503834|ref|NC_000913.3|	1126157	1126804	yceH	+	5004	647	647	1	3323241	0.00150576	2.32729e-06	2.32729e-06
gi|556503834|ref|NC_000913.3|	1126806	1127729	yceM	+	1782	923	923	1	3323241	0.000536224	5.80957e-07	5.80957e-07
gi|556503834|ref|NC_000913.3|	1127839	1129374	murJ	+	14	459	1535	0.299023	3323241	4.21275e-06	2.74447e-09	2.74447e-09
gi|556503834|ref|NC_000913.3|	1129414	1129830	flgN	-	30	409	416	0.983173	3323241	9.02733e-06	2.17003e-08	2.17003e-08
gi|556503834|ref|NC_000913.3|	1130204	1130863	flgA	-	542	659	659	1	3323241	0.000163094	2.47487e-07	2.47487e-07
gi|556503834|ref|NC_000913.3|	1131018	1131434	flgB	+	206	395	416	0.949519	3323241	6.19877e-05	1.49009e-07	1.49009e-07
gi|556503834|ref|NC_000913.3|	1131438	1131842	flgC	+	91	385	404	0.95297	3323241	2.73829e-05	6.77795e-08	6.77795e-08
gi|556503834|ref|NC_000913.3|	1131854	1132549	flgD	+	727	695	695	1	3323241	0.000218762	3.14766e-07	3.14766e-07
gi|556503834|ref|NC_000913.3|	1132574	1133782	flgE	+	198	1180	1208	0.976821	3323241	5.95804e-05	4.93215e-08	4.93215e-08
gi|556503834|ref|NC_000913.3|	1133802	1134557	flgF	+	228	752	755	0.996027	3323241	6.86077e-05	9.08712e-08	9.08712e-08
gi|556503834|ref|NC_000913.3|	1134729	1135511	flgG	+	996	782	782	1	3323241	0.000299707	3.83258e-07	3.83258e-07
gi|556503834|ref|NC_000913.3|	1135564	1136262	flgH	+	152	661	698	0.946991	3323241	4.57385e-05	6.55279e-08	6.55279e-08
gi|556503834|ref|NC_000913.3|	1136274	1137371	flgI	+	168	1082	1097	0.986326	3323241	5.05531e-05	4.6083e-08	4.6083e-08
gi|556503834|ref|NC_000913.3|	1137371	1138312	flgJ	+	620	941	941	1	3323241	0.000186565	1.98262e-07	1.98262e-07
gi|556503834|ref|NC_000913.3|	1138378	1140021	flgK	+	141	1561	1643	0.950091	3323241	4.24285e-05	2.58238e-08	2.58238e-08
gi|556503834|ref|NC_000913.3|	1141182	1144367	r	-	4	154	3185	0.0483516	3323241	1.20364e-06	3.7791e-10	3.7791e-10
gi|556503834|ref|NC_000913.3|	1144940	1145899	rluC	+	2066	959	959	1	3323241	0.000621682	6.48261e-07	6.48261e-07
gi|556503834|ref|NC_000913.3|	1146011	1146595	yceF	-	4522	584	584	1	3323241	0.00136072	2.33e-06	2.33e-06
gi|556503834|ref|NC_000913.3|	1146794	1147315	yceD	+	3348	521	521	1	3323241	0.00100745	1.93369e-06	1.93369e-06
gi|556503834|ref|NC_000913.3|	1147621	1148691	plsX	+	413	1070	1070	1	3323241	0.000124276	1.16146e-07	1.16146e-07
gi|556503834|ref|NC_000913.3|	1148759	1149712	fabH	+	2482	953	953	1	3323241	0.000746861	7.83695e-07	7.83695e-07
gi|556503834|ref|NC_000913.3|	1149728	1150657	fabD	+	350	921	929	0.991389	3323241	0.000105319	1.13368e-07	1.13368e-07
gi|556503834|ref|NC_000913.3|	1150670	1151404	fabG	+	1501	734	734	1	3323241	0.000451668	6.15351e-07	6.15351e-07
gi|556503834|ref|NC_000913.3|	1151939	1153180	fabF	+	215	1241	1241	1	3323241	6.46959e-05	5.21321e-08	5.21321e-08
gi|556503834|ref|NC_000913.3|	1153300	1154109	pabC	+	592	809	809	1	3323241	0.000178139	2.20197e-07	2.20197e-07
gi|556503834|ref|NC_000913.3|	1155124	1155765	tmk	+	7	185	641	0.288612	3323241	2.10638e-06	3.28608e-09	3.28608e-09
gi|556503834|ref|NC_000913.3|	1155762	1156766	holB	+	158	965	1004	0.961155	3323241	4.75439e-05	4.73545e-08	4.73545e-08
gi|556503834|ref|NC_000913.3|	1156777	1157574	ycfH	+	1396	797	797	1	3323241	0.000420072	5.27066e-07	5.27066e-07
gi|556503834|ref|NC_000913.3|	1157869	1159302	ptsG	+	11	393	1433	0.27425	3323241	3.31002e-06	2.30985e-09	2.30985e-09
gi|556503834|ref|NC_000913.3|	1159362	1161551	fhuE	-	665	2078	2189	0.949292	3323241	0.000200106	9.14143e-08	9.14143e-08
gi|556503834|ref|NC_000913.3|	1162638	1163279	lpoB	+	37	590	641	0.920437	3323241	1.11337e-05	1.73693e-08	1.73693e-08
gi|556503834|ref|NC_000913.3|	1163260	1164084	thiK	+	69	798	824	0.968447	3323241	2.07629e-05	2.51977e-08	2.51977e-08
gi|556503834|ref|NC_000913.3|	1164095	1165120	agZ	+	951	1025	1025	1	3323241	0.000286166	2.79187e-07	2.79187e-07
gi|556503834|ref|NC_000913.3|	1165143	1165685	ycfP	+	698	539	542	0.994465	3323241	0.000210036	3.8752e-07	3.8752e-07
gi|556503834|ref|NC_000913.3|	1166085	1167389	dh	+	405	1301	1304	0.997699	3323241	0.000121869	9.34578e-08	9.34578e-08
gi|556503834|ref|NC_000913.3|	1167599	1168138	ycfJ	+	7262	539	539	1	3323241	0.00218522	4.0542e-06	4.0542e-06
gi|556503834|ref|NC_000913.3|	1168200	1168832	ycfQ	-	5187	632	632	1	3323241	0.00156083	2.46966e-06	2.46966e-06
gi|556503834|ref|NC_000913.3|	1169412	1170374	ldtC	-	2098	962	962	1	3323241	0.000631311	6.56249e-07	6.56249e-07
gi|556503834|ref|NC_000913.3|	1170518	1173964	mfd	-	14	503	3446	0.145966	3323241	4.21275e-06	1.22251e-09	1.22251e-09
gi|556503834|ref|NC_000913.3|	1174092	1175165	ycfT	-	2049	1073	1073	1	3323241	0.000616567	5.7462e-07	5.7462e-07
gi|556503834|ref|NC_000913.3|	1175427	1176626	lolC	+	116	1173	1199	0.978315	3323241	3.49057e-05	2.91123e-08	2.91123e-08
gi|556503834|ref|NC_000913.3|	1176619	1177320	lolD	+	60	662	701	0.944365	3323241	1.80547e-05	2.57556e-08	2.57556e-08
gi|556503834|ref|NC_000913.3|	1177320	1178564	lolE	+	158	1229	1244	0.987942	3323241	4.75439e-05	3.82186e-08	3.82186e-08
gi|556503834|ref|NC_000913.3|	1178593	1179504	agK	+	781	911	911	1	3323241	0.000235012	2.57971e-07	2.57971e-07
gi|556503834|ref|NC_000913.3|	1179631	1180359	cobB	+	579	728	728	1	3323241	0.000174228	2.39324e-07	2.39324e-07
gi|556503834|ref|NC_000913.3|	1181264	1181725	ymfA	-	507	461	461	1	3323241	0.000152562	3.30937e-07	3.30937e-07
gi|556503834|ref|NC_000913.3|	1181783	1182829	potD	-	75	931	1046	0.890057	3323241	2.25683e-05	2.15758e-08	2.15758e-08
gi|556503834|ref|NC_000913.3|	1182826	1183620	potC	-	198	792	794	0.997481	3323241	5.95804e-05	7.50383e-08	7.50383e-08
gi|556503834|ref|NC_000913.3|	1183617	1184444	potB	-	595	827	827	1	3323241	0.000179042	2.16496e-07	2.16496e-07
gi|556503834|ref|NC_000913.3|	1184458	1185594	potA	-	33	695	1136	0.611796	3323241	9.93007e-06	8.74125e-09	8.74125e-09
gi|556503834|ref|NC_000913.3|	1185844	1187070	pepT	+	1341	1226	1226	1	3323241	0.000403522	3.29137e-07	3.29137e-07
gi|556503834|ref|NC_000913.3|	1187119	1188240	roxA	-	6365	1121	1121	1	3323241	0.0019153	1.70856e-06	1.70856e-06
gi|556503834|ref|NC_000913.3|	1188316	1189776	phoQ	-	18	518	1460	0.354795	3323241	5.4164e-06	3.70986e-09	3.70986e-09
gi|556503834|ref|NC_000913.3|	1189776	1190447	phoP	-	385	671	671	1	3323241	0.000115851	1.72654e-07	1.72654e-07
gi|556503834|ref|NC_000913.3|	1190616	1191986	purB	-	6	116	1370	0.0846715	3323241	1.80547e-06	1.31786e-09	1.31786e-09
gi|556503834|ref|NC_000913.3|	1191990	1192631	hflD	-	681	641	641	1	3323241	0.00020492	3.19689e-07	3.19689e-07
gi|556503834|ref|NC_000913.3|	1192667	1193773	mnmA	-	199	1106	1106	1	3323241	5.98813e-05	5.41422e-08	5.41422e-08
gi|556503834|ref|NC_000913.3|	1193827	1194288	udJ	-	140	461	461	1	3323241	4.21275e-05	9.1383e-08	9.1383e-08
gi|556503834|ref|NC_000913.3|	1195123	1196373	icd	+	333	1229	1250	0.9832	3323241	0.000100203	8.01627e-08	8.01627e-08
gi|556503834|ref|NC_000913.3|	1199679	1200806	intE	-	1535	1127	1127	1	3323241	0.000461898	4.09848e-07	4.09848e-07
gi|556503834|ref|NC_000913.3|	1202259	1202933	cohE	-	1784	674	674	1	3323241	0.000536825	7.96477e-07	7.96477e-07
gi|556503834|ref|NC_000913.3|	1203268	1203825	ymfL	+	161	552	557	0.991023	3323241	4.84467e-05	8.69779e-08	8.69779e-08
gi|556503834|ref|NC_000913.3|	1206913	1207497	ymfQ	+	1683	584	584	1	3323241	0.000506433	8.6718e-07	8.6718e-07
gi|556503834|ref|NC_000913.3|	1207501	1208130	stfP	+	146	608	629	0.966614	3323241	4.3933e-05	6.98458e-08	6.98458e-08
gi|556503834|ref|NC_000913.3|	1208132	1208545	tfaP	+	17564	413	413	1	3323241	0.0052852	1.27971e-05	1.27971e-05
gi|556503834|ref|NC_000913.3|	1208517	1209119	tfaE	-	1861	602	602	1	3323241	0.000559995	9.30225e-07	9.30225e-07
gi|556503834|ref|NC_000913.3|	1209685	1210239	pinE	+	881	554	554	1	3323241	0.000265103	4.78525e-07	4.78525e-07
gi|556503834|ref|NC_000913.3|	1213328	1214059	bluR	-	3949	731	731	1	3323241	0.0011883	1.62558e-06	1.62558e-06
gi|556503834|ref|NC_000913.3|	1214264	1215475	bluF	-	472	1211	1211	1	3323241	0.00014203	1.17283e-07	1.17283e-07
gi|556503834|ref|NC_000913.3|	1217328	1218851	ycgG	+	13	472	1523	0.309915	3323241	3.91184e-06	2.56851e-09	2.56851e-09
gi|556503834|ref|NC_000913.3|	1224549	1225361	minD	-	233	812	812	1	3323241	7.01123e-05	8.63452e-08	8.63452e-08
gi|556503834|ref|NC_000913.3|	1225385	1226080	minC	-	138	695	695	1	3323241	4.15257e-05	5.97492e-08	5.97492e-08
gi|556503834|ref|NC_000913.3|	1228079	1228738	ycgM	+	18	406	659	0.616085	3323241	5.4164e-06	8.21912e-09	8.21912e-09
gi|556503834|ref|NC_000913.3|	1228815	1229276	ycgN	+	7388	461	461	1	3323241	0.00222313	4.82241e-06	4.82241e-06
gi|556503834|ref|NC_000913.3|	1230767	1231186	umuD	+	2029	419	419	1	3323241	0.000610549	1.45716e-06	1.45716e-06
gi|556503834|ref|NC_000913.3|	1231186	1232454	umuC	+	36	482	1268	0.380126	3323241	1.08328e-05	8.54322e-09	8.54322e-09
gi|556503834|ref|NC_000913.3|	1232500	1233030	dsbB	-	9780	530	530	1	3323241	0.00294291	5.55266e-06	5.55266e-06
gi|556503834|ref|NC_000913.3|	1233176	1234717	haB	-	172	1476	1541	0.95782	3323241	5.17567e-05	3.35864e-08	3.35864e-08
gi|556503834|ref|NC_000913.3|	1234938	1235657	fadR	+	3141	719	719	1	3323241	0.000945162	1.31455e-06	1.31455e-06
gi|556503834|ref|NC_000913.3|	1235709	1237241	ycgB	-	188	1480	1532	0.966057	3323241	5.65713e-05	3.69264e-08	3.69264e-08
gi|556503834|ref|NC_000913.3|	1237571	1238869	dadA	+	12	410	1298	0.315871	3323241	3.61093e-06	2.78192e-09	2.78192e-09
gi|556503834|ref|NC_000913.3|	1238879	1239949	dadX	+	159	1067	1070	0.997196	3323241	4.78449e-05	4.47148e-08	4.47148e-08
gi|556503834|ref|NC_000913.3|	1240335	1242071	cvrA	-	2824	1736	1736	1	3323241	0.000849773	4.895e-07	4.895e-07
gi|556503834|ref|NC_000913.3|	1242166	1243080	ldcA	-	179	914	914	1	3323241	5.38631e-05	5.89312e-08	5.89312e-08
gi|556503834|ref|NC_000913.3|	1243180	1243791	mtA	+	94	611	611	1	3323241	2.82856e-05	4.6294e-08	4.6294e-08
gi|556503834|ref|NC_000913.3|	1243793	1244527	ycgR	-	1929	734	734	1	3323241	0.000580457	7.90814e-07	7.90814e-07
gi|556503834|ref|NC_000913.3|	1245679	1247376	treA	-	92	1407	1697	0.82911	3323241	2.76838e-05	1.63134e-08	1.63134e-08
gi|556503834|ref|NC_000913.3|	1247696	1249114	dhaM	-	43	1071	1418	0.755289	3323241	1.29392e-05	9.12495e-09	9.12495e-09
gi|556503834|ref|NC_000913.3|	1249125	1249757	dhaL	-	82	632	632	1	3323241	2.46747e-05	3.90423e-08	3.90423e-08
gi|556503834|ref|NC_000913.3|	1249768	1250838	dhaK	-	1662	1070	1070	1	3323241	0.000500114	4.67396e-07	4.67396e-07
gi|556503834|ref|NC_000913.3|	1251066	1252985	dhaR	+	103	1476	1919	0.769151	3323241	3.09938e-05	1.6151e-08	1.6151e-08
gi|556503834|ref|NC_000913.3|	1253085	1255952	ycgV	-	172	1255	2867	0.43774	3323241	5.17567e-05	1.80526e-08	1.80526e-08
gi|556503834|ref|NC_000913.3|	1256721	1257812	ychF	-	1043	1091	1091	1	3323241	0.00031385	2.87672e-07	2.87672e-07
gi|556503834|ref|NC_000913.3|	1257929	1258513	pth	-	25	485	584	0.830479	3323241	7.52278e-06	1.28815e-08	1.28815e-08
gi|556503834|ref|NC_000913.3|	1259124	1260803	dauA	-	221	1577	1679	0.93925	3323241	6.65013e-05	3.96077e-08	3.96077e-08
gi|556503834|ref|NC_000913.3|	1260928	1261875	prs	-	1434	947	947	1	3323241	0.000431506	4.55656e-07	4.55656e-07
gi|556503834|ref|NC_000913.3|	1262026	1262877	ispE	-	224	830	851	0.975323	3323241	6.74041e-05	7.92057e-08	7.92057e-08
gi|556503834|ref|NC_000913.3|	1262877	1263500	lolB	-	72	564	623	0.905297	3323241	2.16656e-05	3.47762e-08	3.47762e-08
gi|556503834|ref|NC_000913.3|	1263714	1264970	hemA	+	154	1255	1256	0.999204	3323241	4.63403e-05	3.68951e-08	3.68951e-08
gi|556503834|ref|NC_000913.3|	1265012	1266094	prfA	+	89	1002	1082	0.926063	3323241	2.67811e-05	2.47515e-08	2.47515e-08
gi|556503834|ref|NC_000913.3|	1266094	1266927	prmC	+	886	833	833	1	3323241	0.000266607	3.20057e-07	3.20057e-07
gi|556503834|ref|NC_000913.3|	1267320	1268129	ychA	+	1033	809	809	1	3323241	0.000310841	3.84229e-07	3.84229e-07
gi|556503834|ref|NC_000913.3|	1268165	1269019	kdsA	+	549	852	854	0.997658	3323241	0.0001652	1.93443e-07	1.93443e-07
gi|556503834|ref|NC_000913.3|	1270749	1271849	chaA	-	112	995	1100	0.904545	3323241	3.3702e-05	3.06382e-08	3.06382e-08
gi|556503834|ref|NC_000913.3|	1272507	1273202	chaC	+	491	695	695	1	3323241	0.000147747	2.12586e-07	2.12586e-07
gi|556503834|ref|NC_000913.3|	1273784	1275178	ychO	+	43	642	1394	0.460545	3323241	1.29392e-05	9.28205e-09	9.28205e-09
gi|556503834|ref|NC_000913.3|	1275179	1275829	arL	-	3129	650	650	1	3323241	0.000941551	1.44854e-06	1.44854e-06
gi|556503834|ref|NC_000913.3|	1275822	1277618	arX	-	72	1041	1796	0.579621	3323241	2.16656e-05	1.20632e-08	1.20632e-08
gi|556503834|ref|NC_000913.3|	1277957	1279348	arK	+	13	509	1391	0.365924	3323241	3.91184e-06	2.81225e-09	2.81225e-09
gi|556503834|ref|NC_000913.3|	1279864	1283607	arG	+	28	677	3743	0.180871	3323241	8.42551e-06	2.251e-09	2.251e-09
gi|556503834|ref|NC_000913.3|	1283604	1285142	arH	+	23	740	1538	0.481144	3323241	6.92095e-06	4.49997e-09	4.49997e-09
gi|556503834|ref|NC_000913.3|	1285139	1285849	arJ	+	100	710	710	1	3323241	3.00911e-05	4.23818e-08	4.23818e-08
gi|556503834|ref|NC_000913.3|	1285849	1286526	arI	+	5449	677	677	1	3323241	0.00163966	2.42196e-06	2.42196e-06
gi|556503834|ref|NC_000913.3|	1287782	1288624	purU	-	7502	842	842	1	3323241	0.00225743	2.68104e-06	2.68104e-06
gi|556503834|ref|NC_000913.3|	1288674	1289132	ychJ	-	153	452	458	0.9869	3323241	4.60394e-05	1.00523e-07	1.00523e-07
gi|556503834|ref|NC_000913.3|	1289245	1290150	rssA	+	357	905	905	1	3323241	0.000107425	1.18702e-07	1.18702e-07
gi|556503834|ref|NC_000913.3|	1290242	1291255	rssB	+	509	1013	1013	1	3323241	0.000153164	1.51198e-07	1.51198e-07
gi|556503834|ref|NC_000913.3|	1291457	1292365	alU	+	659	908	908	1	3323241	0.0001983	2.18393e-07	2.18393e-07
gi|556503834|ref|NC_000913.3|	1292509	1292922	hns	-	942	413	413	1	3323241	0.000283458	6.8634e-07	6.8634e-07
gi|556503834|ref|NC_000913.3|	1293527	1294144	tdk	+	60	569	617	0.922204	3323241	1.80547e-05	2.9262e-08	2.9262e-08
gi|556503834|ref|NC_000913.3|	1295446	1298121	adhE	-	20	595	2675	0.22243	3323241	6.01822e-06	2.2498e-09	2.2498e-09
gi|556503834|ref|NC_000913.3|	1301182	1302813	oppA	+	488	1114	1631	0.683017	3323241	0.000146845	9.00335e-08	9.00335e-08
gi|556503834|ref|NC_000913.3|	1302899	1303819	oppB	+	458	920	920	1	3323241	0.000137817	1.49801e-07	1.49801e-07
gi|556503834|ref|NC_000913.3|	1303834	1304742	oppC	+	411	908	908	1	3323241	0.000123674	1.36205e-07	1.36205e-07
gi|556503834|ref|NC_000913.3|	1305764	1306768	oppF	+	1311	1004	1004	1	3323241	0.000394494	3.92923e-07	3.92923e-07
gi|556503834|ref|NC_000913.3|	1307185	1308645	clsA	-	135	1232	1460	0.843836	3323241	4.0623e-05	2.7824e-08	2.7824e-08
gi|556503834|ref|NC_000913.3|	1309016	1310269	kch	-	670	1253	1253	1	3323241	0.00020161	1.60902e-07	1.60902e-07
gi|556503834|ref|NC_000913.3|	1311089	1311808	tonB	+	125	710	719	0.987483	3323241	3.76139e-05	5.23142e-08	5.23142e-08
gi|556503834|ref|NC_000913.3|	1312351	1312890	yciB	-	4057	539	539	1	3323241	0.0012208	2.26493e-06	2.26493e-06
gi|556503834|ref|NC_000913.3|	1312920	1313663	yciC	-	5917	743	743	1	3323241	0.00178049	2.39635e-06	2.39635e-06
gi|556503834|ref|NC_000913.3|	1314020	1314658	ompW	+	5527	638	638	1	3323241	0.00166314	2.6068e-06	2.6068e-06
gi|556503834|ref|NC_000913.3|	1314718	1315224	yciE	-	357	506	506	1	3323241	0.000107425	2.12303e-07	2.12303e-07
gi|556503834|ref|NC_000913.3|	1316416	1317222	trpA	-	234	801	806	0.993796	3323241	7.04132e-05	8.73613e-08	8.73613e-08
gi|556503834|ref|NC_000913.3|	1317222	1318415	trpB	-	38	815	1193	0.683152	3323241	1.14346e-05	9.58476e-09	9.58476e-09
gi|556503834|ref|NC_000913.3|	1318427	1319788	trpC	-	114	1293	1361	0.950037	3323241	3.43039e-05	2.52049e-08	2.52049e-08
gi|556503834|ref|NC_000913.3|	1319789	1321384	trpD	-	71	1389	1595	0.870846	3323241	2.13647e-05	1.33948e-08	1.33948e-08
gi|556503834|ref|NC_000913.3|	1321384	1322946	trpE	-	227	1535	1562	0.982715	3323241	6.83068e-05	4.37304e-08	4.37304e-08
gi|556503834|ref|NC_000913.3|	1323220	1324101	yciV	+	13	282	881	0.320091	3323241	3.91184e-06	4.44023e-09	4.44023e-09
gi|556503834|ref|NC_000913.3|	1324098	1324718	yciO	+	903	620	620	1	3323241	0.000271723	4.38262e-07	4.38262e-07
gi|556503834|ref|NC_000913.3|	1324746	1326641	yciQ	+	57	1300	1895	0.686016	3323241	1.71519e-05	9.05115e-09	9.05115e-09
gi|556503834|ref|NC_000913.3|	1326852	1327727	rluB	+	2862	875	875	1	3323241	0.000861207	9.84237e-07	9.84237e-07
gi|556503834|ref|NC_000913.3|	1327767	1328357	btuR	-	268	590	590	1	3323241	8.06442e-05	1.36685e-07	1.36685e-07
gi|556503834|ref|NC_000913.3|	1328354	1329112	yciK	-	1049	758	758	1	3323241	0.000315656	4.16432e-07	4.16432e-07
gi|556503834|ref|NC_000913.3|	1329332	1330381	sohB	+	481	1049	1049	1	3323241	0.000144738	1.37977e-07	1.37977e-07
gi|556503834|ref|NC_000913.3|	1331048	1333645	topA	+	620	1189	2597	0.457836	3323241	0.000186565	7.18386e-08	7.18386e-08
gi|556503834|ref|NC_000913.3|	1335831	1338506	acnA	+	14	404	2675	0.151028	3323241	4.21275e-06	1.57486e-09	1.57486e-09
gi|556503834|ref|NC_000913.3|	1338570	1339160	ribA	-	110	576	590	0.976271	3323241	3.31002e-05	5.61021e-08	5.61021e-08
gi|556503834|ref|NC_000913.3|	1339330	1340094	pgpB	+	61	761	764	0.996073	3323241	1.83556e-05	2.40256e-08	2.40256e-08
gi|556503834|ref|NC_000913.3|	1340558	1341727	yciM	+	15	486	1169	0.41574	3323241	4.51367e-06	3.86113e-09	3.86113e-09
gi|556503834|ref|NC_000913.3|	1341921	1342658	pyrF	+	215	737	737	1	3323241	6.46959e-05	8.77827e-08	8.77827e-08
gi|556503834|ref|NC_000913.3|	1344757	1346742	mr	-	109	1417	1985	0.713854	3323241	3.27993e-05	1.65236e-08	1.65236e-08
gi|556503834|ref|NC_000913.3|	1346978	1348912	rnb	-	251	1854	1934	0.958635	3323241	7.55287e-05	3.90531e-08	3.90531e-08
gi|556503834|ref|NC_000913.3|	1348980	1350107	yciW	-	46	871	1127	0.772848	3323241	1.38419e-05	1.22821e-08	1.22821e-08
gi|556503834|ref|NC_000913.3|	1350251	1351039	fabI	-	48	587	788	0.744924	3323241	1.44437e-05	1.83296e-08	1.83296e-08
gi|556503834|ref|NC_000913.3|	1351828	1352634	sapF	-	1538	806	806	1	3323241	0.000462801	5.74195e-07	5.74195e-07
gi|556503834|ref|NC_000913.3|	1352636	1353628	sapD	-	67	773	992	0.779234	3323241	2.0161e-05	2.03236e-08	2.03236e-08
gi|556503834|ref|NC_000913.3|	1353628	1354518	sapC	-	2217	890	890	1	3323241	0.00066712	7.49573e-07	7.49573e-07
gi|556503834|ref|NC_000913.3|	1355467	1357110	sapA	-	17	469	1643	0.285453	3323241	5.11549e-06	3.1135e-09	3.1135e-09
gi|556503834|ref|NC_000913.3|	1357802	1359187	puuP	-	520	1385	1385	1	3323241	0.000156474	1.12977e-07	1.12977e-07
gi|556503834|ref|NC_000913.3|	1359490	1360908	puuA	-	176	1387	1418	0.978138	3323241	5.29603e-05	3.73486e-08	3.73486e-08
gi|556503834|ref|NC_000913.3|	1361120	1361884	puuD	+	220	764	764	1	3323241	6.62004e-05	8.66498e-08	8.66498e-08
gi|556503834|ref|NC_000913.3|	1361911	1362468	puuR	+	332	557	557	1	3323241	9.99025e-05	1.79358e-07	1.79358e-07
gi|556503834|ref|NC_000913.3|	1362743	1364230	puuC	+	535	1487	1487	1	3323241	0.000160987	1.08263e-07	1.08263e-07
gi|556503834|ref|NC_000913.3|	1364232	1365512	puuB	+	203	1276	1280	0.996875	3323241	6.10849e-05	4.77226e-08	4.77226e-08
gi|556503834|ref|NC_000913.3|	1366935	1367912	pspF	-	708	977	977	1	3323241	0.000213045	2.1806e-07	2.1806e-07
gi|556503834|ref|NC_000913.3|	1368079	1368747	pspA	+	1454	668	668	1	3323241	0.000437525	6.54977e-07	6.54977e-07
gi|556503834|ref|NC_000913.3|	1370216	1371895	ycjM	+	12	553	1679	0.329363	3323241	3.61093e-06	2.15064e-09	2.15064e-09
gi|556503834|ref|NC_000913.3|	1371909	1373201	ycjN	+	97	1201	1292	0.929567	3323241	2.91884e-05	2.25916e-08	2.25916e-08
gi|556503834|ref|NC_000913.3|	1373222	1374103	ycjO	+	272	875	881	0.99319	3323241	8.18478e-05	9.29033e-08	9.29033e-08
gi|556503834|ref|NC_000913.3|	1374090	1374932	ycjP	+	8989	842	842	1	3323241	0.00270489	3.21246e-06	3.21246e-06
gi|556503834|ref|NC_000913.3|	1374963	1376015	ycjQ	+	55	873	1052	0.829848	3323241	1.65501e-05	1.5732e-08	1.5732e-08
gi|556503834|ref|NC_000913.3|	1376034	1376822	ycjR	+	1196	788	788	1	3323241	0.00035989	4.56713e-07	4.56713e-07
gi|556503834|ref|NC_000913.3|	1376832	1377887	ycjS	+	50	892	1055	0.845498	3323241	1.50456e-05	1.42612e-08	1.42612e-08
gi|556503834|ref|NC_000913.3|	1377884	1380151	ycjT	+	21	719	2267	0.317159	3323241	6.31913e-06	2.78744e-09	2.78744e-09
gi|556503834|ref|NC_000913.3|	1380148	1380807	ycjU	+	267	658	659	0.998483	3323241	8.03433e-05	1.21917e-07	1.21917e-07
gi|556503834|ref|NC_000913.3|	1381947	1382852	ompG	+	1053	905	905	1	3323241	0.000316859	3.50121e-07	3.50121e-07
gi|556503834|ref|NC_000913.3|	1382963	1383961	ycjW	-	2013	998	998	1	3323241	0.000605734	6.06948e-07	6.06948e-07
gi|556503834|ref|NC_000913.3|	1384117	1385514	ycjX	+	116	1200	1397	0.858984	3323241	3.49057e-05	2.49862e-08	2.49862e-08
gi|556503834|ref|NC_000913.3|	1385511	1386572	ycjF	+	42	792	1061	0.746466	3323241	1.26383e-05	1.19117e-08	1.19117e-08
gi|556503834|ref|NC_000913.3|	1386720	1388261	tyrR	+	59	1296	1541	0.841012	3323241	1.77538e-05	1.15209e-08	1.15209e-08
gi|556503834|ref|NC_000913.3|	1388305	1388811	tpx	-	547	506	506	1	3323241	0.000164598	3.25293e-07	3.25293e-07
gi|556503834|ref|NC_000913.3|	1388930	1389895	ycjG	+	2953	965	965	1	3323241	0.00088859	9.20819e-07	9.20819e-07
gi|556503834|ref|NC_000913.3|	1389870	1390598	mpaA	-	574	722	728	0.991758	3323241	0.000172723	2.37257e-07	2.37257e-07
gi|556503834|ref|NC_000913.3|	1391991	1392890	pgrR	+	358	899	899	1	3323241	0.000107726	1.19829e-07	1.19829e-07
gi|556503834|ref|NC_000913.3|	1393227	1394840	mppA	+	48	1032	1613	0.639802	3323241	1.44437e-05	8.95458e-09	8.95458e-09
gi|556503834|ref|NC_000913.3|	1394891	1395922	ynaI	-	730	1031	1031	1	3323241	0.000219665	2.1306e-07	2.1306e-07
gi|556503834|ref|NC_000913.3|	1396076	1397092	insH1	+	586	1016	1016	1	3323241	0.000176334	1.73557e-07	1.73557e-07
gi|556503834|ref|NC_000913.3|	1397672	1398622	uspE	-	1572	950	950	1	3323241	0.000473032	4.97929e-07	4.97929e-07
gi|556503834|ref|NC_000913.3|	1398774	1399526	fnr	-	231	752	752	1	3323241	6.95105e-05	9.24341e-08	9.24341e-08
gi|556503834|ref|NC_000913.3|	1399721	1400236	ogt	-	4888	515	515	1	3323241	0.00147085	2.85603e-06	2.85603e-06
gi|556503834|ref|NC_000913.3|	1400247	1401773	abgT	-	226	1503	1526	0.984928	3323241	6.80059e-05	4.45648e-08	4.45648e-08
gi|556503834|ref|NC_000913.3|	1401810	1403255	abgB	-	323	1433	1445	0.991695	3323241	9.71943e-05	6.72625e-08	6.72625e-08
gi|556503834|ref|NC_000913.3|	1403255	1404565	abgA	-	23	102	1310	0.0778626	3323241	6.92095e-06	5.28317e-09	5.28317e-09
gi|556503834|ref|NC_000913.3|	1404741	1405649	abgR	+	13393	908	908	1	3323241	0.0040301	4.43844e-06	4.43844e-06
gi|556503834|ref|NC_000913.3|	1405979	1406542	smrA	+	636	563	563	1	3323241	0.000191379	3.39928e-07	3.39928e-07
gi|556503834|ref|NC_000913.3|	1406563	1407795	ydaM	-	531	1232	1232	1	3323241	0.000159784	1.29695e-07	1.29695e-07
gi|556503834|ref|NC_000913.3|	1408050	1409033	ydaN	+	2991	983	983	1	3323241	0.000900025	9.1559e-07	9.1559e-07
gi|556503834|ref|NC_000913.3|	1409511	1410884	dbpA	+	131	1212	1373	0.882738	3323241	3.94193e-05	2.87104e-08	2.87104e-08
gi|556503834|ref|NC_000913.3|	1412000	1413235	intR	-	121	1136	1235	0.919838	3323241	3.64102e-05	2.9482e-08	2.9482e-08
gi|556503834|ref|NC_000913.3|	1413984	1414793	recT	-	2899	809	809	1	3323241	0.000872341	1.0783e-06	1.0783e-06
gi|556503834|ref|NC_000913.3|	1414786	1417386	recE	-	345	1382	2600	0.531539	3323241	0.000103814	3.99286e-08	3.99286e-08
gi|556503834|ref|NC_000913.3|	1418671	1419159	sieB	+	13206	488	488	1	3323241	0.00397383	8.1431e-06	8.1431e-06
gi|556503834|ref|NC_000913.3|	1419765	1420241	racR	-	41	417	476	0.87605	3323241	1.23374e-05	2.59188e-08	2.59188e-08
gi|556503834|ref|NC_000913.3|	1420684	1421106	ydaT	+	662	422	422	1	3323241	0.000199203	4.72045e-07	4.72045e-07
gi|556503834|ref|NC_000913.3|	1421119	1421976	ydaU	+	1613	857	857	1	3323241	0.00048537	5.66359e-07	5.66359e-07
gi|556503834|ref|NC_000913.3|	1421983	1422729	ydaV	+	393	743	746	0.995978	3323241	0.000118258	1.58523e-07	1.58523e-07
gi|556503834|ref|NC_000913.3|	1423782	1425239	trkG	+	3053	1457	1457	1	3323241	0.000918681	6.3053e-07	6.3053e-07
gi|556503834|ref|NC_000913.3|	1429049	1432411	stfR	+	140	836	3362	0.248662	3323241	4.21275e-05	1.25305e-08	1.25305e-08
gi|556503834|ref|NC_000913.3|	1432411	1432986	tfaR	+	4915	575	575	1	3323241	0.00147898	2.57214e-06	2.57214e-06
gi|556503834|ref|NC_000913.3|	1433084	1433674	pinR	-	4579	590	590	1	3323241	0.00137787	2.33538e-06	2.33538e-06
gi|556503834|ref|NC_000913.3|	1435185	1435619	uspF	-	16872	434	434	1	3323241	0.00507697	1.16981e-05	1.16981e-05
gi|556503834|ref|NC_000913.3|	1435760	1436893	ompN	-	2840	1133	1133	1	3323241	0.000854587	7.5427e-07	7.5427e-07
gi|556503834|ref|NC_000913.3|	1437260	1440784	pfo	-	18	393	3524	0.111521	3323241	5.4164e-06	1.537e-09	1.537e-09
gi|556503834|ref|NC_000913.3|	1441321	1441743	hslJ	-	172	420	422	0.995261	3323241	5.17567e-05	1.22646e-07	1.22646e-07
gi|556503834|ref|NC_000913.3|	1441854	1442843	ldhA	-	66	794	989	0.802831	3323241	1.98601e-05	2.0081e-08	2.0081e-08
gi|556503834|ref|NC_000913.3|	1443051	1445690	ydbH	+	42	978	2639	0.370595	3323241	1.26383e-05	4.78904e-09	4.78904e-09
gi|556503834|ref|NC_000913.3|	1446378	1447283	feaR	-	3147	905	905	1	3323241	0.000946967	1.04637e-06	1.04637e-06
gi|556503834|ref|NC_000913.3|	1447519	1449018	feaB	+	325	1499	1499	1	3323241	9.77961e-05	6.52409e-08	6.52409e-08
gi|556503834|ref|NC_000913.3|	1449076	1451349	tynA	-	4	128	2273	0.0563132	3323241	1.20364e-06	5.2954e-10	5.2954e-10
gi|556503834|ref|NC_000913.3|	1451597	1453642	paaZ	-	662	2044	2045	0.999511	3323241	0.000199203	9.74098e-08	9.74098e-08
gi|556503834|ref|NC_000913.3|	1453927	1454856	paaA	+	106	895	929	0.963402	3323241	3.18966e-05	3.43343e-08	3.43343e-08
gi|556503834|ref|NC_000913.3|	1455164	1455910	paaC	+	435	745	746	0.99866	3323241	0.000130896	1.75464e-07	1.75464e-07
gi|556503834|ref|NC_000913.3|	1455925	1456422	paaD	+	79	497	497	1	3323241	2.3772e-05	4.78309e-08	4.78309e-08
gi|556503834|ref|NC_000913.3|	1456430	1457500	paaE	+	3205	1070	1070	1	3323241	0.00096442	9.01327e-07	9.01327e-07
gi|556503834|ref|NC_000913.3|	1457497	1458264	paaF	+	46	618	767	0.805737	3323241	1.38419e-05	1.80468e-08	1.80468e-08
gi|556503834|ref|NC_000913.3|	1459054	1460481	paaH	+	16	279	1427	0.195515	3323241	4.81458e-06	3.37392e-09	3.37392e-09
gi|556503834|ref|NC_000913.3|	1460471	1460893	paaI	+	177	422	422	1	3323241	5.32613e-05	1.26212e-07	1.26212e-07
gi|556503834|ref|NC_000913.3|	1462125	1463438	paaK	+	219	1311	1313	0.998477	3323241	6.58995e-05	5.019e-08	5.019e-08
gi|556503834|ref|NC_000913.3|	1463539	1464489	paaX	+	144	901	950	0.948421	3323241	4.33312e-05	4.56118e-08	4.56118e-08
gi|556503834|ref|NC_000913.3|	1464471	1465061	paaY	+	1897	590	590	1	3323241	0.000570828	9.67506e-07	9.67506e-07
gi|556503834|ref|NC_000913.3|	1467921	1468826	insD1	-	330	905	905	1	3323241	9.93007e-05	1.09724e-07	1.09724e-07
gi|556503834|ref|NC_000913.3|	1469358	1470509	insI1	+	384	1135	1151	0.986099	3323241	0.00011555	1.00391e-07	1.00391e-07
gi|556503834|ref|NC_000913.3|	1474221	1475081	ydbC	+	2629	860	860	1	3323241	0.000791095	9.19878e-07	9.19878e-07
gi|556503834|ref|NC_000913.3|	1475144	1477450	ydbD	+	5	212	2306	0.0919341	3323241	1.50456e-06	6.52452e-10	6.52452e-10
gi|556503834|ref|NC_000913.3|	1477621	1478226	ynbA	+	864	605	605	1	3323241	0.000259987	4.29731e-07	4.29731e-07
gi|556503834|ref|NC_000913.3|	1479138	1480895	ynbC	+	25	742	1757	0.422311	3323241	7.52278e-06	4.2816e-09	4.2816e-09
gi|556503834|ref|NC_000913.3|	1480909	1482201	ynbD	+	269	1292	1292	1	3323241	8.09451e-05	6.2651e-08	6.2651e-08
gi|556503834|ref|NC_000913.3|	1482255	1482860	azoR	-	827	605	605	1	3323241	0.000248853	4.11328e-07	4.11328e-07
gi|556503834|ref|NC_000913.3|	1483061	1486963	hrpA	+	7	267	3902	0.0684264	3323241	2.10638e-06	5.3982e-10	5.3982e-10
gi|556503834|ref|NC_000913.3|	1487235	1488035	ydcF	+	24	655	800	0.81875	3323241	7.22187e-06	9.02733e-09	9.02733e-09
gi|556503834|ref|NC_000913.3|	1488232	1489671	aldA	+	1325	1438	1439	0.999305	3323241	0.000398707	2.77072e-07	2.77072e-07
gi|556503834|ref|NC_000913.3|	1490902	1491432	cybB	+	1449	530	530	1	3323241	0.00043602	8.2268e-07	8.2268e-07
gi|556503834|ref|NC_000913.3|	1492470	1494110	tr	+	42	808	1640	0.492683	3323241	1.26383e-05	7.70626e-09	7.70626e-09
gi|556503834|ref|NC_000913.3|	1494148	1495071	ydcI	-	321	918	923	0.994583	3323241	9.65925e-05	1.04651e-07	1.04651e-07
gi|556503834|ref|NC_000913.3|	1495288	1496631	ydcJ	+	12	493	1343	0.367089	3323241	3.61093e-06	2.68871e-09	2.68871e-09
gi|556503834|ref|NC_000913.3|	1496856	1498511	opgD	+	0	0	1655	0	3323241	0	0	0
gi|556503834|ref|NC_000913.3|	1498938	1499477	rimL	+	5811	539	539	1	3323241	0.00174859	3.24415e-06	3.24415e-06
gi|556503834|ref|NC_000913.3|	1499469	1500449	ydcK	-	303	980	980	1	3323241	9.11761e-05	9.30368e-08	9.30368e-08
gi|556503834|ref|NC_000913.3|	1500573	1501565	tehA	+	7	327	992	0.329637	3323241	2.10638e-06	2.12336e-09	2.12336e-09
gi|556503834|ref|NC_000913.3|	1502457	1503125	ydcL	+	431	668	668	1	3323241	0.000129693	1.94151e-07	1.94151e-07
gi|556503834|ref|NC_000913.3|	1503717	1504865	insQ	+	3	117	1148	0.101916	3323241	9.02733e-07	7.86353e-10	7.86353e-10
gi|556503834|ref|NC_000913.3|	1504905	1506080	ydcO	-	255	1175	1175	1	3323241	7.67323e-05	6.53041e-08	6.53041e-08
gi|556503834|ref|NC_000913.3|	1506172	1506708	ydcN	+	9194	536	536	1	3323241	0.00276658	5.16152e-06	5.16152e-06
gi|556503834|ref|NC_000913.3|	1506781	1508742	ydcP	+	37	720	1961	0.36716	3323241	1.11337e-05	5.67757e-09	5.67757e-09
gi|556503834|ref|NC_000913.3|	1509508	1509924	hicB	+	140	414	416	0.995192	3323241	4.21275e-05	1.01268e-07	1.01268e-07
gi|556503834|ref|NC_000913.3|	1510003	1511409	ydcR	+	16	584	1406	0.415363	3323241	4.81458e-06	3.42431e-09	3.42431e-09
gi|556503834|ref|NC_000913.3|	1511654	1512799	ydcS	+	88	977	1145	0.853275	3323241	2.64802e-05	2.31268e-08	2.31268e-08
gi|556503834|ref|NC_000913.3|	1512817	1513830	ydcT	+	771	1010	1013	0.997039	3323241	0.000232002	2.29025e-07	2.29025e-07
gi|556503834|ref|NC_000913.3|	1513831	1514772	ydcU	+	641	941	941	1	3323241	0.000192884	2.04978e-07	2.04978e-07
gi|556503834|ref|NC_000913.3|	1514762	1515556	ydcV	+	496	794	794	1	3323241	0.000149252	1.87975e-07	1.87975e-07
gi|556503834|ref|NC_000913.3|	1515578	1517002	patD	+	326	1413	1424	0.992275	3323241	9.8097e-05	6.88883e-08	6.88883e-08
gi|556503834|ref|NC_000913.3|	1517882	1518331	ydcZ	-	863	449	449	1	3323241	0.000259686	5.78366e-07	5.78366e-07
gi|556503834|ref|NC_000913.3|	1518328	1518846	mnaT	-	40	447	518	0.862934	3323241	1.20364e-05	2.32364e-08	2.32364e-08
gi|556503834|ref|NC_000913.3|	1519027	1520064	curA	+	227	1021	1037	0.984571	3323241	6.83068e-05	6.58696e-08	6.58696e-08
gi|556503834|ref|NC_000913.3|	1520262	1520927	mcbR	+	558	665	665	1	3323241	0.000167908	2.52494e-07	2.52494e-07
gi|556503834|ref|NC_000913.3|	1520963	1523065	yncD	-	167	1653	2102	0.786394	3323241	5.02521e-05	2.39068e-08	2.39068e-08
gi|556503834|ref|NC_000913.3|	1523307	1524368	yncE	+	824	1061	1061	1	3323241	0.000247951	2.33695e-07	2.33695e-07
gi|556503834|ref|NC_000913.3|	1524481	1525980	ansP	-	245	1377	1499	0.918612	3323241	7.37232e-05	4.91816e-08	4.91816e-08
gi|556503834|ref|NC_000913.3|	1526247	1526864	yncG	+	193	614	617	0.995138	3323241	5.80758e-05	9.41262e-08	9.41262e-08
gi|556503834|ref|NC_000913.3|	1531816	1532952	ydcC	+	947	1136	1136	1	3323241	0.000284963	2.50848e-07	2.50848e-07
gi|556503834|ref|NC_000913.3|	1533282	1533851	yddH	-	1826	569	569	1	3323241	0.000549464	9.65665e-07	9.65665e-07
gi|556503834|ref|NC_000913.3|	1534024	1534869	hoA	+	96	838	845	0.991716	3323241	2.88875e-05	3.41863e-08	3.41863e-08
gi|556503834|ref|NC_000913.3|	1534965	1535858	yddE	-	848	893	893	1	3323241	0.000255173	2.85748e-07	2.85748e-07
gi|556503834|ref|NC_000913.3|	1535937	1536617	arV	-	5677	680	680	1	3323241	0.00170827	2.51216e-06	2.51216e-06
gi|556503834|ref|NC_000913.3|	1536614	1537309	arW	-	660	695	695	1	3323241	0.000198601	2.85757e-07	2.85757e-07
gi|556503834|ref|NC_000913.3|	1537309	1538853	arY	-	23	720	1544	0.466321	3323241	6.92095e-06	4.48248e-09	4.48248e-09
gi|556503834|ref|NC_000913.3|	1538850	1542590	arZ	-	340	1307	3740	0.349465	3323241	0.00010231	2.73556e-08	2.73556e-08
gi|556503834|ref|NC_000913.3|	1542672	1544060	arU	-	1858	1388	1388	1	3323241	0.000559093	4.02805e-07	4.02805e-07
gi|556503834|ref|NC_000913.3|	1546288	1547169	yddG	-	1095	881	881	1	3323241	0.000329498	3.74004e-07	3.74004e-07
gi|556503834|ref|NC_000913.3|	1547401	1550448	fdnG	+	2	101	3047	0.0331474	3323241	6.01822e-07	1.97513e-10	1.97513e-10
gi|556503834|ref|NC_000913.3|	1550461	1551345	fdnH	+	316	884	884	1	3323241	9.50879e-05	1.07565e-07	1.07565e-07
gi|556503834|ref|NC_000913.3|	1551338	1551991	fdnI	+	235	653	653	1	3323241	7.07141e-05	1.08291e-07	1.08291e-07
gi|556503834|ref|NC_000913.3|	1552828	1553838	adhP	-	1006	1010	1010	1	3323241	0.000302717	2.99719e-07	2.99719e-07
gi|556503834|ref|NC_000913.3|	1553972	1555669	maeA	-	189	1352	1697	0.7967	3323241	5.68722e-05	3.35134e-08	3.35134e-08
gi|556503834|ref|NC_000913.3|	1556625	1557056	osmC	+	2948	431	431	1	3323241	0.000887086	2.0582e-06	2.0582e-06
gi|556503834|ref|NC_000913.3|	1557112	1558038	ddpF	-	2352	926	926	1	3323241	0.000707743	7.64301e-07	7.64301e-07
gi|556503834|ref|NC_000913.3|	1558031	1559017	ddpD	-	898	986	986	1	3323241	0.000270218	2.74055e-07	2.74055e-07
gi|556503834|ref|NC_000913.3|	1559014	1559910	ddpC	-	23	438	896	0.488839	3323241	6.92095e-06	7.72428e-09	7.72428e-09
gi|556503834|ref|NC_000913.3|	1559907	1560929	ddpB	-	114	982	1022	0.960861	3323241	3.43039e-05	3.35654e-08	3.35654e-08
gi|556503834|ref|NC_000913.3|	1560931	1562481	ddpA	-	117	1320	1550	0.851613	3323241	3.52066e-05	2.27139e-08	2.27139e-08
gi|556503834|ref|NC_000913.3|	1562495	1563076	ddpX	-	2020	581	581	1	3323241	0.00060784	1.0462e-06	1.0462e-06
gi|556503834|ref|NC_000913.3|	1563334	1565733	dosP	-	37	569	2399	0.237182	3323241	1.11337e-05	4.64098e-09	4.64098e-09
gi|556503834|ref|NC_000913.3|	1565758	1567140	dosC	-	24	336	1382	0.243126	3323241	7.22187e-06	5.22566e-09	5.22566e-09
gi|556503834|ref|NC_000913.3|	1567504	1568823	yddW	-	91	1197	1319	0.907506	3323241	2.73829e-05	2.07604e-08	2.07604e-08
gi|556503834|ref|NC_000913.3|	1568954	1570489	adC	-	35	701	1535	0.456678	3323241	1.05319e-05	6.86116e-09	6.86116e-09
gi|556503834|ref|NC_000913.3|	1570645	1572045	adB	-	780	1400	1400	1	3323241	0.000234711	1.6765e-07	1.6765e-07
gi|556503834|ref|NC_000913.3|	1575247	1577619	yddB	-	631	2345	2372	0.988617	3323241	0.000189875	8.00484e-08	8.00484e-08
gi|556503834|ref|NC_000913.3|	1579633	1580790	ydeM	-	62	817	1157	0.706137	3323241	1.86565e-05	1.61249e-08	1.61249e-08
gi|556503834|ref|NC_000913.3|	1582926	1583687	ydeO	-	4424	761	761	1	3323241	0.00133123	1.74932e-06	1.74932e-06
gi|556503834|ref|NC_000913.3|	1584207	1586486	ydeP	-	1	35	2279	0.0153576	3323241	3.00911e-07	1.32036e-10	1.32036e-10
gi|556503834|ref|NC_000913.3|	1587793	1588296	ydeR	-	790	503	503	1	3323241	0.00023772	4.72604e-07	4.72604e-07
gi|556503834|ref|NC_000913.3|	1590854	1592176	hipA	-	24	705	1322	0.533283	3323241	7.22187e-06	5.46283e-09	5.46283e-09
gi|556503834|ref|NC_000913.3|	1598617	1600209	lsrK	-	6455	1592	1592	1	3323241	0.00194238	1.22009e-06	1.22009e-06
gi|556503834|ref|NC_000913.3|	1600288	1601241	lsrR	-	630	953	953	1	3323241	0.000189574	1.98923e-07	1.98923e-07
gi|556503834|ref|NC_000913.3|	1601490	1603025	lsrA	+	303	1516	1535	0.987622	3323241	9.11761e-05	5.93981e-08	5.93981e-08
gi|556503834|ref|NC_000913.3|	1603019	1604047	lsrC	+	286	1028	1028	1	3323241	8.60606e-05	8.37165e-08	8.37165e-08
gi|556503834|ref|NC_000913.3|	1604047	1605039	lsrD	+	87	887	992	0.894153	3323241	2.61793e-05	2.63904e-08	2.63904e-08
gi|556503834|ref|NC_000913.3|	1605051	1606073	lsrB	+	68	743	1022	0.727006	3323241	2.0462e-05	2.00215e-08	2.00215e-08
gi|556503834|ref|NC_000913.3|	1607346	1608104	tam	+	5348	758	758	1	3323241	0.00160927	2.12305e-06	2.12305e-06
gi|556503834|ref|NC_000913.3|	1608108	1609022	yneE	-	157	890	914	0.973742	3323241	4.7243e-05	5.16882e-08	5.16882e-08
gi|556503834|ref|NC_000913.3|	1610907	1611854	yneF	-	66	850	947	0.897571	3323241	1.98601e-05	2.09716e-08	2.09716e-08
gi|556503834|ref|NC_000913.3|	1612325	1613251	lsB	-	5533	926	926	1	3323241	0.00166494	1.79799e-06	1.79799e-06
gi|556503834|ref|NC_000913.3|	1613315	1614703	sad	-	118	1048	1388	0.755043	3323241	3.55075e-05	2.55818e-08	2.55818e-08
gi|556503834|ref|NC_000913.3|	1614804	1615685	yneJ	+	407	881	881	1	3323241	0.000122471	1.39013e-07	1.39013e-07
gi|556503834|ref|NC_000913.3|	1615763	1616878	yneK	+	1315	1115	1115	1	3323241	0.000395698	3.54886e-07	3.54886e-07
gi|556503834|ref|NC_000913.3|	1617028	1618218	ydeA	+	41	895	1190	0.752101	3323241	1.23374e-05	1.03675e-08	1.03675e-08
gi|556503834|ref|NC_000913.3|	1618243	1618908	marC	-	66	645	665	0.969925	3323241	1.98601e-05	2.98649e-08	2.98649e-08
gi|556503834|ref|NC_000913.3|	1619120	1619554	marR	+	17538	434	434	1	3323241	0.00527738	1.21599e-05	1.21599e-05
gi|556503834|ref|NC_000913.3|	1620238	1621137	amA	-	1226	899	899	1	3323241	0.000368917	4.10364e-07	4.10364e-07
gi|556503834|ref|NC_000913.3|	1621332	1622519	ydeE	+	90	1074	1187	0.904802	3323241	2.7082e-05	2.28155e-08	2.28155e-08
gi|556503834|ref|NC_000913.3|	1625335	1627380	dcp	-	78	1036	2045	0.506602	3323241	2.34711e-05	1.14773e-08	1.14773e-08
gi|556503834|ref|NC_000913.3|	1627517	1628263	ydfG	+	941	746	746	1	3323241	0.000283157	3.79567e-07	3.79567e-07
gi|556503834|ref|NC_000913.3|	1628352	1629038	rspR	+	106	667	686	0.972303	3323241	3.18966e-05	4.64965e-08	4.64965e-08
gi|556503834|ref|NC_000913.3|	1633622	1634212	pinQ	+	4689	590	590	1	3323241	0.00141097	2.39148e-06	2.39148e-06
gi|556503834|ref|NC_000913.3|	1634310	1634885	tfaQ	-	5109	575	575	1	3323241	0.00153735	2.67366e-06	2.67366e-06
gi|556503834|ref|NC_000913.3|	1634885	1635847	stfQ	-	750	962	962	1	3323241	0.000225683	2.34598e-07	2.34598e-07
gi|556503834|ref|NC_000913.3|	1639524	1640057	rrrQ	-	29	477	533	0.894934	3323241	8.72642e-06	1.63723e-08	1.63723e-08
gi|556503834|ref|NC_000913.3|	1642489	1643241	quuQ	-	6906	752	752	1	3323241	0.00207809	2.76342e-06	2.76342e-06
gi|556503834|ref|NC_000913.3|	1643255	1644304	ydfU	-	441	1049	1049	1	3323241	0.000132702	1.26503e-07	1.26503e-07
gi|556503834|ref|NC_000913.3|	1647934	1648341	dicA	+	1426	407	407	1	3323241	0.000429099	1.0543e-06	1.0543e-06
gi|556503834|ref|NC_000913.3|	1653927	1655141	rspA	-	844	1214	1214	1	3323241	0.000253969	2.092e-07	2.092e-07
gi|556503834|ref|NC_000913.3|	1656184	1656744	speG	+	395	545	560	0.973214	3323241	0.00011886	2.1225e-07	2.1225e-07
gi|556503834|ref|NC_000913.3|	1658069	1660495	ynfE	+	3	133	2426	0.0548228	3323241	9.02733e-07	3.72108e-10	3.72108e-10
gi|556503834|ref|NC_000913.3|	1660556	1662979	ynfF	+	4	201	2423	0.082955	3323241	1.20364e-06	4.96758e-10	4.96758e-10
gi|556503834|ref|NC_000913.3|	1662990	1663607	ynfG	+	1422	617	617	1	3323241	0.000427896	6.9351e-07	6.9351e-07
gi|556503834|ref|NC_000913.3|	1663609	1664463	ynfH	+	998	851	854	0.996487	3323241	0.000300309	3.5165e-07	3.5165e-07
gi|556503834|ref|NC_000913.3|	1664506	1665120	dmsD	+	545	612	614	0.996743	3323241	0.000163997	2.67095e-07	2.67095e-07
gi|556503834|ref|NC_000913.3|	1665315	1666571	clcB	+	339	1256	1256	1	3323241	0.000102009	8.12172e-08	8.12172e-08
gi|556503834|ref|NC_000913.3|	1666524	1667219	ynfK	-	603	695	695	1	3323241	0.000181449	2.61078e-07	2.61078e-07
gi|556503834|ref|NC_000913.3|	1667344	1668564	mlc	-	278	1220	1220	1	3323241	8.36533e-05	6.85683e-08	6.85683e-08
gi|556503834|ref|NC_000913.3|	1668699	1669592	ynfL	-	3254	893	893	1	3323241	0.000979165	1.09649e-06	1.09649e-06
gi|556503834|ref|NC_000913.3|	1669699	1670952	ynfM	+	264	1252	1253	0.999202	3323241	7.94405e-05	6.34003e-08	6.34003e-08
gi|556503834|ref|NC_000913.3|	1671960	1672781	ydgD	+	1323	821	821	1	3323241	0.000398105	4.84903e-07	4.84903e-07
gi|556503834|ref|NC_000913.3|	1673913	1674947	tqsA	+	148	1030	1034	0.996131	3323241	4.45348e-05	4.30704e-08	4.30704e-08
gi|556503834|ref|NC_000913.3|	1674972	1676360	pntB	-	47	1016	1388	0.731989	3323241	1.41428e-05	1.01894e-08	1.01894e-08
gi|556503834|ref|NC_000913.3|	1676371	1677903	pntA	-	134	931	1532	0.607702	3323241	4.03221e-05	2.63199e-08	2.63199e-08
gi|556503834|ref|NC_000913.3|	1678427	1679371	ydgH	+	16	497	944	0.526483	3323241	4.81458e-06	5.10019e-09	5.10019e-09
gi|556503834|ref|NC_000913.3|	1679557	1680939	ydgI	+	30	904	1382	0.654124	3323241	9.02733e-06	6.53208e-09	6.53208e-09
gi|556503834|ref|NC_000913.3|	1680976	1681698	folM	+	2896	722	722	1	3323241	0.000871438	1.20698e-06	1.20698e-06
gi|556503834|ref|NC_000913.3|	1682159	1682878	rstA	+	619	719	719	1	3323241	0.000186264	2.5906e-07	2.5906e-07
gi|556503834|ref|NC_000913.3|	1684259	1685188	tus	+	2585	929	929	1	3323241	0.000777855	8.37304e-07	8.37304e-07
gi|556503834|ref|NC_000913.3|	1685185	1686588	fumC	-	656	1403	1403	1	3323241	0.000197398	1.40697e-07	1.40697e-07
gi|556503834|ref|NC_000913.3|	1686731	1688377	fumA	-	50	1126	1646	0.684083	3323241	1.50456e-05	9.14068e-09	9.14068e-09
gi|556503834|ref|NC_000913.3|	1688576	1689751	manA	+	456	1175	1175	1	3323241	0.000137215	1.16779e-07	1.16779e-07
gi|556503834|ref|NC_000913.3|	1689852	1691360	ydgA	+	57	981	1508	0.650531	3323241	1.71519e-05	1.1374e-08	1.1374e-08
gi|556503834|ref|NC_000913.3|	1691586	1692851	uidC	-	64	912	1265	0.720949	3323241	1.92583e-05	1.5224e-08	1.5224e-08
gi|556503834|ref|NC_000913.3|	1692890	1694263	uidB	-	16	487	1373	0.354698	3323241	4.81458e-06	3.50661e-09	3.50661e-09
gi|556503834|ref|NC_000913.3|	1694260	1696071	uidA	-	46	888	1811	0.490337	3323241	1.38419e-05	7.64324e-09	7.64324e-09
gi|556503834|ref|NC_000913.3|	1696462	1697052	uidR	-	4641	590	590	1	3323241	0.00139653	2.367e-06	2.367e-06
gi|556503834|ref|NC_000913.3|	1697273	1698040	hdhA	-	3669	767	767	1	3323241	0.00110404	1.43943e-06	1.43943e-06
gi|556503834|ref|NC_000913.3|	1698152	1699180	malI	-	238	1026	1028	0.998054	3323241	7.16168e-05	6.96662e-08	6.96662e-08
gi|556503834|ref|NC_000913.3|	1699355	1700947	malX	+	16	473	1592	0.297111	3323241	4.81458e-06	3.02423e-09	3.02423e-09
gi|556503834|ref|NC_000913.3|	1700957	1702129	malY	+	121	1053	1172	0.898464	3323241	3.64102e-05	3.10668e-08	3.10668e-08
gi|556503834|ref|NC_000913.3|	1702233	1703234	add	+	186	1001	1001	1	3323241	5.59695e-05	5.59135e-08	5.59135e-08
gi|556503834|ref|NC_000913.3|	1703268	1704308	ydgJ	-	2910	1040	1040	1	3323241	0.000875651	8.41972e-07	8.41972e-07
gi|556503834|ref|NC_000913.3|	1705250	1705690	ydgK	+	330	440	440	1	3323241	9.93007e-05	2.25683e-07	2.25683e-07
gi|556503834|ref|NC_000913.3|	1705767	1706348	rsxA	+	3788	581	581	1	3323241	0.00113985	1.96188e-06	1.96188e-06
gi|556503834|ref|NC_000913.3|	1706348	1706926	rsxB	+	199	578	578	1	3323241	5.98813e-05	1.03601e-07	1.03601e-07
gi|556503834|ref|NC_000913.3|	1709142	1710200	rsxD	+	154	996	1058	0.941399	3323241	4.63403e-05	4.37999e-08	4.37999e-08
gi|556503834|ref|NC_000913.3|	1710204	1710824	rsxG	+	415	620	620	1	3323241	0.000124878	2.01416e-07	2.01416e-07
gi|556503834|ref|NC_000913.3|	1710828	1711523	rsxE	+	1282	695	695	1	3323241	0.000385768	5.55062e-07	5.55062e-07
gi|556503834|ref|NC_000913.3|	1711523	1712158	th	+	191	635	635	1	3323241	5.7474e-05	9.05103e-08	9.05103e-08
gi|556503834|ref|NC_000913.3|	1712769	1714271	dtpA	+	409	1369	1502	0.911451	3323241	0.000123073	8.19392e-08	8.19392e-08
gi|556503834|ref|NC_000913.3|	1714377	1714982	stA	+	238	590	605	0.975207	3323241	7.16168e-05	1.18375e-07	1.18375e-07
gi|556503834|ref|NC_000913.3|	1715026	1715889	pdxY	-	1002	863	863	1	3323241	0.000301513	3.49378e-07	3.49378e-07
gi|556503834|ref|NC_000913.3|	1715948	1717222	tyrS	-	1034	1274	1274	1	3323241	0.000311142	2.44225e-07	2.44225e-07
gi|556503834|ref|NC_000913.3|	1717351	1718007	pdxH	-	158	656	656	1	3323241	4.75439e-05	7.24755e-08	7.24755e-08
gi|556503834|ref|NC_000913.3|	1718493	1719602	anmK	-	626	1109	1109	1	3323241	0.00018837	1.69856e-07	1.69856e-07
gi|556503834|ref|NC_000913.3|	1720390	1720824	slyA	-	101	433	434	0.997696	3323241	3.0392e-05	7.00277e-08	7.00277e-08
gi|556503834|ref|NC_000913.3|	1722121	1724133	ydhK	+	23	547	2012	0.271869	3323241	6.92095e-06	3.43984e-09	3.43984e-09
gi|556503834|ref|NC_000913.3|	1724134	1724655	sodC	-	1867	521	521	1	3323241	0.000561801	1.07831e-06	1.07831e-06
gi|556503834|ref|NC_000913.3|	1726023	1726622	mR	+	2601	599	599	1	3323241	0.00078267	1.30663e-06	1.30663e-06
gi|556503834|ref|NC_000913.3|	1726659	1727756	mA	+	117	1083	1097	0.987238	3323241	3.52066e-05	3.20935e-08	3.20935e-08
gi|556503834|ref|NC_000913.3|	1727837	1728244	loA	+	1061	407	407	1	3323241	0.000319267	7.84439e-07	7.84439e-07
gi|556503834|ref|NC_000913.3|	1728347	1728994	rnt	+	501	644	647	0.995363	3323241	0.000150756	2.33008e-07	2.33008e-07
gi|556503834|ref|NC_000913.3|	1729087	1733703	lhr	+	2	102	4616	0.0220971	3323241	6.01822e-07	1.30377e-10	1.30377e-10
gi|556503834|ref|NC_000913.3|	1734435	1735250	mepH	+	86	804	815	0.986503	3323241	2.58784e-05	3.17526e-08	3.17526e-08
gi|556503834|ref|NC_000913.3|	1736121	1737290	ydhP	-	153	1087	1169	0.929855	3323241	4.60394e-05	3.93836e-08	3.93836e-08
gi|556503834|ref|NC_000913.3|	1737844	1738869	purR	+	389	1025	1025	1	3323241	0.000117054	1.14199e-07	1.14199e-07
gi|556503834|ref|NC_000913.3|	1738866	1739798	ydhB	-	16	472	932	0.506438	3323241	4.81458e-06	5.16586e-09	5.16586e-09
gi|556503834|ref|NC_000913.3|	1741413	1742561	cfa	+	102	981	1148	0.85453	3323241	3.06929e-05	2.6736e-08	2.6736e-08
gi|556503834|ref|NC_000913.3|	1742601	1743242	ribC	-	72	624	641	0.973479	3323241	2.16656e-05	3.37997e-08	3.37997e-08
gi|556503834|ref|NC_000913.3|	1744871	1746127	ydhQ	-	420	1256	1256	1	3323241	0.000126383	1.00623e-07	1.00623e-07
gi|556503834|ref|NC_000913.3|	1747131	1748735	ydhS	+	54	1121	1604	0.698878	3323241	1.62492e-05	1.01304e-08	1.01304e-08
gi|556503834|ref|NC_000913.3|	1748747	1749559	ydhT	-	201	812	812	1	3323241	6.04831e-05	7.44866e-08	7.44866e-08
gi|556503834|ref|NC_000913.3|	1749563	1750348	ydhU	-	66	637	785	0.811465	3323241	1.98601e-05	2.52995e-08	2.52995e-08
gi|556503834|ref|NC_000913.3|	1750345	1751013	ydhX	-	2491	668	668	1	3323241	0.000749569	1.12211e-06	1.12211e-06
gi|556503834|ref|NC_000913.3|	1751077	1751724	ydhW	-	1186	647	647	1	3323241	0.000356881	5.51593e-07	5.51593e-07
gi|556503834|ref|NC_000913.3|	1751728	1753830	ydhV	-	36	1010	2102	0.480495	3323241	1.08328e-05	5.15357e-09	5.15357e-09
gi|556503834|ref|NC_000913.3|	1755698	1757110	pykF	+	1118	1412	1412	1	3323241	0.000336419	2.38257e-07	2.38257e-07
gi|556503834|ref|NC_000913.3|	1757721	1758725	ldtE	-	40	750	1004	0.747012	3323241	1.20364e-05	1.19885e-08	1.19885e-08
gi|556503834|ref|NC_000913.3|	1758874	1759290	sufE	-	500	416	416	1	3323241	0.000150456	3.61672e-07	3.61672e-07
gi|556503834|ref|NC_000913.3|	1759303	1760523	sufS	-	248	1104	1220	0.904918	3323241	7.46259e-05	6.11688e-08	6.11688e-08
gi|556503834|ref|NC_000913.3|	1760520	1761791	sufD	-	88	861	1271	0.677419	3323241	2.64802e-05	2.08341e-08	2.08341e-08
gi|556503834|ref|NC_000913.3|	1761766	1762512	sufC	-	1131	746	746	1	3323241	0.00034033	4.56207e-07	4.56207e-07
gi|556503834|ref|NC_000913.3|	1762522	1764009	sufB	-	144	1432	1487	0.963013	3323241	4.33312e-05	2.914e-08	2.914e-08
gi|556503834|ref|NC_000913.3|	1765222	1765632	menI	-	550	410	410	1	3323241	0.000165501	4.03661e-07	4.03661e-07
gi|556503834|ref|NC_000913.3|	1765629	1768685	ydiJ	-	94	1069	3056	0.349804	3323241	2.82856e-05	9.25577e-09	9.25577e-09
gi|556503834|ref|NC_000913.3|	1769074	1770186	ydiK	+	117	1071	1112	0.963129	3323241	3.52066e-05	3.16606e-08	3.16606e-08
gi|556503834|ref|NC_000913.3|	1771071	1772285	ydiM	+	345	1213	1214	0.999176	3323241	0.000103814	8.55143e-08	8.55143e-08
gi|556503834|ref|NC_000913.3|	1772512	1773777	ydiN	+	85	1171	1265	0.925692	3323241	2.55774e-05	2.02193e-08	2.02193e-08
gi|556503834|ref|NC_000913.3|	1773789	1774655	ydiB	+	1685	866	866	1	3323241	0.000507035	5.85491e-07	5.85491e-07
gi|556503834|ref|NC_000913.3|	1774686	1775444	aroD	+	1771	758	758	1	3323241	0.000532914	7.03052e-07	7.03052e-07
gi|556503834|ref|NC_000913.3|	1775587	1777182	ydiF	+	742	1595	1595	1	3323241	0.000223276	1.39985e-07	1.39985e-07
gi|556503834|ref|NC_000913.3|	1777196	1778347	ydiO	+	15	595	1151	0.516942	3323241	4.51367e-06	3.92152e-09	3.92152e-09
gi|556503834|ref|NC_000913.3|	1778390	1779301	ydiP	-	229	911	911	1	3323241	6.89086e-05	7.56407e-08	7.56407e-08
gi|556503834|ref|NC_000913.3|	1779617	1780381	ydiQ	+	27	458	764	0.599476	3323241	8.1246e-06	1.06343e-08	1.06343e-08
gi|556503834|ref|NC_000913.3|	1780401	1781339	ydiR	+	1216	938	938	1	3323241	0.000365908	3.90094e-07	3.90094e-07
gi|556503834|ref|NC_000913.3|	1781395	1782684	ydiS	+	535	1289	1289	1	3323241	0.000160987	1.24893e-07	1.24893e-07
gi|556503834|ref|NC_000913.3|	1783031	1784677	fadK	+	71	1082	1646	0.657351	3323241	2.13647e-05	1.29798e-08	1.29798e-08
gi|556503834|ref|NC_000913.3|	1784734	1787112	ppsA	-	26	734	2378	0.308663	3323241	7.82369e-06	3.29003e-09	3.29003e-09
gi|556503834|ref|NC_000913.3|	1787445	1788278	ppsR	+	10679	833	833	1	3323241	0.00321343	3.85766e-06	3.85766e-06
gi|556503834|ref|NC_000913.3|	1788435	1789481	aroH	+	1569	1046	1046	1	3323241	0.000472129	4.51367e-07	4.51367e-07
gi|556503834|ref|NC_000913.3|	1789808	1791244	ydiU	-	42	967	1436	0.673398	3323241	1.26383e-05	8.80102e-09	8.80102e-09
gi|556503834|ref|NC_000913.3|	1792267	1792731	lpC	-	2622	464	464	1	3323241	0.000788989	1.70041e-06	1.70041e-06
gi|556503834|ref|NC_000913.3|	1792809	1793558	btuD	-	201	742	749	0.990654	3323241	6.04831e-05	8.07518e-08	8.07518e-08
gi|556503834|ref|NC_000913.3|	1793558	1794109	btuE	-	216	551	551	1	3323241	6.49968e-05	1.17962e-07	1.17962e-07
gi|556503834|ref|NC_000913.3|	1794172	1795152	btuC	-	1995	980	980	1	3323241	0.000600318	6.12569e-07	6.12569e-07
gi|556503834|ref|NC_000913.3|	1795557	1797944	pheT	-	122	1225	2387	0.513197	3323241	3.67112e-05	1.53796e-08	1.53796e-08
gi|556503834|ref|NC_000913.3|	1797959	1798942	pheS	-	157	971	983	0.987792	3323241	4.7243e-05	4.80601e-08	4.80601e-08
gi|556503834|ref|NC_000913.3|	1800096	1800638	infC	-	6	183	542	0.337638	3323241	1.80547e-06	3.33112e-09	3.33112e-09
gi|556503834|ref|NC_000913.3|	1800642	1802570	thrS	-	7	304	1928	0.157676	3323241	2.10638e-06	1.09252e-09	1.09252e-09
gi|556503834|ref|NC_000913.3|	1805325	1806083	ydiY	-	63	689	758	0.908971	3323241	1.89574e-05	2.50098e-08	2.50098e-08
gi|556503834|ref|NC_000913.3|	1806370	1807299	pfkB	+	295	922	929	0.992465	3323241	8.87688e-05	9.5553e-08	9.5553e-08
gi|556503834|ref|NC_000913.3|	1807796	1808656	yniA	+	316	860	860	1	3323241	9.50879e-05	1.10567e-07	1.10567e-07
gi|556503834|ref|NC_000913.3|	1808697	1809233	yniB	-	13117	536	536	1	3323241	0.00394705	7.3639e-06	7.3639e-06
gi|556503834|ref|NC_000913.3|	1809380	1810048	yniC	+	1056	668	668	1	3323241	0.000317762	4.75692e-07	4.75692e-07
gi|556503834|ref|NC_000913.3|	1810211	1810801	ydjM	+	3426	590	590	1	3323241	0.00103092	1.74732e-06	1.74732e-06
gi|556503834|ref|NC_000913.3|	1810934	1812325	ydjN	+	113	1307	1391	0.939612	3323241	3.4003e-05	2.4445e-08	2.4445e-08
gi|556503834|ref|NC_000913.3|	1816386	1817135	chbG	-	1350	749	749	1	3323241	0.00040623	5.42363e-07	5.42363e-07
gi|556503834|ref|NC_000913.3|	1817148	1818500	chbF	-	25	708	1352	0.523669	3323241	7.52278e-06	5.56418e-09	5.56418e-09
gi|556503834|ref|NC_000913.3|	1818605	1819447	chbR	-	85	818	842	0.971496	3323241	2.55774e-05	3.0377e-08	3.0377e-08
gi|556503834|ref|NC_000913.3|	1819856	1821214	chbC	-	310	1248	1358	0.918999	3323241	9.32824e-05	6.8691e-08	6.8691e-08
gi|556503834|ref|NC_000913.3|	1822458	1823285	adE	+	1029	827	827	1	3323241	0.000309637	3.74411e-07	3.74411e-07
gi|556503834|ref|NC_000913.3|	1823515	1824402	cho	+	160	850	887	0.958286	3323241	4.81458e-05	5.42793e-08	5.42793e-08
gi|556503834|ref|NC_000913.3|	1824362	1824937	ves	-	1355	575	575	1	3323241	0.000407734	7.09103e-07	7.09103e-07
gi|556503834|ref|NC_000913.3|	1825140	1825625	spy	-	24	408	485	0.841237	3323241	7.22187e-06	1.48904e-08	1.48904e-08
gi|556503834|ref|NC_000913.3|	1825955	1826923	astE	-	212	968	968	1	3323241	6.37931e-05	6.5902e-08	6.5902e-08
gi|556503834|ref|NC_000913.3|	1826916	1828259	astB	-	15	456	1343	0.339538	3323241	4.51367e-06	3.36088e-09	3.36088e-09
gi|556503834|ref|NC_000913.3|	1828256	1829734	astD	-	274	1438	1478	0.972936	3323241	8.24496e-05	5.57846e-08	5.57846e-08
gi|556503834|ref|NC_000913.3|	1829731	1830765	astA	-	148	1021	1034	0.987428	3323241	4.45348e-05	4.30704e-08	4.30704e-08
gi|556503834|ref|NC_000913.3|	1830762	1831982	astC	-	1417	1220	1220	1	3323241	0.000426391	3.49501e-07	3.49501e-07
gi|556503834|ref|NC_000913.3|	1832428	1833234	xthA	+	328	803	806	0.996278	3323241	9.86988e-05	1.22455e-07	1.22455e-07
gi|556503834|ref|NC_000913.3|	1833401	1834111	ydjX	+	2323	710	710	1	3323241	0.000699016	9.8453e-07	9.8453e-07
gi|556503834|ref|NC_000913.3|	1834116	1834793	ydjY	+	210	676	677	0.998523	3323241	6.31913e-05	9.33402e-08	9.33402e-08
gi|556503834|ref|NC_000913.3|	1834808	1835515	ydjZ	+	148	707	707	1	3323241	4.45348e-05	6.29913e-08	6.29913e-08
gi|556503834|ref|NC_000913.3|	1835515	1836063	ynjA	+	351	548	548	1	3323241	0.00010562	1.92737e-07	1.92737e-07
gi|556503834|ref|NC_000913.3|	1836073	1837239	ynjB	+	14	494	1166	0.423671	3323241	4.21275e-06	3.613e-09	3.613e-09
gi|556503834|ref|NC_000913.3|	1837212	1838747	ynjC	+	94	1405	1535	0.915309	3323241	2.82856e-05	1.84271e-08	1.84271e-08
gi|556503834|ref|NC_000913.3|	1838747	1839400	ynjD	+	3166	653	653	1	3323241	0.000952684	1.45893e-06	1.45893e-06
gi|556503834|ref|NC_000913.3|	1839467	1840774	ynjE	+	484	1307	1307	1	3323241	0.000145641	1.11431e-07	1.11431e-07
gi|556503834|ref|NC_000913.3|	1840783	1841403	ynjF	-	477	620	620	1	3323241	0.000143535	2.31507e-07	2.31507e-07
gi|556503834|ref|NC_000913.3|	1841490	1841897	udG	+	867	407	407	1	3323241	0.00026089	6.41007e-07	6.41007e-07
gi|556503834|ref|NC_000913.3|	1842371	1843714	dhA	+	624	1343	1343	1	3323241	0.000187769	1.39813e-07	1.39813e-07
gi|556503834|ref|NC_000913.3|	1844999	1846960	topB	-	6	260	1961	0.132585	3323241	1.80547e-06	9.20687e-10	9.20687e-10
gi|556503834|ref|NC_000913.3|	1846965	1848008	selD	-	74	981	1043	0.940556	3323241	2.22674e-05	2.13494e-08	2.13494e-08
gi|556503834|ref|NC_000913.3|	1848125	1848676	ydjA	-	85	551	551	1	3323241	2.55774e-05	4.642e-08	4.642e-08
gi|556503834|ref|NC_000913.3|	1848837	1850693	sppA	+	3944	1856	1856	1	3323241	0.00118679	6.39436e-07	6.39436e-07
gi|556503834|ref|NC_000913.3|	1850860	1851876	ansA	+	15	505	1016	0.497047	3323241	4.51367e-06	4.44258e-09	4.44258e-09
gi|556503834|ref|NC_000913.3|	1851887	1852528	pncA	+	1359	641	641	1	3323241	0.000408938	6.37969e-07	6.37969e-07
gi|556503834|ref|NC_000913.3|	1852621	1853979	ydjE	-	88	1270	1358	0.935199	3323241	2.64802e-05	1.94994e-08	1.94994e-08
gi|556503834|ref|NC_000913.3|	1854096	1854854	ydjF	-	680	758	758	1	3323241	0.00020462	2.69947e-07	2.69947e-07
gi|556503834|ref|NC_000913.3|	1854991	1855971	ydjG	-	698	980	980	1	3323241	0.000210036	2.14322e-07	2.14322e-07
gi|556503834|ref|NC_000913.3|	1856933	1857769	ydjI	-	3	148	836	0.177034	3323241	9.02733e-07	1.07982e-09	1.07982e-09
gi|556503834|ref|NC_000913.3|	1857790	1858833	ydjJ	-	744	1043	1043	1	3323241	0.000223878	2.14648e-07	2.14648e-07
gi|556503834|ref|NC_000913.3|	1858850	1860229	ydjK	-	812	1379	1379	1	3323241	0.00024434	1.77186e-07	1.77186e-07
gi|556503834|ref|NC_000913.3|	1860256	1861332	ydjL	-	128	704	1076	0.654275	3323241	3.85166e-05	3.57961e-08	3.57961e-08
gi|556503834|ref|NC_000913.3|	1862016	1862429	msrB	-	1018	413	413	1	3323241	0.000306327	7.41713e-07	7.41713e-07
gi|556503834|ref|NC_000913.3|	1862771	1863766	apA	+	881	995	995	1	3323241	0.000265103	2.66435e-07	2.66435e-07
gi|556503834|ref|NC_000913.3|	1863850	1864734	yeaD	+	1845	884	884	1	3323241	0.000555181	6.28033e-07	6.28033e-07
gi|556503834|ref|NC_000913.3|	1864782	1865636	yeaE	-	62	742	854	0.868852	3323241	1.86565e-05	2.1846e-08	2.1846e-08
gi|556503834|ref|NC_000913.3|	1865726	1866472	mipA	-	3452	746	746	1	3323241	0.00103875	1.39242e-06	1.39242e-06
gi|556503834|ref|NC_000913.3|	1866908	1868842	yeaG	+	3	153	1934	0.0791107	3323241	9.02733e-07	4.6677e-10	4.6677e-10
gi|556503834|ref|NC_000913.3|	1868955	1870238	yeaH	+	1060	1283	1283	1	3323241	0.000318966	2.48609e-07	2.48609e-07
gi|556503834|ref|NC_000913.3|	1872041	1873531	yeaJ	+	6	266	1490	0.178524	3323241	1.80547e-06	1.21172e-09	1.21172e-09
gi|556503834|ref|NC_000913.3|	1873574	1874077	yeaK	+	670	503	503	1	3323241	0.00020161	4.00816e-07	4.00816e-07
gi|556503834|ref|NC_000913.3|	1874352	1874798	yeaL	+	512	446	446	1	3323241	0.000154066	3.45441e-07	3.45441e-07
gi|556503834|ref|NC_000913.3|	1874755	1875576	yeaM	-	55	615	821	0.749086	3323241	1.65501e-05	2.01585e-08	2.01585e-08
gi|556503834|ref|NC_000913.3|	1875673	1876854	yeaN	+	6641	1181	1181	1	3323241	0.00199835	1.69208e-06	1.69208e-06
gi|556503834|ref|NC_000913.3|	1877715	1878740	yeaP	+	164	1024	1025	0.999024	3323241	4.93494e-05	4.81458e-08	4.81458e-08
gi|556503834|ref|NC_000913.3|	1880121	1880759	leuE	-	20594	638	638	1	3323241	0.00619696	9.71311e-06	9.71311e-06
gi|556503834|ref|NC_000913.3|	1880886	1881809	dmlR	-	131	888	923	0.96208	3323241	3.94193e-05	4.27079e-08	4.27079e-08
gi|556503834|ref|NC_000913.3|	1881912	1882997	dmlA	+	494	1085	1085	1	3323241	0.00014865	1.37005e-07	1.37005e-07
gi|556503834|ref|NC_000913.3|	1883188	1884633	yeaV	+	27	768	1445	0.531488	3323241	8.1246e-06	5.62256e-09	5.62256e-09
gi|556503834|ref|NC_000913.3|	1884665	1885789	yeaW	+	4161	1124	1124	1	3323241	0.00125209	1.11396e-06	1.11396e-06
gi|556503834|ref|NC_000913.3|	1885845	1886810	yeaX	+	457	965	965	1	3323241	0.000137516	1.42504e-07	1.42504e-07
gi|556503834|ref|NC_000913.3|	1886864	1887991	rnd	-	55	915	1127	0.81189	3323241	1.65501e-05	1.46851e-08	1.46851e-08
gi|556503834|ref|NC_000913.3|	1888061	1889746	fadD	-	26	871	1685	0.516914	3323241	7.82369e-06	4.64314e-09	4.64314e-09
gi|556503834|ref|NC_000913.3|	1889951	1890532	yeaY	-	641	581	581	1	3323241	0.000192884	3.31986e-07	3.31986e-07
gi|556503834|ref|NC_000913.3|	1891325	1893235	yoaA	-	23	663	1910	0.34712	3323241	6.92095e-06	3.62354e-09	3.62354e-09
gi|556503834|ref|NC_000913.3|	1894805	1896166	pabB	+	37	896	1361	0.658339	3323241	1.11337e-05	8.18054e-09	8.18054e-09
gi|556503834|ref|NC_000913.3|	1896170	1896748	udL	+	1195	578	578	1	3323241	0.000359589	6.22126e-07	6.22126e-07
gi|556503834|ref|NC_000913.3|	1896932	1898296	sdaA	+	78	1244	1364	0.912023	3323241	2.34711e-05	1.72075e-08	1.72075e-08
gi|556503834|ref|NC_000913.3|	1898427	1900025	yoaD	+	106	1431	1598	0.895494	3323241	3.18966e-05	1.99603e-08	1.99603e-08
gi|556503834|ref|NC_000913.3|	1902048	1903019	manX	+	123	938	971	0.966014	3323241	3.70121e-05	3.81175e-08	3.81175e-08
gi|556503834|ref|NC_000913.3|	1903082	1903882	manY	+	10363	800	800	1	3323241	0.00311834	3.89793e-06	3.89793e-06
gi|556503834|ref|NC_000913.3|	1903895	1904746	manZ	+	953	851	851	1	3323241	0.000286768	3.36978e-07	3.36978e-07
gi|556503834|ref|NC_000913.3|	1904801	1905259	yobD	+	927	458	458	1	3323241	0.000278945	6.09049e-07	6.09049e-07
gi|556503834|ref|NC_000913.3|	1905688	1906254	mntP	+	4434	566	566	1	3323241	0.00133424	2.35731e-06	2.35731e-06
gi|556503834|ref|NC_000913.3|	1906251	1907060	rlmA	-	1827	809	809	1	3323241	0.000549765	6.79561e-07	6.79561e-07
gi|556503834|ref|NC_000913.3|	1909308	1910099	kdgR	-	1746	791	791	1	3323241	0.000525391	6.64211e-07	6.64211e-07
gi|556503834|ref|NC_000913.3|	1910276	1911649	yebQ	+	116	1253	1373	0.9126	3323241	3.49057e-05	2.54229e-08	2.54229e-08
gi|556503834|ref|NC_000913.3|	1912768	1914816	prc	-	28	567	2048	0.276855	3323241	8.42551e-06	4.11402e-09	4.11402e-09
gi|556503834|ref|NC_000913.3|	1915631	1916128	msrC	-	844	497	497	1	3323241	0.000253969	5.11004e-07	5.11004e-07
gi|556503834|ref|NC_000913.3|	1916258	1917541	yebS	+	19	716	1283	0.558067	3323241	5.71731e-06	4.4562e-09	4.4562e-09
gi|556503834|ref|NC_000913.3|	1917510	1920143	yebT	+	1	22	2633	0.0083555	3323241	3.00911e-07	1.14284e-10	1.14284e-10
gi|556503834|ref|NC_000913.3|	1920223	1921662	rsmF	+	201	1435	1439	0.99722	3323241	6.04831e-05	4.20314e-08	4.20314e-08
gi|556503834|ref|NC_000913.3|	1922313	1922969	pphA	-	2018	656	656	1	3323241	0.000607239	9.25669e-07	9.25669e-07
gi|556503834|ref|NC_000913.3|	1923719	1924591	yebZ	-	296	833	872	0.955275	3323241	8.90697e-05	1.02144e-07	1.02144e-07
gi|556503834|ref|NC_000913.3|	1925440	1926096	yobB	+	1330	656	656	1	3323241	0.000400212	6.10079e-07	6.10079e-07
gi|556503834|ref|NC_000913.3|	1926120	1926782	xoX	+	26	587	662	0.886707	3323241	7.82369e-06	1.18183e-08	1.18183e-08
gi|556503834|ref|NC_000913.3|	1926779	1928839	ptrB	-	4	151	2060	0.073301	3323241	1.20364e-06	5.84293e-10	5.84293e-10
gi|556503834|ref|NC_000913.3|	1929048	1929707	yebE	-	81	645	659	0.978756	3323241	2.43738e-05	3.6986e-08	3.6986e-08
gi|556503834|ref|NC_000913.3|	1930881	1932059	purT	+	226	1176	1178	0.998302	3323241	6.80059e-05	5.773e-08	5.773e-08
gi|556503834|ref|NC_000913.3|	1932115	1932756	da	-	4019	641	641	1	3323241	0.00120936	1.88668e-06	1.88668e-06
gi|556503834|ref|NC_000913.3|	1932793	1934604	dd	-	1229	1811	1811	1	3323241	0.00036982	2.04207e-07	2.04207e-07
gi|556503834|ref|NC_000913.3|	1934839	1936314	zwf	-	437	1475	1475	1	3323241	0.000131498	8.91513e-08	8.91513e-08
gi|556503834|ref|NC_000913.3|	1936652	1937521	yebK	+	3413	869	869	1	3323241	0.00102701	1.18183e-06	1.18183e-06
gi|556503834|ref|NC_000913.3|	1937649	1939091	pykA	+	54	1195	1442	0.82871	3323241	1.62492e-05	1.12685e-08	1.12685e-08
gi|556503834|ref|NC_000913.3|	1940313	1941635	mepM	-	25	672	1322	0.508321	3323241	7.52278e-06	5.69045e-09	5.69045e-09
gi|556503834|ref|NC_000913.3|	1941651	1942583	znuA	-	29	702	932	0.753219	3323241	8.72642e-06	9.36311e-09	9.36311e-09
gi|556503834|ref|NC_000913.3|	1942662	1943417	znuC	+	20592	755	755	1	3323241	0.00619636	8.2071e-06	8.2071e-06
gi|556503834|ref|NC_000913.3|	1943414	1944199	znuB	+	584	785	785	1	3323241	0.000175732	2.23863e-07	2.23863e-07
gi|556503834|ref|NC_000913.3|	1944346	1945356	ruvB	-	458	1010	1010	1	3323241	0.000137817	1.36453e-07	1.36453e-07
gi|556503834|ref|NC_000913.3|	1945365	1945976	ruvA	-	3967	611	611	1	3323241	0.00119371	1.95371e-06	1.95371e-06
gi|556503834|ref|NC_000913.3|	1946855	1947376	ruvC	-	87	517	521	0.992322	3323241	2.61793e-05	5.02481e-08	5.02481e-08
gi|556503834|ref|NC_000913.3|	1947411	1948151	yebC	-	364	740	740	1	3323241	0.000109532	1.48016e-07	1.48016e-07
gi|556503834|ref|NC_000913.3|	1948180	1948632	udB	-	170	452	452	1	3323241	5.11549e-05	1.13175e-07	1.13175e-07
gi|556503834|ref|NC_000913.3|	1948750	1950522	aspS	-	12	401	1772	0.226298	3323241	3.61093e-06	2.03777e-09	2.03777e-09
gi|556503834|ref|NC_000913.3|	1950832	1951398	yecD	+	68	541	566	0.95583	3323241	2.0462e-05	3.61519e-08	3.61519e-08
gi|556503834|ref|NC_000913.3|	1951395	1952213	yecE	+	717	818	818	1	3323241	0.000215753	2.63757e-07	2.63757e-07
gi|556503834|ref|NC_000913.3|	1952702	1953445	cmoA	+	222	743	743	1	3323241	6.68023e-05	8.99088e-08	8.99088e-08
gi|556503834|ref|NC_000913.3|	1953442	1954413	cmoB	+	1022	971	971	1	3323241	0.000307531	3.16716e-07	3.16716e-07
gi|556503834|ref|NC_000913.3|	1954578	1957007	torZ	-	4	204	2429	0.0839852	3323241	1.20364e-06	4.95531e-10	4.95531e-10
gi|556503834|ref|NC_000913.3|	1957032	1958132	torY	-	38	865	1100	0.786364	3323241	1.14346e-05	1.03951e-08	1.03951e-08
gi|556503834|ref|NC_000913.3|	1959280	1959846	yecM	-	717	566	566	1	3323241	0.000215753	3.81189e-07	3.81189e-07
gi|556503834|ref|NC_000913.3|	1961972	1962460	yecT	+	536	488	488	1	3323241	0.000161288	3.30509e-07	3.30509e-07
gi|556503834|ref|NC_000913.3|	1962972	1965050	flhA	-	22	474	2078	0.228104	3323241	6.62004e-06	3.18578e-09	3.18578e-09
gi|556503834|ref|NC_000913.3|	1965043	1966191	flhB	-	42	884	1148	0.770035	3323241	1.26383e-05	1.10089e-08	1.10089e-08
gi|556503834|ref|NC_000913.3|	1966393	1967037	cheZ	-	172	644	644	1	3323241	5.17567e-05	8.03676e-08	8.03676e-08
gi|556503834|ref|NC_000913.3|	1967452	1968501	cheB	-	71	827	1049	0.78837	3323241	2.13647e-05	2.03667e-08	2.03667e-08
gi|556503834|ref|NC_000913.3|	1968504	1969364	cheR	-	402	860	860	1	3323241	0.000120966	1.40658e-07	1.40658e-07
gi|556503834|ref|NC_000913.3|	1969383	1970984	tap	-	281	1598	1601	0.998126	3323241	8.4556e-05	5.28145e-08	5.28145e-08
gi|556503834|ref|NC_000913.3|	1971030	1972691	tar	-	12	521	1661	0.313667	3323241	3.61093e-06	2.17395e-09	2.17395e-09
gi|556503834|ref|NC_000913.3|	1972836	1973339	cheW	-	399	503	503	1	3323241	0.000120064	2.38695e-07	2.38695e-07
gi|556503834|ref|NC_000913.3|	1973360	1975324	cheA	-	43	1098	1964	0.559063	3323241	1.29392e-05	6.58818e-09	6.58818e-09
gi|556503834|ref|NC_000913.3|	1975329	1976255	motB	-	569	925	926	0.99892	3323241	0.000171218	1.84901e-07	1.84901e-07
gi|556503834|ref|NC_000913.3|	1976252	1977139	motA	-	374	887	887	1	3323241	0.000112541	1.26878e-07	1.26878e-07
gi|556503834|ref|NC_000913.3|	1977266	1977844	flhC	-	124	566	578	0.979239	3323241	3.7313e-05	6.45553e-08	6.45553e-08
gi|556503834|ref|NC_000913.3|	1978518	1979021	insB1	-	791	501	503	0.996024	3323241	0.000238021	4.73202e-07	4.73202e-07
gi|556503834|ref|NC_000913.3|	1979753	1980181	uspC	+	4543	428	428	1	3323241	0.00136704	3.19402e-06	3.19402e-06
gi|556503834|ref|NC_000913.3|	1980188	1981612	otsA	-	188	665	1424	0.466994	3323241	5.65713e-05	3.9727e-08	3.9727e-08
gi|556503834|ref|NC_000913.3|	1981587	1982387	otsB	-	4132	800	800	1	3323241	0.00124336	1.55421e-06	1.55421e-06
gi|556503834|ref|NC_000913.3|	1983555	1985069	araG	-	19	434	1514	0.286658	3323241	5.71731e-06	3.77629e-09	3.77629e-09
gi|556503834|ref|NC_000913.3|	1985139	1986128	araF	-	291	989	989	1	3323241	8.75651e-05	8.85391e-08	8.85391e-08
gi|556503834|ref|NC_000913.3|	1986925	1987428	ftnB	+	19858	503	503	1	3323241	0.00597549	1.18797e-05	1.18797e-05
gi|556503834|ref|NC_000913.3|	1988716	1989213	ftnA	+	4414	497	497	1	3323241	0.00132822	2.67248e-06	2.67248e-06
gi|556503834|ref|NC_000913.3|	1989681	1990892	tyrP	+	583	1211	1211	1	3323241	0.000175431	1.44865e-07	1.44865e-07
gi|556503834|ref|NC_000913.3|	1990954	1991619	yecA	-	1618	665	665	1	3323241	0.000486874	7.32142e-07	7.32142e-07
gi|556503834|ref|NC_000913.3|	1992269	1992817	pgsA	-	6077	548	548	1	3323241	0.00182864	3.33693e-06	3.33693e-06
gi|556503834|ref|NC_000913.3|	1992874	1994706	uvrC	-	22	610	1832	0.332969	3323241	6.62004e-06	3.61356e-09	3.61356e-09
gi|556503834|ref|NC_000913.3|	1994703	1995359	uvrY	-	844	656	656	1	3323241	0.000253969	3.87148e-07	3.87148e-07
gi|556503834|ref|NC_000913.3|	1996110	1996832	sdiA	-	16	490	722	0.67867	3323241	4.81458e-06	6.66839e-09	6.66839e-09
gi|556503834|ref|NC_000913.3|	1997062	1997814	yecC	-	303	752	752	1	3323241	9.11761e-05	1.21245e-07	1.21245e-07
gi|556503834|ref|NC_000913.3|	1997811	1998479	yecS	-	290	668	668	1	3323241	8.72642e-05	1.30635e-07	1.30635e-07
gi|556503834|ref|NC_000913.3|	1998494	1999480	dcyD	-	4185	986	986	1	3323241	0.00125931	1.27719e-06	1.27719e-06
gi|556503834|ref|NC_000913.3|	1999585	2000385	fliY	-	131	800	800	1	3323241	3.94193e-05	4.92742e-08	4.92742e-08
gi|556503834|ref|NC_000913.3|	2000473	2001024	fliZ	-	692	551	551	1	3323241	0.00020823	3.77914e-07	3.77914e-07
gi|556503834|ref|NC_000913.3|	2002110	2003606	fliC	-	38	837	1496	0.559492	3323241	1.14346e-05	7.64346e-09	7.64346e-09
gi|556503834|ref|NC_000913.3|	2003872	2005278	fliD	+	9	348	1406	0.247511	3323241	2.7082e-06	1.92617e-09	1.92617e-09
gi|556503834|ref|NC_000913.3|	2005303	2005713	fliS	+	295	409	410	0.997561	3323241	8.87688e-05	2.16509e-07	2.16509e-07
gi|556503834|ref|NC_000913.3|	2006156	2007643	amyA	+	654	1481	1487	0.995965	3323241	0.000196796	1.32344e-07	1.32344e-07
gi|556503834|ref|NC_000913.3|	2007677	2008090	yedD	-	93	413	413	1	3323241	2.79847e-05	6.77596e-08	6.77596e-08
gi|556503834|ref|NC_000913.3|	2008277	2009482	yedE	+	838	1205	1205	1	3323241	0.000252163	2.09264e-07	2.09264e-07
gi|556503834|ref|NC_000913.3|	2010600	2011079	yedL	+	508	479	479	1	3323241	0.000152863	3.19129e-07	3.19129e-07
gi|556503834|ref|NC_000913.3|	2013229	2014887	fliF	+	5	174	1658	0.104946	3323241	1.50456e-06	9.07452e-10	9.07452e-10
gi|556503834|ref|NC_000913.3|	2014880	2015875	fliG	+	20	521	995	0.523618	3323241	6.01822e-06	6.04846e-09	6.04846e-09
gi|556503834|ref|NC_000913.3|	2015868	2016554	fliH	+	74	660	686	0.962099	3323241	2.22674e-05	3.24598e-08	3.24598e-08
gi|556503834|ref|NC_000913.3|	2016554	2017927	fliI	+	14	548	1373	0.399126	3323241	4.21275e-06	3.06828e-09	3.06828e-09
gi|556503834|ref|NC_000913.3|	2017946	2018389	fliJ	+	121	443	443	1	3323241	3.64102e-05	8.21902e-08	8.21902e-08
gi|556503834|ref|NC_000913.3|	2018386	2019513	fliK	+	151	1114	1127	0.988465	3323241	4.54376e-05	4.03173e-08	4.03173e-08
gi|556503834|ref|NC_000913.3|	2019618	2020082	fliL	+	2237	464	464	1	3323241	0.000673138	1.45073e-06	1.45073e-06
gi|556503834|ref|NC_000913.3|	2020087	2021091	fliM	+	78	825	1004	0.821713	3323241	2.34711e-05	2.33776e-08	2.33776e-08
gi|556503834|ref|NC_000913.3|	2021088	2021501	fliN	+	480	413	413	1	3323241	0.000144437	3.49727e-07	3.49727e-07
gi|556503834|ref|NC_000913.3|	2021869	2022606	fliP	+	483	737	737	1	3323241	0.00014534	1.97205e-07	1.97205e-07
gi|556503834|ref|NC_000913.3|	2022893	2023678	fliR	+	1010	785	785	1	3323241	0.00030392	3.87159e-07	3.87159e-07
gi|556503834|ref|NC_000913.3|	2025511	2026326	yedP	+	2887	815	815	1	3323241	0.00086873	1.06593e-06	1.06593e-06
gi|556503834|ref|NC_000913.3|	2026323	2028017	yedQ	-	1100	1676	1694	0.989374	3323241	0.000331002	1.95397e-07	1.95397e-07
gi|556503834|ref|NC_000913.3|	2028449	2029366	yedI	-	177	906	917	0.988004	3323241	5.32613e-05	5.80821e-08	5.80821e-08
gi|556503834|ref|NC_000913.3|	2029539	2030459	yedA	+	550	920	920	1	3323241	0.000165501	1.79892e-07	1.79892e-07
gi|556503834|ref|NC_000913.3|	2030448	2030918	vsr	-	865	470	470	1	3323241	0.000260288	5.53804e-07	5.53804e-07
gi|556503834|ref|NC_000913.3|	2030899	2032317	dcm	-	321	1418	1418	1	3323241	9.65925e-05	6.81188e-08	6.81188e-08
gi|556503834|ref|NC_000913.3|	2032384	2033079	yedJ	-	1076	693	695	0.997122	3323241	0.00032378	4.65871e-07	4.65871e-07
gi|556503834|ref|NC_000913.3|	2035835	2036686	hchA	+	775	851	851	1	3323241	0.000233206	2.74038e-07	2.74038e-07
gi|556503834|ref|NC_000913.3|	2038956	2039369	hiuH	+	3491	413	413	1	3323241	0.00105048	2.54354e-06	2.54354e-06
gi|556503834|ref|NC_000913.3|	2040483	2041118	yedZ	+	132	635	635	1	3323241	3.97203e-05	6.25516e-08	6.25516e-08
gi|556503834|ref|NC_000913.3|	2041375	2042025	zinT	+	1802	650	650	1	3323241	0.000542242	8.34218e-07	8.34218e-07
gi|556503834|ref|NC_000913.3|	2042368	2042898	yodB	+	990	530	530	1	3323241	0.000297902	5.62079e-07	5.62079e-07
gi|556503834|ref|NC_000913.3|	2043651	2044448	mtfA	+	3359	797	797	1	3323241	0.00101076	1.26821e-06	1.26821e-06
gi|556503834|ref|NC_000913.3|	2053643	2054959	shiA	+	170	1316	1316	1	3323241	5.11549e-05	3.88715e-08	3.88715e-08
gi|556503834|ref|NC_000913.3|	2055061	2056515	am	+	6	269	1454	0.185007	3323241	1.80547e-06	1.24172e-09	1.24172e-09
gi|556503834|ref|NC_000913.3|	2056858	2057574	yeeN	+	333	716	716	1	3323241	0.000100203	1.39949e-07	1.39949e-07
gi|556503834|ref|NC_000913.3|	2058203	2059690	yeeO	-	145	1361	1487	0.915266	3323241	4.36321e-05	2.93424e-08	2.93424e-08
gi|556503834|ref|NC_000913.3|	2059964	2060914	cbl	-	351	950	950	1	3323241	0.00010562	1.11179e-07	1.11179e-07
gi|556503834|ref|NC_000913.3|	2061016	2061933	ac	-	1521	917	917	1	3323241	0.000457686	4.99112e-07	4.99112e-07
gi|556503834|ref|NC_000913.3|	2062391	2063323	ldtA	-	5497	932	932	1	3323241	0.00165411	1.77479e-06	1.77479e-06
gi|556503834|ref|NC_000913.3|	2063388	2064467	cobT	-	1787	1079	1079	1	3323241	0.000537728	4.98358e-07	4.98358e-07
gi|556503834|ref|NC_000913.3|	2064479	2065222	cobS	-	2742	743	743	1	3323241	0.000825098	1.1105e-06	1.1105e-06
gi|556503834|ref|NC_000913.3|	2065219	2065764	cobU	-	939	545	545	1	3323241	0.000282555	5.1845e-07	5.1845e-07
gi|556503834|ref|NC_000913.3|	2066305	2067321	insH1	-	426	1003	1016	0.987205	3323241	0.000128188	1.26169e-07	1.26169e-07
gi|556503834|ref|NC_000913.3|	2068952	2069857	insD1	-	356	905	905	1	3323241	0.000107124	1.18369e-07	1.18369e-07
gi|556503834|ref|NC_000913.3|	2074779	2076311	yeeR	+	4	108	1532	0.0704961	3323241	1.20364e-06	7.85669e-10	7.85669e-10
gi|556503834|ref|NC_000913.3|	2076308	2076754	yeeS	+	605	446	446	1	3323241	0.000182051	4.08187e-07	4.08187e-07
gi|556503834|ref|NC_000913.3|	2079533	2080591	yeeA	-	39	803	1058	0.758979	3323241	1.17355e-05	1.10922e-08	1.10922e-08
gi|556503834|ref|NC_000913.3|	2080789	2081262	sbmC	-	441	473	473	1	3323241	0.000132702	2.80553e-07	2.80553e-07
gi|556503834|ref|NC_000913.3|	2082756	2084183	sbcB	+	1975	1427	1427	1	3323241	0.000594299	4.16468e-07	4.16468e-07
gi|556503834|ref|NC_000913.3|	2084467	2085525	yeeE	-	338	1058	1058	1	3323241	0.000101708	9.61323e-08	9.61323e-08
gi|556503834|ref|NC_000913.3|	2085704	2087062	plaP	-	2314	1358	1358	1	3323241	0.000696308	5.12745e-07	5.12745e-07
gi|556503834|ref|NC_000913.3|	2087329	2088258	yeeY	-	2982	929	929	1	3323241	0.000897317	9.65895e-07	9.65895e-07
gi|556503834|ref|NC_000913.3|	2088304	2089128	yeeZ	-	12008	824	824	1	3323241	0.00361334	4.38512e-06	4.38512e-06
gi|556503834|ref|NC_000913.3|	2090192	2091091	hisG	+	630	899	899	1	3323241	0.000189574	2.10872e-07	2.10872e-07
gi|556503834|ref|NC_000913.3|	2091097	2092401	hisD	+	448	1304	1304	1	3323241	0.000134808	1.0338e-07	1.0338e-07
gi|556503834|ref|NC_000913.3|	2092398	2093468	hisC	+	2163	1070	1070	1	3323241	0.000650871	6.0829e-07	6.0829e-07
gi|556503834|ref|NC_000913.3|	2093468	2094535	hisB	+	6536	1067	1067	1	3323241	0.00196675	1.84326e-06	1.84326e-06
gi|556503834|ref|NC_000913.3|	2094535	2095125	hisH	+	1363	590	590	1	3323241	0.000410142	6.95156e-07	6.95156e-07
gi|556503834|ref|NC_000913.3|	2095125	2095862	hisA	+	91	698	737	0.947083	3323241	2.73829e-05	3.71546e-08	3.71546e-08
gi|556503834|ref|NC_000913.3|	2095844	2096620	hisF	+	147	742	776	0.956186	3323241	4.42339e-05	5.70025e-08	5.70025e-08
gi|556503834|ref|NC_000913.3|	2096614	2097225	hisI	+	6170	611	611	1	3323241	0.00185662	3.03866e-06	3.03866e-06
gi|556503834|ref|NC_000913.3|	2097321	2098301	wzzB	-	1257	980	980	1	3323241	0.000378245	3.85965e-07	3.85965e-07
gi|556503834|ref|NC_000913.3|	2098447	2099613	ugd	-	414	1166	1166	1	3323241	0.000124577	1.06841e-07	1.06841e-07
gi|556503834|ref|NC_000913.3|	2099862	2101268	d	-	37	764	1406	0.543385	3323241	1.11337e-05	7.91871e-09	7.91871e-09
gi|556503834|ref|NC_000913.3|	2101895	2102911	insH1	-	482	997	1016	0.981299	3323241	0.000145039	1.42755e-07	1.42755e-07
gi|556503834|ref|NC_000913.3|	2111077	2111976	rfbD	-	338	899	899	1	3323241	0.000101708	1.13135e-07	1.13135e-07
gi|556503834|ref|NC_000913.3|	2111976	2113061	rfbB	-	295	1058	1085	0.975115	3323241	8.87688e-05	8.18145e-08	8.18145e-08
gi|556503834|ref|NC_000913.3|	2113434	2114327	wcaN	-	411	893	893	1	3323241	0.000123674	1.38493e-07	1.38493e-07
gi|556503834|ref|NC_000913.3|	2114502	2115896	wcaM	-	79	1119	1394	0.802726	3323241	2.3772e-05	1.70531e-08	1.70531e-08
gi|556503834|ref|NC_000913.3|	2115907	2117127	wcaL	-	659	1220	1220	1	3323241	0.0001983	1.62541e-07	1.62541e-07
gi|556503834|ref|NC_000913.3|	2117124	2118404	wcaK	-	69	979	1280	0.764844	3323241	2.07629e-05	1.6221e-08	1.6221e-08
gi|556503834|ref|NC_000913.3|	2118680	2120158	wzxC	-	3	106	1478	0.0717185	3323241	9.02733e-07	6.1078e-10	6.1078e-10
gi|556503834|ref|NC_000913.3|	2120160	2121554	wcaJ	-	28	742	1394	0.532281	3323241	8.42551e-06	6.04412e-09	6.04412e-09
gi|556503834|ref|NC_000913.3|	2121609	2122979	cpsG	-	351	1367	1370	0.99781	3323241	0.00010562	7.70947e-08	7.70947e-08
gi|556503834|ref|NC_000913.3|	2123084	2124520	cpsB	-	305	1433	1436	0.997911	3323241	9.17779e-05	6.39122e-08	6.39122e-08
gi|556503834|ref|NC_000913.3|	2124523	2125746	wcaI	-	23	495	1223	0.404742	3323241	6.92095e-06	5.659e-09	5.659e-09
gi|556503834|ref|NC_000913.3|	2125743	2126222	wcaH	-	410	479	479	1	3323241	0.000123374	2.57565e-07	2.57565e-07
gi|556503834|ref|NC_000913.3|	2126225	2127190	wcaG	-	659	965	965	1	3323241	0.0001983	2.05493e-07	2.05493e-07
gi|556503834|ref|NC_000913.3|	2127193	2128314	md	-	15	438	1121	0.390723	3323241	4.51367e-06	4.02646e-09	4.02646e-09
gi|556503834|ref|NC_000913.3|	2128340	2128888	wcaF	-	291	547	548	0.998175	3323241	8.75651e-05	1.5979e-07	1.5979e-07
gi|556503834|ref|NC_000913.3|	2128904	2129650	wcaE	-	115	712	746	0.954424	3323241	3.46048e-05	4.63871e-08	4.63871e-08
gi|556503834|ref|NC_000913.3|	2129661	2130878	wcaD	-	1143	1217	1217	1	3323241	0.000343941	2.82614e-07	2.82614e-07
gi|556503834|ref|NC_000913.3|	2130853	2132070	wcaC	-	240	1089	1217	0.894823	3323241	7.22187e-05	5.93415e-08	5.93415e-08
gi|556503834|ref|NC_000913.3|	2132067	2132555	wcaB	-	70	488	488	1	3323241	2.10638e-05	4.31635e-08	4.31635e-08
gi|556503834|ref|NC_000913.3|	2132558	2133397	wcaA	-	2052	839	839	1	3323241	0.00061747	7.35959e-07	7.35959e-07
gi|556503834|ref|NC_000913.3|	2133490	2135652	wzc	-	61	852	2162	0.39408	3323241	1.83556e-05	8.49009e-09	8.49009e-09
gi|556503834|ref|NC_000913.3|	2135655	2136098	wzb	-	1370	443	443	1	3323241	0.000412248	9.30583e-07	9.30583e-07
gi|556503834|ref|NC_000913.3|	2137902	2139485	yegH	+	164	1463	1583	0.924195	3323241	4.93494e-05	3.11746e-08	3.11746e-08
gi|556503834|ref|NC_000913.3|	2139759	2141612	asmA	-	18	518	1853	0.279547	3323241	5.4164e-06	2.92304e-09	2.92304e-09
gi|556503834|ref|NC_000913.3|	2141634	2142215	dcd	-	110	581	581	1	3323241	3.31002e-05	5.69711e-08	5.69711e-08
gi|556503834|ref|NC_000913.3|	2142307	2142948	udk	-	65	641	641	1	3323241	1.95592e-05	3.05136e-08	3.05136e-08
gi|556503834|ref|NC_000913.3|	2143266	2146583	yegE	+	329	1057	3317	0.318661	3323241	9.89997e-05	2.98462e-08	2.98462e-08
gi|556503834|ref|NC_000913.3|	2146692	2147540	alkA	-	46	727	848	0.857311	3323241	1.38419e-05	1.6323e-08	1.6323e-08
gi|556503834|ref|NC_000913.3|	2147674	2149026	yegD	+	892	1347	1352	0.996302	3323241	0.000268413	1.9853e-07	1.9853e-07
gi|556503834|ref|NC_000913.3|	2149039	2150985	yegI	-	82	1397	1946	0.717883	3323241	2.46747e-05	1.26797e-08	1.26797e-08
gi|556503834|ref|NC_000913.3|	2151711	2152472	yegK	-	648	761	761	1	3323241	0.00019499	2.56229e-07	2.56229e-07
gi|556503834|ref|NC_000913.3|	2152469	2153128	yegL	-	2092	659	659	1	3323241	0.000629506	9.55244e-07	9.55244e-07
gi|556503834|ref|NC_000913.3|	2154016	2155263	mdtA	+	676	1247	1247	1	3323241	0.000203416	1.63124e-07	1.63124e-07
gi|556503834|ref|NC_000913.3|	2155263	2158385	mdtB	+	15	360	3122	0.115311	3323241	4.51367e-06	1.44576e-09	1.44576e-09
gi|556503834|ref|NC_000913.3|	2158386	2161463	mdtC	+	46	910	3077	0.295743	3323241	1.38419e-05	4.49851e-09	4.49851e-09
gi|556503834|ref|NC_000913.3|	2161464	2162879	mdtD	+	5	242	1415	0.171025	3323241	1.50456e-06	1.06329e-09	1.06329e-09
gi|556503834|ref|NC_000913.3|	2162876	2164279	baeS	+	28	745	1403	0.531005	3323241	8.42551e-06	6.00535e-09	6.00535e-09
gi|556503834|ref|NC_000913.3|	2164276	2164998	baeR	+	922	722	722	1	3323241	0.00027744	3.84266e-07	3.84266e-07
gi|556503834|ref|NC_000913.3|	2165668	2167029	yegQ	+	187	1339	1361	0.983835	3323241	5.62704e-05	4.13449e-08	4.13449e-08
gi|556503834|ref|NC_000913.3|	2168712	2169611	yegS	+	195	894	899	0.994438	3323241	5.86777e-05	6.52699e-08	6.52699e-08
gi|556503834|ref|NC_000913.3|	2171833	2172873	atD	-	182	1040	1040	1	3323241	5.47658e-05	5.26594e-08	5.26594e-08
gi|556503834|ref|NC_000913.3|	2175059	2176321	atZ	-	189	1205	1262	0.954834	3323241	5.68722e-05	4.50651e-08	4.50651e-08
gi|556503834|ref|NC_000913.3|	2176350	2177204	atY	-	42	747	854	0.874707	3323241	1.26383e-05	1.47989e-08	1.47989e-08
gi|556503834|ref|NC_000913.3|	2177512	2178564	fbaB	-	731	1052	1052	1	3323241	0.000219966	2.09093e-07	2.09093e-07
gi|556503834|ref|NC_000913.3|	2178821	2180098	yegT	+	1910	1277	1277	1	3323241	0.00057474	4.50071e-07	4.50071e-07
gi|556503834|ref|NC_000913.3|	2180095	2181099	yegU	+	12	135	1004	0.134462	3323241	3.61093e-06	3.59655e-09	3.59655e-09
gi|556503834|ref|NC_000913.3|	2181096	2182061	yegV	+	110	747	965	0.774093	3323241	3.31002e-05	3.43007e-08	3.43007e-08
gi|556503834|ref|NC_000913.3|	2182035	2182781	yegW	-	1139	746	746	1	3323241	0.000342738	4.59434e-07	4.59434e-07
gi|556503834|ref|NC_000913.3|	2182833	2183651	yegX	-	11134	818	818	1	3323241	0.00335034	4.09577e-06	4.09577e-06
gi|556503834|ref|NC_000913.3|	2183716	2184516	thiD	-	161	800	800	1	3323241	4.84467e-05	6.05584e-08	6.05584e-08
gi|556503834|ref|NC_000913.3|	2184513	2185301	thiM	-	121	788	788	1	3323241	3.64102e-05	4.62059e-08	4.62059e-08
gi|556503834|ref|NC_000913.3|	2185917	2186741	rcnA	+	1020	824	824	1	3323241	0.000306929	3.72487e-07	3.72487e-07
gi|556503834|ref|NC_000913.3|	2188430	2190910	yehB	-	14	477	2480	0.192339	3323241	4.21275e-06	1.69869e-09	1.69869e-09
gi|556503834|ref|NC_000913.3|	2190926	2191645	yehC	-	97	717	719	0.997218	3323241	2.91884e-05	4.05958e-08	4.05958e-08
gi|556503834|ref|NC_000913.3|	2191680	2192222	yehD	-	31605	542	542	1	3323241	0.00951029	1.75467e-05	1.75467e-05
gi|556503834|ref|NC_000913.3|	2193059	2194168	mrp	-	1650	1109	1109	1	3323241	0.000496503	4.47704e-07	4.47704e-07
gi|556503834|ref|NC_000913.3|	2194300	2196333	metG	+	78	1026	2033	0.504673	3323241	2.34711e-05	1.1545e-08	1.1545e-08
gi|556503834|ref|NC_000913.3|	2200279	2203911	yehI	+	58	697	3632	0.191905	3323241	1.74528e-05	4.8053e-09	4.8053e-09
gi|556503834|ref|NC_000913.3|	2204596	2205684	yehL	+	1	50	1088	0.0459559	3323241	3.00911e-07	2.76573e-10	2.76573e-10
gi|556503834|ref|NC_000913.3|	2205695	2207974	yehM	+	37	975	2279	0.427819	3323241	1.11337e-05	4.88535e-09	4.88535e-09
gi|556503834|ref|NC_000913.3|	2207967	2209103	yehP	+	709	1136	1136	1	3323241	0.000213346	1.87805e-07	1.87805e-07
gi|556503834|ref|NC_000913.3|	2211225	2211686	yehR	+	210	461	461	1	3323241	6.31913e-05	1.37074e-07	1.37074e-07
gi|556503834|ref|NC_000913.3|	2211726	2212196	yehS	-	1353	470	470	1	3323241	0.000407133	8.6624e-07	8.6624e-07
gi|556503834|ref|NC_000913.3|	2212243	2212962	yehT	-	613	719	719	1	3323241	0.000184458	2.56549e-07	2.56549e-07
gi|556503834|ref|NC_000913.3|	2212959	2214644	yehU	-	28	767	1685	0.455193	3323241	8.42551e-06	5.0003e-09	5.0003e-09
gi|556503834|ref|NC_000913.3|	2214866	2215597	mlrA	+	228	730	731	0.998632	3323241	6.86077e-05	9.38546e-08	9.38546e-08
gi|556503834|ref|NC_000913.3|	2215745	2216476	yehW	-	43	683	731	0.934337	3323241	1.29392e-05	1.77007e-08	1.77007e-08
gi|556503834|ref|NC_000913.3|	2216481	2217407	yehX	-	882	926	926	1	3323241	0.000265404	2.86613e-07	2.86613e-07
gi|556503834|ref|NC_000913.3|	2217400	2218557	yehY	-	27	499	1157	0.431288	3323241	8.1246e-06	7.02213e-09	7.02213e-09
gi|556503834|ref|NC_000913.3|	2218564	2219481	osmF	-	247	917	917	1	3323241	7.4325e-05	8.10524e-08	8.10524e-08
gi|556503834|ref|NC_000913.3|	2219692	2221989	bglX	-	59	817	2297	0.355681	3323241	1.77538e-05	7.7291e-09	7.7291e-09
gi|556503834|ref|NC_000913.3|	2222185	2223900	dld	+	750	1715	1715	1	3323241	0.000225683	1.31594e-07	1.31594e-07
gi|556503834|ref|NC_000913.3|	2223938	2224870	pbpG	-	115	907	932	0.973176	3323241	3.46048e-05	3.71296e-08	3.71296e-08
gi|556503834|ref|NC_000913.3|	2225044	2225631	yohC	-	639	587	587	1	3323241	0.000192282	3.27568e-07	3.27568e-07
gi|556503834|ref|NC_000913.3|	2225801	2226379	yohD	+	82	565	578	0.977509	3323241	2.46747e-05	4.26898e-08	4.26898e-08
gi|556503834|ref|NC_000913.3|	2226509	2227270	yohF	-	557	758	761	0.996058	3323241	0.000167607	2.20246e-07	2.20246e-07
gi|556503834|ref|NC_000913.3|	2229438	2230385	dusC	-	343	947	947	1	3323241	0.000103212	1.08989e-07	1.08989e-07
gi|556503834|ref|NC_000913.3|	2231019	2231714	yohK	+	3896	695	695	1	3323241	0.00117235	1.68683e-06	1.68683e-06
gi|556503834|ref|NC_000913.3|	2231844	2232728	cdd	+	1033	884	884	1	3323241	0.000310841	3.5163e-07	3.5163e-07
gi|556503834|ref|NC_000913.3|	2232878	2233597	sanA	+	77	714	719	0.993046	3323241	2.31702e-05	3.22255e-08	3.22255e-08
gi|556503834|ref|NC_000913.3|	2234033	2235271	preT	+	18	579	1238	0.46769	3323241	5.4164e-06	4.37512e-09	4.37512e-09
gi|556503834|ref|NC_000913.3|	2235265	2236500	preA	+	117	1210	1235	0.979757	3323241	3.52066e-05	2.85074e-08	2.85074e-08
gi|556503834|ref|NC_000913.3|	2237769	2239289	mglA	-	18	674	1520	0.443421	3323241	5.4164e-06	3.56342e-09	3.56342e-09
gi|556503834|ref|NC_000913.3|	2240628	2241668	alS	-	52	864	1040	0.830769	3323241	1.56474e-05	1.50456e-08	1.50456e-08
gi|556503834|ref|NC_000913.3|	2241810	2242967	yeiB	-	475	1157	1157	1	3323241	0.000142933	1.23537e-07	1.23537e-07
gi|556503834|ref|NC_000913.3|	2242984	2243652	folE	-	153	643	668	0.962575	3323241	4.60394e-05	6.89212e-08	6.89212e-08
gi|556503834|ref|NC_000913.3|	2244778	2246769	cirA	-	36	654	1991	0.328478	3323241	1.08328e-05	5.44088e-09	5.44088e-09
gi|556503834|ref|NC_000913.3|	2247063	2248532	lysP	-	73	1012	1469	0.688904	3323241	2.19665e-05	1.49534e-08	1.49534e-08
gi|556503834|ref|NC_000913.3|	2248737	2249618	yeiE	-	1299	881	881	1	3323241	0.000390883	4.43682e-07	4.43682e-07
gi|556503834|ref|NC_000913.3|	2249717	2250766	yeiH	+	1642	1049	1049	1	3323241	0.000494096	4.71016e-07	4.71016e-07
gi|556503834|ref|NC_000913.3|	2250840	2251697	fo	+	89	763	857	0.890315	3323241	2.67811e-05	3.12498e-08	3.12498e-08
gi|556503834|ref|NC_000913.3|	2251700	2252788	yeiI	+	273	1088	1088	1	3323241	8.21487e-05	7.55043e-08	7.55043e-08
gi|556503834|ref|NC_000913.3|	2252895	2254145	upX	-	3099	1250	1250	1	3323241	0.000932523	7.46019e-07	7.46019e-07
[truncated: 1,621 more rows]

## Sheet: Capture-800-2ml-E_coli_S4_R1_00
Chromosome	Start	Stop	Gene	Strand	Reads	BasesCovered	TotalLength	FractionCovered	TotalReads	Normalization of read depth	Normalization for gene length	RPKM	median of RPKM
[truncated: 3,108 more rows]

[truncated: 1 more sheets: Capture-MIP-2ml-E_coli_S4_R1_00]
