# Supplementary material for: Computational Simulation of Adapter Length-Dependent LASSO Probe Capture Efficiency
Source: Biomolecules. 2019 May 22;9(5):199. doi: 10.3390/biom9050199 (PMC6571849; doi:10.3390/biom9050199)
Supplement: Supplementary file 1 [file biomolecules-09-00199-s001.zip › Supplementary_files/Table_S3_sequences_of targets(library).xlsx]

## Sheet: table_strict_totlen80
ATGCAGATCCTGTTTAACGATCAAGCGATGCAGTGCGCCGCCGGGCAAACTGTTCACGAACTACTGGAGCAACTCGACCAACGACAAGCGGGCGCGGCTCTGGCGATTAATCAGCAAATCGTCCCGCGTGAGCAGTGGGCGCAACATATCGTGCAGGATGGCGACCAGATCCTGCTTTTTCAGGTTATTGCAGGGGGTTGA	lcl|NC_000913.3_cdsid_YP_026279.1 [gene=thiS] [protein=immediate sulfur donor in thiazole formation] [protein_id=YP_026279.1] [location=complement(4192637..4192837)]	201	ATGCAGATCCTGTTTAACGATCAAGCGATGCAGTGCGCC	39	GCGACCAGATCCTGCTTTTTCAGGTTATTGCAGGGGGT	38	77	68.6687	68.1487	GCAGCGAATTCGCCACCATGCAGATCCTGTTTAACGATCAAGCGATGCAGTGCGCC	GCAGCGAATTCGCCACCATGCAGATCCTGTTTAACGATCAAGCGATGCAGTGCGCCAACACGTCTCGGCGATTTCCTGGCTCTTCGATC	GCAGCGAATTCGCCACCATGCAGATCCTGTTTAACGATCAAGCGATGCAGTGCGCCAACACGTCTCGGCGATTTCCTGGCTCTTCGATCGCGACCAGATCCTGCTTTTTCAGGTTATTGCAGGGGGT	GCAGCGAATTCGCCACCATGCAGATCCTGTTTAACGATCAAGCGATGCAGTGCGCCAACACGTCTCGGCGATTTCCTGGCTCTTCGATCGCGACCAGATCCTGCTTTTTCAGGTTATTGCAGGGGGTCGCCGCCGCCGCCGC	GCAGCGAATTCGCCACCATGCAGATCCTGTTTAACGATCAAGCGATGCAGTGCGCCAACACGTCTCGGCGATTTCCTGGCTCTTCGATCGCGACCAGATCCTGCTTTTTCAGGTTATTGCAGGGGGTTGTCGCCGCCGCCGCCGC
GTGGAAAAATATTGTGAGTTAATACGCAAGCGGTACGCGGAAATCGCCAGCGGAGACTTAGGATACGTTCCGGACGCGCTGGGCTGCGTTTTGAAAGTGCTGAATGAAATGGCTGCCGACGACGCCCTTTCTGAGGCTGTCAGGGAAAAAGCAGCATACGCTGCGGCAAACTTACTGGTGAGCGATTATGTCAATGAATGA	lcl|NC_000913.3_cdsid_YP_026160.1 [gene=yaeP] [protein=UPF0253 family protein] [protein_id=YP_026160.1] [location=complement(213925..214125)]	201	GTGGAAAAATATTGTGAGTTAATACGCAAGCGGTACGCGGAAAT	44	GCAAACTTACTGGTGAGCGATTATGTCAATGAA	33	77	65.6734	59.9117	GCAGCGAATTCGCCACCGTGGAAAAATATTGTGAGTTAATACGCAAGCGGTACGCGGAAAT	GCAGCGAATTCGCCACCGTGGAAAAATATTGTGAGTTAATACGCAAGCGGTACGCGGAAATAACACGTCTCGGCGATTTCCTGGCTCTTCGATC	GCAGCGAATTCGCCACCGTGGAAAAATATTGTGAGTTAATACGCAAGCGGTACGCGGAAATAACACGTCTCGGCGATTTCCTGGCTCTTCGATCGCAAACTTACTGGTGAGCGATTATGTCAATGAA	GCAGCGAATTCGCCACCGTGGAAAAATATTGTGAGTTAATACGCAAGCGGTACGCGGAAATAACACGTCTCGGCGATTTCCTGGCTCTTCGATCGCAAACTTACTGGTGAGCGATTATGTCAATGAACGCCGCCGCCGCCGC	GCAGCGAATTCGCCACCGTGGAAAAATATTGTGAGTTAATACGCAAGCGGTACGCGGAAATAACACGTCTCGGCGATTTCCTGGCTCTTCGATCGCAAACTTACTGGTGAGCGATTATGTCAATGAAACTCGCCGCCGCCGCCGC
ATGGATCATAGTCTTAATTCTTTAAATAATTTCGATTTCCTGGCGCGTAGTTTTGCCAGAATGCACGCAGAAGGTCGCCCGGTCGATATTCTGGCCGTTACTGGTAACATGGATGAAGAACATAGAACCTGGTTTTGCGCACGTTATGCCTGGTATTGTCAACAGATGATGCAGGCAAGAGAGCTGGAGTTAGAGCACTGA	lcl|NC_000913.3_cdsid_NP_417521.1 [gene=glgS] [protein=motility and biofilm regulator] [protein_id=NP_417521.1] [location=complement(3191739..3191939)]	201	FAILED
ATGGACTGGCTGGCTAAATATTGGTGGATTCTGGTGATTGTCTTTTTGGTAGGCGTCCTGCTGAACGTGATTAAAGATCTCAAGCGCGTCGACCATAAGAAATTTCTCGCCAACAAGCCGGAGCTTCCCCCGCATCGTGATTTCAACGATAAGTGGGACGATGACGACGACTGGCCGAAAAAGGATCAACCGAAGAAGTAA	lcl|NC_000913.3_cdsid_YP_588465.1 [gene=ypfN] [protein=putative membrane protein, UPF0370 family] [protein_id=YP_588465.1] [location=2592762..2592962]	201	ATGGACTGGCTGGCTAAATATTGGTGGATTCTGGTGATTGTCTTTTT	47	GACTGGCCGAAAAAGGATCAACCGAAGAAG	30	77	66.3123	61.661	GCAGCGAATTCGCCACCATGGACTGGCTGGCTAAATATTGGTGGATTCTGGTGATTGTCTTTTT	GCAGCGAATTCGCCACCATGGACTGGCTGGCTAAATATTGGTGGATTCTGGTGATTGTCTTTTTAACACGTCTCGGCGATTTCCTGGCTCTTCGATC	GCAGCGAATTCGCCACCATGGACTGGCTGGCTAAATATTGGTGGATTCTGGTGATTGTCTTTTTAACACGTCTCGGCGATTTCCTGGCTCTTCGATCGACTGGCCGAAAAAGGATCAACCGAAGAAG	GCAGCGAATTCGCCACCATGGACTGGCTGGCTAAATATTGGTGGATTCTGGTGATTGTCTTTTTAACACGTCTCGGCGATTTCCTGGCTCTTCGATCGACTGGCCGAAAAAGGATCAACCGAAGAAGCGCCGCCGCCGCCGC	GCAGCGAATTCGCCACCATGGACTGGCTGGCTAAATATTGGTGGATTCTGGTGATTGTCTTTTTAACACGTCTCGGCGATTTCCTGGCTCTTCGATCGACTGGCCGAAAAAGGATCAACCGAAGAAGGATCGCCGCCGCCGCCGC
ATGAAAGCGTATTGGGACTCTTTAACCAAAGAACAGCAGGGCGAGTTGGCCGGAAAAGTTGGCTCAACACCTGGCTACTTACGGCTGGTTTTCAATGGCTATAAAAAAGCCAGTTTTGTGCTGGCTAAAAAACTTGAGCAATACACATCAGGTGCAATTACGAAATCTGACTTAAGACCGGATATCTATCCGAAAGATTAG	lcl|NC_000913.3_cdsid_NP_415664.2 [gene=croE] [protein=e14 prophage; putative DNA-binding transcriptional regulator] [protein_id=NP_415664.2] [location=1203024..1203224]	201	ATGAAAGCGTATTGGGACTCTTTAACCAAAGAACAGCAGGG	41	AAATCTGACTTAAGACCGGATATCTATCCGAAAGAT	36	77	65.2918	58.8403	GCAGCGAATTCGCCACCATGAAAGCGTATTGGGACTCTTTAACCAAAGAACAGCAGGG	GCAGCGAATTCGCCACCATGAAAGCGTATTGGGACTCTTTAACCAAAGAACAGCAGGGAACACGTCTCGGCGATTTCCTGGCTCTTCGATC	GCAGCGAATTCGCCACCATGAAAGCGTATTGGGACTCTTTAACCAAAGAACAGCAGGGAACACGTCTCGGCGATTTCCTGGCTCTTCGATCAAATCTGACTTAAGACCGGATATCTATCCGAAAGAT	GCAGCGAATTCGCCACCATGAAAGCGTATTGGGACTCTTTAACCAAAGAACAGCAGGGAACACGTCTCGGCGATTTCCTGGCTCTTCGATCAAATCTGACTTAAGACCGGATATCTATCCGAAAGATCGCCGCCGCCGCCGC	GCAGCGAATTCGCCACCATGAAAGCGTATTGGGACTCTTTAACCAAAGAACAGCAGGGAACACGTCTCGGCGATTTCCTGGCTCTTCGATCAAATCTGACTTAAGACCGGATATCTATCCGAAAGATAACCGCCGCCGCCGCCGC
ATGGGACTTAAGTGGACCGATAGCCGCGAAATTGGCGAAGCACTGTACGATGCGTATCCCGATCTTGATCCGAAAACGGTTCGATTCACCGATATGCATCAGTGGATTTGCGATCTGGAAGATTTCGACGACGACCCGCAGGCATCCAACGAGAAAATCCTCGAAGCGATTTTGTTAGTCTGGCTGGACGAGGCCGAATAA	lcl|NC_000913.3_cdsid_NP_417019.1 [gene=iscX] [protein=Iron binding protein associated with IscS; putative molecular adaptor of IscS function] [protein_id=NP_417019.1] [location=complement(2656536..2656736)]	201	ATGGGACTTAAGTGGACCGATAGCCGCGAAATTGGCGAAG	40	CGAAGCGATTTTGTTAGTCTGGCTGGACGAGGCCGAA	37	77	68.8276	68.3811	GCAGCGAATTCGCCACCATGGGACTTAAGTGGACCGATAGCCGCGAAATTGGCGAAG	GCAGCGAATTCGCCACCATGGGACTTAAGTGGACCGATAGCCGCGAAATTGGCGAAGAACACGTCTCGGCGATTTCCTGGCTCTTCGATC	GCAGCGAATTCGCCACCATGGGACTTAAGTGGACCGATAGCCGCGAAATTGGCGAAGAACACGTCTCGGCGATTTCCTGGCTCTTCGATCCGAAGCGATTTTGTTAGTCTGGCTGGACGAGGCCGAA	GCAGCGAATTCGCCACCATGGGACTTAAGTGGACCGATAGCCGCGAAATTGGCGAAGAACACGTCTCGGCGATTTCCTGGCTCTTCGATCCGAAGCGATTTTGTTAGTCTGGCTGGACGAGGCCGAACGCCGCCGCCGCCGC	GCAGCGAATTCGCCACCATGGGACTTAAGTGGACCGATAGCCGCGAAATTGGCGAAGAACACGTCTCGGCGATTTCCTGGCTCTTCGATCCGAAGCGATTTTGTTAGTCTGGCTGGACGAGGCCGAATTACGCCGCCGCCGCCGC
ATGCAACACGAACTACAGCCTGATTCACTGGTTGATTTGAAATTCATCATGGCTGATACTGGCTTTGGTAAAACCTTCATCTATGACCGGATTAAGTCAGGCGACCTGCCAAAAGCCAAAGTTATCCACGGGCGAGCAAGATGGTTATATCGTGACCATTGTGAATTCAAAAATAAGCTCTTAAGCCGCGCCAATGGGTAA	lcl|NC_000913.3_cdsid_YP_588463.1 [gene=torI] [protein=response regulator inhibitor for tor operon] [protein_id=YP_588463.1] [location=2476310..2476510]	201	ATGCAACACGAACTACAGCCTGATTCACTGGTTGATTTGAAATT	44	TTCAAAAATAAGCTCTTAAGCCGCGCCAATGGG	33	77	65.3207	63.4098	GCAGCGAATTCGCCACCATGCAACACGAACTACAGCCTGATTCACTGGTTGATTTGAAATT	GCAGCGAATTCGCCACCATGCAACACGAACTACAGCCTGATTCACTGGTTGATTTGAAATTAACACGTCTCGGCGATTTCCTGGCTCTTCGATC	GCAGCGAATTCGCCACCATGCAACACGAACTACAGCCTGATTCACTGGTTGATTTGAAATTAACACGTCTCGGCGATTTCCTGGCTCTTCGATCTTCAAAAATAAGCTCTTAAGCCGCGCCAATGGG	GCAGCGAATTCGCCACCATGCAACACGAACTACAGCCTGATTCACTGGTTGATTTGAAATTAACACGTCTCGGCGATTTCCTGGCTCTTCGATCTTCAAAAATAAGCTCTTAAGCCGCGCCAATGGGCGCCGCCGCCGCCGC	GCAGCGAATTCGCCACCATGCAACACGAACTACAGCCTGATTCACTGGTTGATTTGAAATTAACACGTCTCGGCGATTTCCTGGCTCTTCGATCTTCAAAAATAAGCTCTTAAGCCGCGCCAATGGGAGTCGCCGCCGCCGCCGC
ATGAGAATTATCAGTAAACGCCGGGCAATGACGATATACCGCCAGCATCCTGAGTCCCGAATCTTTCGCTACTGCACCGGAAAATATCAGTGGCACGGTAGCGTCTGTCATTACACCGGCAGGGATGTTCCGGATATCACAGGAGTCCTGGCTGTGTACGCCGAACGCCGCAGGACCGCAGCGGACCGTATGCTTGACTGA	lcl|NC_000913.3_cdsid_YP_588466.1 [gene=ypjJ] [protein=uncharacterized protein] [protein_id=YP_588466.1] [location=2776877..2777077]	201	ATGAGAATTATCAGTAAACGCCGGGCAATGACGATATACCGCCAGCAT	48	GCAGGACCGCAGCGGACCGTATGCTTGAC	29	77	68.9659	68.1104	GCAGCGAATTCGCCACCATGAGAATTATCAGTAAACGCCGGGCAATGACGATATACCGCCAGCAT	GCAGCGAATTCGCCACCATGAGAATTATCAGTAAACGCCGGGCAATGACGATATACCGCCAGCATAACACGTCTCGGCGATTTCCTGGCTCTTCGATC	GCAGCGAATTCGCCACCATGAGAATTATCAGTAAACGCCGGGCAATGACGATATACCGCCAGCATAACACGTCTCGGCGATTTCCTGGCTCTTCGATCGCAGGACCGCAGCGGACCGTATGCTTGAC	GCAGCGAATTCGCCACCATGAGAATTATCAGTAAACGCCGGGCAATGACGATATACCGCCAGCATAACACGTCTCGGCGATTTCCTGGCTCTTCGATCGCAGGACCGCAGCGGACCGTATGCTTGACCGCCGCCGCCGCCGC	GCAGCGAATTCGCCACCATGAGAATTATCAGTAAACGCCGGGCAATGACGATATACCGCCAGCATAACACGTCTCGGCGATTTCCTGGCTCTTCGATCGCAGGACCGCAGCGGACCGTATGCTTGACGTCCGCCGCCGCCGCCGC
ATGGCAATCCGAAAACGTTTTATTGCGGGCGCAAAATGCCCGGCCTGTCAGGCGCAGGATTCAATGGCGATGTGGCGCGAAAATAATATTGATATTGTTGAATGTGTTAAGTGCGGACATCAGATGCGAGAAGCAGACAAAGAAGCCCGCGATCACGTTCGCAAAGATGAGCAAGTGATCGGGATTTTTCATCCGGACTAG	lcl|NC_000913.3_cdsid_YP_588468.1 [gene=yheV] [protein=DUF2387 family putative metal-binding protein] [protein_id=YP_588468.1] [location=complement(3478592..3478792)]	201	ATGGCAATCCGAAAACGTTTTATTGCGGGCGCAAAATG	38	CGCAAAGATGAGCAAGTGATCGGGATTTTTCATCCGGAC	39	77	66.7486	66.3688	GCAGCGAATTCGCCACCATGGCAATCCGAAAACGTTTTATTGCGGGCGCAAAATG	GCAGCGAATTCGCCACCATGGCAATCCGAAAACGTTTTATTGCGGGCGCAAAATGAACACGTCTCGGCGATTTCCTGGCTCTTCGATC	GCAGCGAATTCGCCACCATGGCAATCCGAAAACGTTTTATTGCGGGCGCAAAATGAACACGTCTCGGCGATTTCCTGGCTCTTCGATCCGCAAAGATGAGCAAGTGATCGGGATTTTTCATCCGGAC	GCAGCGAATTCGCCACCATGGCAATCCGAAAACGTTTTATTGCGGGCGCAAAATGAACACGTCTCGGCGATTTCCTGGCTCTTCGATCCGCAAAGATGAGCAAGTGATCGGGATTTTTCATCCGGACCGCCGCCGCCGCCGC	GCAGCGAATTCGCCACCATGGCAATCCGAAAACGTTTTATTGCGGGCGCAAAATGAACACGTCTCGGCGATTTCCTGGCTCTTCGATCCGCAAAGATGAGCAAGTGATCGGGATTTTTCATCCGGACGCCCGCCGCCGCCGCCGC
ATGACGACCTACGATCGTAACCGTAACGCAATCACCACTGGCAGCCGTGTTATGGTTAGCGGCACCGGTCACACTGGCAAGATCCTGTCGATTGATACTGAAGGTCTGACCGCTGAGCAAATCCGCCGCGGAAAAACCGTAGTTGTTGAAGGTTGTGAAGAGAAACTGGCACCACTGGACCTGATTCGTCTCGGCATGAACTAA	lcl|NC_000913.3_cdsid_NP_416059.1 [gene=ydfZ] [protein=selenoprotein, function unknown] [protein_id=NP_416059.1] [location=1629215..1629418]	204	ATGACGACCTACGATCGTAACCGTAACGCAATCACCACTGGCA	43	GGCACCACTGGACCTGATTCGTCTCGGCATGAAC	34	77	69.6952	67.8999	GCAGCGAATTCGCCACCATGACGACCTACGATCGTAACCGTAACGCAATCACCACTGGCA	GCAGCGAATTCGCCACCATGACGACCTACGATCGTAACCGTAACGCAATCACCACTGGCAAACACGTCTCGGCGATTTCCTGGCTCTTCGATC	GCAGCGAATTCGCCACCATGACGACCTACGATCGTAACCGTAACGCAATCACCACTGGCAAACACGTCTCGGCGATTTCCTGGCTCTTCGATCGGCACCACTGGACCTGATTCGTCTCGGCATGAAC	GCAGCGAATTCGCCACCATGACGACCTACGATCGTAACCGTAACGCAATCACCACTGGCAAACACGTCTCGGCGATTTCCTGGCTCTTCGATCGGCACCACTGGACCTGATTCGTCTCGGCATGAACCGCCGCCGCCGCCGC	GCAGCGAATTCGCCACCATGACGACCTACGATCGTAACCGTAACGCAATCACCACTGGCAAACACGTCTCGGCGATTTCCTGGCTCTTCGATCGGCACCACTGGACCTGATTCGTCTCGGCATGAACATCCGCCGCCGCCGCCGC
ATGAATATATCATATGTGAATAGCAACAAAACGACATCTTTACCTGTTGAGCTAGATGCACTAAATAATAAAGATATCTCTTATGCCAAAGATTTCTTTTTATACATAGAAACACAGTTAAAAATTGCAAAAGATTTTTTAGACCTGGAGAAGAAGTATCAAGTTCTATTGCAAGTAAAGTTTTTCACGCATTTATTGATTTAG	lcl|NC_000913.3_cdsid_YP_001165333.1 [gene=yjbS] [protein=uncharacterized protein] [protein_id=YP_001165333.1] [location=complement(4268809..4269012)]	204	FAILED
ATGGGTGAGATTAGTATTACCAAACTGCTGGTAGTTGCGGCGCTGGTCGTTCTGCTGTTTGGGACTAAGAAGTTACGTACGCTGGGCGGAGACCTTGGAGCGGCCATTAAAGGGTTCAAGAAGGCGATGAATGATGACGATGCTGCGGCGAAAAAAGGCGCAGACGTTGATCTTCAGGCTGAAAAGCTCTCTCATAAAGAGTGA	lcl|NC_000913.3_cdsid_NP_415160.1 [gene=tatE] [protein=TatABCE protein translocation system subunit] [protein_id=NP_415160.1] [location=658947..659150]	204	ATGGGTGAGATTAGTATTACCAAACTGCTGGTAGTTGCGGC	41	GTTGATCTTCAGGCTGAAAAGCTCTCTCATAAAGAG	36	77	65.9852	60.6388	GCAGCGAATTCGCCACCATGGGTGAGATTAGTATTACCAAACTGCTGGTAGTTGCGGC	GCAGCGAATTCGCCACCATGGGTGAGATTAGTATTACCAAACTGCTGGTAGTTGCGGCAACACGTCTCGGCGATTTCCTGGCTCTTCGATC	GCAGCGAATTCGCCACCATGGGTGAGATTAGTATTACCAAACTGCTGGTAGTTGCGGCAACACGTCTCGGCGATTTCCTGGCTCTTCGATCGTTGATCTTCAGGCTGAAAAGCTCTCTCATAAAGAG	GCAGCGAATTCGCCACCATGGGTGAGATTAGTATTACCAAACTGCTGGTAGTTGCGGCAACACGTCTCGGCGATTTCCTGGCTCTTCGATCGTTGATCTTCAGGCTGAAAAGCTCTCTCATAAAGAGCGCCGCCGCCGCCGC	GCAGCGAATTCGCCACCATGGGTGAGATTAGTATTACCAAACTGCTGGTAGTTGCGGCAACACGTCTCGGCGATTTCCTGGCTCTTCGATCGTTGATCTTCAGGCTGAAAAGCTCTCTCATAAAGAGAGTCGCCGCCGCCGCCGC
ATGAGTCTGTTTCCCGTTATCGTGGTGTTTGGGCTGTCCTTCCCACCGATATTTTTTGAATTGCTTTTATCACTGGCGATTTTCTGGCTGGTGCGCCGGGTACTTGTGCCAACAGGTATCTACGACTTTGTCTGGCATCCGGCGTTGTTCAACACCGCGCTCTATTGCTGCTTGTTTTATTTGATATCGCGACTGTTCGTTTGA	lcl|NC_000913.3_cdsid_NP_417709.2 [gene=aaeX] [protein=DUF1656 family putative inner membrane efflux pump associated protein] [protein_id=NP_417709.2] [location=complement(3389134..3389337)]	204	ATGAGTCTGTTTCCCGTTATCGTGGTGTTTGGGCT	35	CTCTATTGCTGCTTGTTTTATTTGATATCGCGACTGTTCGTT	42	77	65.596	63.4998	GCAGCGAATTCGCCACCATGAGTCTGTTTCCCGTTATCGTGGTGTTTGGGCT	GCAGCGAATTCGCCACCATGAGTCTGTTTCCCGTTATCGTGGTGTTTGGGCTAACACGTCTCGGCGATTTCCTGGCTCTTCGATC	GCAGCGAATTCGCCACCATGAGTCTGTTTCCCGTTATCGTGGTGTTTGGGCTAACACGTCTCGGCGATTTCCTGGCTCTTCGATCCTCTATTGCTGCTTGTTTTATTTGATATCGCGACTGTTCGTT	GCAGCGAATTCGCCACCATGAGTCTGTTTCCCGTTATCGTGGTGTTTGGGCTAACACGTCTCGGCGATTTCCTGGCTCTTCGATCCTCTATTGCTGCTTGTTTTATTTGATATCGCGACTGTTCGTTCGCCGCCGCCGCCGC	GCAGCGAATTCGCCACCATGAGTCTGTTTCCCGTTATCGTGGTGTTTGGGCTAACACGTCTCGGCGATTTCCTGGCTCTTCGATCCTCTATTGCTGCTTGTTTTATTTGATATCGCGACTGTTCGTTCCCCGCCGCCGCCGCCGC
ATGTTTGGTAACTTAGGACAGGCAAAAAAATATCTCGGCCAGGCGGCGAAGATGTTGATTGGCATTCCAGACTACGACAACTACGTCGAGCATATGAAGACCAACCATCCCGACAAGCCGTACATGAGCTATGAAGAATTCTTCCGCGAACGCCAGAACGCGCGCTACGGCGGCGATGGTAAAGGCGGTATGCGCTGTTGTTAA	lcl|NC_000913.3_cdsid_NP_418773.1 [gene=yjiX] [protein=DUF466 family protein] [protein_id=NP_418773.1] [location=complement(4588876..4589079)]	204	ATGTTTGGTAACTTAGGACAGGCAAAAAAATATCTCGGCCAGGCGG	46	CGGCGATGGTAAAGGCGGTATGCGCTGTTGT	31	77	67.9896	67.6507	GCAGCGAATTCGCCACCATGTTTGGTAACTTAGGACAGGCAAAAAAATATCTCGGCCAGGCGG	GCAGCGAATTCGCCACCATGTTTGGTAACTTAGGACAGGCAAAAAAATATCTCGGCCAGGCGGAACACGTCTCGGCGATTTCCTGGCTCTTCGATC	GCAGCGAATTCGCCACCATGTTTGGTAACTTAGGACAGGCAAAAAAATATCTCGGCCAGGCGGAACACGTCTCGGCGATTTCCTGGCTCTTCGATCCGGCGATGGTAAAGGCGGTATGCGCTGTTGT	GCAGCGAATTCGCCACCATGTTTGGTAACTTAGGACAGGCAAAAAAATATCTCGGCCAGGCGGAACACGTCTCGGCGATTTCCTGGCTCTTCGATCCGGCGATGGTAAAGGCGGTATGCGCTGTTGTCGCCGCCGCCGCCGC	GCAGCGAATTCGCCACCATGTTTGGTAACTTAGGACAGGCAAAAAAATATCTCGGCCAGGCGGAACACGTCTCGGCGATTTCCTGGCTCTTCGATCCGGCGATGGTAAAGGCGGTATGCGCTGTTGTGTACGCCGCCGCCGCCGC
ATGAAAAACGTGTTTAAGGCACTCACTGTATTACTTACTCTCTTCAGCCTGACGGGCTGCGGTCTGAAAGGTCCGCTCTATTTCCCGCCTGCAGATAAAAACGCACCGCCGCCGACCAAACCGGTAGAGACGCAAACGCAATCCACGGTGCCGGATAAAAACGATCGCGCCACTGGCGATGGTCCATCCCAGGTGAATTACTAA	lcl|NC_000913.3_cdsid_YP_588473.1 [gene=yifL] [protein=putative lipoprotein] [protein_id=YP_588473.1] [location=3994522..3994725]	204	ATGAAAAACGTGTTTAAGGCACTCACTGTATTACTTACTCTCTTCAGCCT	50	GGCGATGGTCCATCCCAGGTGAATTAC	27	77	65.4718	61.0628	GCAGCGAATTCGCCACCATGAAAAACGTGTTTAAGGCACTCACTGTATTACTTACTCTCTTCAGCCT	GCAGCGAATTCGCCACCATGAAAAACGTGTTTAAGGCACTCACTGTATTACTTACTCTCTTCAGCCTAACACGTCTCGGCGATTTCCTGGCTCTTCGATC	GCAGCGAATTCGCCACCATGAAAAACGTGTTTAAGGCACTCACTGTATTACTTACTCTCTTCAGCCTAACACGTCTCGGCGATTTCCTGGCTCTTCGATCGGCGATGGTCCATCCCAGGTGAATTAC	GCAGCGAATTCGCCACCATGAAAAACGTGTTTAAGGCACTCACTGTATTACTTACTCTCTTCAGCCTAACACGTCTCGGCGATTTCCTGGCTCTTCGATCGGCGATGGTCCATCCCAGGTGAATTACCGCCGCCGCCGCCGC	GCAGCGAATTCGCCACCATGAAAAACGTGTTTAAGGCACTCACTGTATTACTTACTCTCTTCAGCCTAACACGTCTCGGCGATTTCCTGGCTCTTCGATCGGCGATGGTCCATCCCAGGTGAATTACATTCGCCGCCGCCGCCGC
ATGGAACTCTACAGAGAATATCCTGCATGGCTTATCTTTTTACGCCGTACTTATGCGGTTGCAGCGGGCGTTCTGGCGCTGCCTTTCATGCTTTTCTGGAAAGACCGCGCCCGCTTTTACAGCTACCTGCATCGCGTCTGGTCGAAAACCAGCGATAAACCGGTGTGGATGGATCAGGCCGAAAAGGCAACTGGTGATTTTTATTGA	lcl|NC_000913.3_cdsid_NP_415228.1 [gene=ybfA] [protein=DUF2517 family protein] [protein_id=NP_415228.1] [location=729134..729340]	207	ATGGAACTCTACAGAGAATATCCTGCATGGCTTATCTTTTTACGCC	46	TCAGGCCGAAAAGGCAACTGGTGATTTTTAT	31	77	65.0624	61.139	GCAGCGAATTCGCCACCATGGAACTCTACAGAGAATATCCTGCATGGCTTATCTTTTTACGCC	GCAGCGAATTCGCCACCATGGAACTCTACAGAGAATATCCTGCATGGCTTATCTTTTTACGCCAACACGTCTCGGCGATTTCCTGGCTCTTCGATC	GCAGCGAATTCGCCACCATGGAACTCTACAGAGAATATCCTGCATGGCTTATCTTTTTACGCCAACACGTCTCGGCGATTTCCTGGCTCTTCGATCTCAGGCCGAAAAGGCAACTGGTGATTTTTAT	GCAGCGAATTCGCCACCATGGAACTCTACAGAGAATATCCTGCATGGCTTATCTTTTTACGCCAACACGTCTCGGCGATTTCCTGGCTCTTCGATCTCAGGCCGAAAAGGCAACTGGTGATTTTTATCGCCGCCGCCGCCGC	GCAGCGAATTCGCCACCATGGAACTCTACAGAGAATATCCTGCATGGCTTATCTTTTTACGCCAACACGTCTCGGCGATTTCCTGGCTCTTCGATCTCAGGCCGAAAAGGCAACTGGTGATTTTTATTACCGCCGCCGCCGCCGC
ATGAATAAAGAACAATCTGCTGATGATCCCTCCGTGGATCTGATTCGTGTAAAAAATATGCTTAATAGCACCATTTCTATGAGTTACCCTGATGTTGTAATTGCATGTATAGAACATAAGGTGTCTCTGGAAGCATTCAGGGCAATTGAGGCAGCGTTGGTGAAGCACGATAATAATATGAAGGATTATTCCCTGGTGGTTGACTGA	lcl|NC_000913.3_cdsid_NP_415091.1 [gene=ybcW] [protein=DLP12 prophage; uncharacterized protein] [protein_id=NP_415091.1] [location=579880..580086]	207	ATGAATAAAGAACAATCTGCTGATGATCCCTCCGTGGATCTGATTC	46	TAATATGAAGGATTATTCCCTGGTGGTTGAC	31	77	65.072	56.7078	GCAGCGAATTCGCCACCATGAATAAAGAACAATCTGCTGATGATCCCTCCGTGGATCTGATTC	GCAGCGAATTCGCCACCATGAATAAAGAACAATCTGCTGATGATCCCTCCGTGGATCTGATTCAACACGTCTCGGCGATTTCCTGGCTCTTCGATC	GCAGCGAATTCGCCACCATGAATAAAGAACAATCTGCTGATGATCCCTCCGTGGATCTGATTCAACACGTCTCGGCGATTTCCTGGCTCTTCGATCTAATATGAAGGATTATTCCCTGGTGGTTGAC	GCAGCGAATTCGCCACCATGAATAAAGAACAATCTGCTGATGATCCCTCCGTGGATCTGATTCAACACGTCTCGGCGATTTCCTGGCTCTTCGATCTAATATGAAGGATTATTCCCTGGTGGTTGACCGCCGCCGCCGCCGC	GCAGCGAATTCGCCACCATGAATAAAGAACAATCTGCTGATGATCCCTCCGTGGATCTGATTCAACACGTCTCGGCGATTTCCTGGCTCTTCGATCTAATATGAAGGATTATTCCCTGGTGGTTGACTCACGCCGCCGCCGCCGC
ATGAAAATTTTCCAACGGTACAACCCACTTCAGGTGGCGAAGTACGTAAAGATCCTGTTCCGTGGACGGTTATACATCAAGGACGTTGGCGCTTTTGAATTCGATAAGGGTAAGATTCTTATCCCAAAAGTGAAGGATAAGCTGCATTTGTCAGTGATGTCCGAAGTTAACCGTCAGGTTATGCGTCTGCAAACAGAGATGGCTTAA	lcl|NC_000913.3_cdsid_NP_418638.2 [gene=ytfK] [protein=DUF1107 family protein] [protein_id=NP_418638.2] [location=4439587..4439793]	207	ATGAAAATTTTCCAACGGTACAACCCACTTCAGGTGGCGAAGTA	44	CGTCAGGTTATGCGTCTGCAAACAGAGATGGCT	33	77	66.9678	65.2157	GCAGCGAATTCGCCACCATGAAAATTTTCCAACGGTACAACCCACTTCAGGTGGCGAAGTA	GCAGCGAATTCGCCACCATGAAAATTTTCCAACGGTACAACCCACTTCAGGTGGCGAAGTAAACACGTCTCGGCGATTTCCTGGCTCTTCGATC	GCAGCGAATTCGCCACCATGAAAATTTTCCAACGGTACAACCCACTTCAGGTGGCGAAGTAAACACGTCTCGGCGATTTCCTGGCTCTTCGATCCGTCAGGTTATGCGTCTGCAAACAGAGATGGCT	GCAGCGAATTCGCCACCATGAAAATTTTCCAACGGTACAACCCACTTCAGGTGGCGAAGTAAACACGTCTCGGCGATTTCCTGGCTCTTCGATCCGTCAGGTTATGCGTCTGCAAACAGAGATGGCTCGCCGCCGCCGCCGC	GCAGCGAATTCGCCACCATGAAAATTTTCCAACGGTACAACCCACTTCAGGTGGCGAAGTAAACACGTCTCGGCGATTTCCTGGCTCTTCGATCCGTCAGGTTATGCGTCTGCAAACAGAGATGGCTACCCGCCGCCGCCGCCGC
ATGACCCCTGCATTTGCTTCCTGGAATGAATTTTTCGCAATGGGCGGTTACGCCTTTTTTGTCTGGCTGGCGGTGGTGATGACCGTTATTCCGCTGGTGGTTTTGGTCGTGCACTCGGTGATGCAACATCGCGCAATTCTGCGTGGCGTGGCGCAACAGCGGGCGCGTGAGGCGCGTTTACGTGCTGCGCAACAGCAGGAGGCTGCATGA	lcl|NC_000913.3_cdsid_NP_416702.1 [gene=ccmD] [protein=cytochrome c biogenesis protein] [protein_id=NP_416702.1] [location=complement(2295377..2295586)]	210	ATGACCCCTGCATTTGCTTCCTGGAATGAATTTTTCGCAATGGGCG	46	TTTACGTGCTGCGCAACAGCAGGAGGCTGCA	31	77	69.9666	69.0542	GCAGCGAATTCGCCACCATGACCCCTGCATTTGCTTCCTGGAATGAATTTTTCGCAATGGGCG	GCAGCGAATTCGCCACCATGACCCCTGCATTTGCTTCCTGGAATGAATTTTTCGCAATGGGCGAACACGTCTCGGCGATTTCCTGGCTCTTCGATC	GCAGCGAATTCGCCACCATGACCCCTGCATTTGCTTCCTGGAATGAATTTTTCGCAATGGGCGAACACGTCTCGGCGATTTCCTGGCTCTTCGATCTTTACGTGCTGCGCAACAGCAGGAGGCTGCA	GCAGCGAATTCGCCACCATGACCCCTGCATTTGCTTCCTGGAATGAATTTTTCGCAATGGGCGAACACGTCTCGGCGATTTCCTGGCTCTTCGATCTTTACGTGCTGCGCAACAGCAGGAGGCTGCACGCCGCCGCCGCCGC	GCAGCGAATTCGCCACCATGACCCCTGCATTTGCTTCCTGGAATGAATTTTTCGCAATGGGCGAACACGTCTCGGCGATTTCCTGGCTCTTCGATCTTTACGTGCTGCGCAACAGCAGGAGGCTGCATACCGCCGCCGCCGCCGC
ATGCTGAACACATGTAGAGTGCCTCTTACTGACCGTAAGGTCAAGGAGAAGAGAGCAATGAAGCAGCATAAGGCGATGATTGTCGCCCTGATCGTCATCTGTATCACCGCCGTAGTGGCGGCGCTGGTAACGAGAAAAGACCTCTGTGAGGTTCACATCCGAACTGGCCAGACGGAGGTTGCTGTTTTCACGGCTTACGAATCCGAGTAA	lcl|NC_000913.3_cdsid_NP_414559.1 [gene=mokC] [protein=regulatory protein for HokC, overlaps CDS of hokC] [protein_id=NP_414559.1] [location=complement(16751..16960)]	210	ATGCTGAACACATGTAGAGTGCCTCTTACTGACCGTAAGGTCAA	44	GAGGTTGCTGTTTTCACGGCTTACGAATCCGAG	33	77	66.9053	64.4463	GCAGCGAATTCGCCACCATGCTGAACACATGTAGAGTGCCTCTTACTGACCGTAAGGTCAA	GCAGCGAATTCGCCACCATGCTGAACACATGTAGAGTGCCTCTTACTGACCGTAAGGTCAAAACACGTCTCGGCGATTTCCTGGCTCTTCGATC	GCAGCGAATTCGCCACCATGCTGAACACATGTAGAGTGCCTCTTACTGACCGTAAGGTCAAAACACGTCTCGGCGATTTCCTGGCTCTTCGATCGAGGTTGCTGTTTTCACGGCTTACGAATCCGAG	GCAGCGAATTCGCCACCATGCTGAACACATGTAGAGTGCCTCTTACTGACCGTAAGGTCAAAACACGTCTCGGCGATTTCCTGGCTCTTCGATCGAGGTTGCTGTTTTCACGGCTTACGAATCCGAGCGCCGCCGCCGCCGC	GCAGCGAATTCGCCACCATGCTGAACACATGTAGAGTGCCTCTTACTGACCGTAAGGTCAAAACACGTCTCGGCGATTTCCTGGCTCTTCGATCGAGGTTGCTGTTTTCACGGCTTACGAATCCGAGGAGCGCCGCCGCCGCCGC
ATGGGAAATCGGACAAAAGAGGATGAACTGTACCGAGAAATGTGCAGAGTTGTCGGTAAAGTTGTGCTGGAAATGCGCGATCTGGGGCAGGAACCAAAGCATATTGTTATCGCAGGCGTATTACGTACAGCATTAGCCAATAAACGCATTCAGCGCAGTGAGCTGGAAAAGCAGGCGATGGAAACCGTCATTAACGCACTGGTAAAATGA	lcl|NC_000913.3_cdsid_NP_416190.1 [gene=ydhZ] [protein=uncharacterized protein] [protein_id=NP_416190.1] [location=complement(1754932..1755141)]	210	ATGGGAAATCGGACAAAAGAGGATGAACTGTACCGAGAAATGT	43	GGCGATGGAAACCGTCATTAACGCACTGGTAAAA	34	77	65.3852	64.3216	GCAGCGAATTCGCCACCATGGGAAATCGGACAAAAGAGGATGAACTGTACCGAGAAATGT	GCAGCGAATTCGCCACCATGGGAAATCGGACAAAAGAGGATGAACTGTACCGAGAAATGTAACACGTCTCGGCGATTTCCTGGCTCTTCGATC	GCAGCGAATTCGCCACCATGGGAAATCGGACAAAAGAGGATGAACTGTACCGAGAAATGTAACACGTCTCGGCGATTTCCTGGCTCTTCGATCGGCGATGGAAACCGTCATTAACGCACTGGTAAAA	GCAGCGAATTCGCCACCATGGGAAATCGGACAAAAGAGGATGAACTGTACCGAGAAATGTAACACGTCTCGGCGATTTCCTGGCTCTTCGATCGGCGATGGAAACCGTCATTAACGCACTGGTAAAACGCCGCCGCCGCCGC	GCAGCGAATTCGCCACCATGGGAAATCGGACAAAAGAGGATGAACTGTACCGAGAAATGTAACACGTCTCGGCGATTTCCTGGCTCTTCGATCGGCGATGGAAACCGTCATTAACGCACTGGTAAAAGGGCGCCGCCGCCGCCGC
ATGTATAAAATTACCGCCACTATTGAAAAGGAAGGTGGCACTCCTACTAACTGGACAAGATATTCAAAATCTAAACTAACGAAATCAGAATGCGAAAAAATGCTCTCAGGTAAAAAAGAAGCAGGCGTTTCCAGAGAGCAGAAAGTAAAACTGATAAATTTTAATTGCGAGAAACTTCAGTCCTCGAGAATTGCATTGTATTCAAATTAA	lcl|NC_000913.3_cdsid_NP_415863.1 [gene=rcbA] [protein=double-strand break reduction protein, Rac prophage] [protein_id=NP_415863.1] [location=complement(1413531..1413740)]	210	FAILED
ATGTCTAAGATTAAAGGTAACGTTAAGTGGTTTAATGAGTCCAAAGGATTCGGTTTCATTACTCCGGAAGACGGCAGCAAAGACGTGTTCGTACACTTCTCTGCAATCCAGACTAATGGTTTTAAAACTCTTGCTGAAGGTCAGCGCGTAGAGTTCGAAATCACTAACGGTGCCAAAGGCCCTTCTGCTGCAAACGTAATCGCTCTGTAA	lcl|NC_000913.3_cdsid_NP_415156.1 [gene=cspE] [protein=constitutive cold shock family transcription antitermination protein; negative regulator of cspA transcription; RNA melting pr>] [protein_id=NP_415156.1] [location=657292..657501]	210	FAILED
ATGGCAAAGATTAAAGGTCAGGTTAAGTGGTTCAACGAGTCTAAAGGTTTTGGCTTCATTACTCCGGCTGATGGCAGCAAAGATGTGTTCGTACACTTCTCCGCTATCCAGGGTAATGGCTTCAAAACTCTGGCTGAAGGTCAGAACGTTGAGTTCGAAATTCAGGACGGCCAGAAAGGTCCGGCAGCTGTTAACGTAACAGCTATCTGA	lcl|NC_000913.3_cdsid_NP_416337.1 [gene=cspC] [protein=stress protein, member of the CspA-family] [protein_id=NP_416337.1] [location=complement(1907226..1907435)]	210	ATGGCAAAGATTAAAGGTCAGGTTAAGTGGTTCAACGAGTCTAAAGGTTTT	51	CGGCAGCTGTTAACGTAACAGCTATC	26	77	65.8201	58.3788	GCAGCGAATTCGCCACCATGGCAAAGATTAAAGGTCAGGTTAAGTGGTTCAACGAGTCTAAAGGTTTT	GCAGCGAATTCGCCACCATGGCAAAGATTAAAGGTCAGGTTAAGTGGTTCAACGAGTCTAAAGGTTTTAACACGTCTCGGCGATTTCCTGGCTCTTCGATC	GCAGCGAATTCGCCACCATGGCAAAGATTAAAGGTCAGGTTAAGTGGTTCAACGAGTCTAAAGGTTTTAACACGTCTCGGCGATTTCCTGGCTCTTCGATCCGGCAGCTGTTAACGTAACAGCTATC	GCAGCGAATTCGCCACCATGGCAAAGATTAAAGGTCAGGTTAAGTGGTTCAACGAGTCTAAAGGTTTTAACACGTCTCGGCGATTTCCTGGCTCTTCGATCCGGCAGCTGTTAACGTAACAGCTATCCGCCGCCGCCGCCGC	GCAGCGAATTCGCCACCATGGCAAAGATTAAAGGTCAGGTTAAGTGGTTCAACGAGTCTAAAGGTTTTAACACGTCTCGGCGATTTCCTGGCTCTTCGATCCGGCAGCTGTTAACGTAACAGCTATCTTGCGCCGCCGCCGCCGC
ATGAATAAAGATGAAGCCGGCGGTAACTGGAAACAGTTTAAAGGTAAAGTGAAAGAGCAATGGGGCAAACTGACCGATGATGATATGACGATCATTGAAGGTAAACGTGATCAACTGGTCGGTAAAATCCAGGAACGTTATGGTTATCAGAAAGATCAGGCAGAAAAAGAGGTCGTGGATTGGGAAACCCGCAATGAATATCGCTGGTAA	lcl|NC_000913.3_cdsid_NP_418469.1 [gene=yjbJ] [protein=stress-induced protein, UPF0337 family] [protein_id=NP_418469.1] [location=4259237..4259446]	210	ATGAATAAAGATGAAGCCGGCGGTAACTGGAAACAGTTTAAAGGTAAA	48	ATTGGGAAACCCGCAATGAATATCGCTGG	29	77	65.3378	61.6342	GCAGCGAATTCGCCACCATGAATAAAGATGAAGCCGGCGGTAACTGGAAACAGTTTAAAGGTAAA	GCAGCGAATTCGCCACCATGAATAAAGATGAAGCCGGCGGTAACTGGAAACAGTTTAAAGGTAAAAACACGTCTCGGCGATTTCCTGGCTCTTCGATC	GCAGCGAATTCGCCACCATGAATAAAGATGAAGCCGGCGGTAACTGGAAACAGTTTAAAGGTAAAAACACGTCTCGGCGATTTCCTGGCTCTTCGATCATTGGGAAACCCGCAATGAATATCGCTGG	GCAGCGAATTCGCCACCATGAATAAAGATGAAGCCGGCGGTAACTGGAAACAGTTTAAAGGTAAAAACACGTCTCGGCGATTTCCTGGCTCTTCGATCATTGGGAAACCCGCAATGAATATCGCTGGCGCCGCCGCCGCCGC	GCAGCGAATTCGCCACCATGAATAAAGATGAAGCCGGCGGTAACTGGAAACAGTTTAAAGGTAAAAACACGTCTCGGCGATTTCCTGGCTCTTCGATCATTGGGAAACCCGCAATGAATATCGCTGGTTACGCCGCCGCCGCCGC
ATGGGCAAATTAGGTGAAAACGTTCCGCTTCTTATCGATAAAGCCGTAGATTTCATGGCATCAAGCCAGGCGTTCCGGGAGTATCTGAAAAAACTTCCTCCCCGTAACGCGATTCCGTCCGGAATACCCGATGAAAGCGTGCCGTTATATCTACAACGTCTGGAGTATTATCGTCGGCTTTATCGGCCGAAGCAGGTAGAGGGGCAGTAA	lcl|NC_000913.3_cdsid_YP_588470.1 [gene=yibT] [protein=uncharacterized protein] [protein_id=YP_588470.1] [location=complement(3776171..3776380)]	210	ATGGGCAAATTAGGTGAAAACGTTCCGCTTCTTATCGATAAAGCCGTA	48	TTTATCGGCCGAAGCAGGTAGAGGGGCAG	29	77	67.3027	64.9621	GCAGCGAATTCGCCACCATGGGCAAATTAGGTGAAAACGTTCCGCTTCTTATCGATAAAGCCGTA	GCAGCGAATTCGCCACCATGGGCAAATTAGGTGAAAACGTTCCGCTTCTTATCGATAAAGCCGTAAACACGTCTCGGCGATTTCCTGGCTCTTCGATC	GCAGCGAATTCGCCACCATGGGCAAATTAGGTGAAAACGTTCCGCTTCTTATCGATAAAGCCGTAAACACGTCTCGGCGATTTCCTGGCTCTTCGATCTTTATCGGCCGAAGCAGGTAGAGGGGCAG	GCAGCGAATTCGCCACCATGGGCAAATTAGGTGAAAACGTTCCGCTTCTTATCGATAAAGCCGTAAACACGTCTCGGCGATTTCCTGGCTCTTCGATCTTTATCGGCCGAAGCAGGTAGAGGGGCAGCGCCGCCGCCGCCGC	GCAGCGAATTCGCCACCATGGGCAAATTAGGTGAAAACGTTCCGCTTCTTATCGATAAAGCCGTAAACACGTCTCGGCGATTTCCTGGCTCTTCGATCTTTATCGGCCGAAGCAGGTAGAGGGGCAGGTGCGCCGCCGCCGCCGC
TTGTCCCGTAAAATGACAGGAATTGTCAAAACCTTTGACGGCAAAAGCGGCAAGGGTCTTATCACCCCATCCGATGGTCGTATCGATGTCCAGCTTCATGTTTCAGCGCTCAATCTCCGCGATGCAGAAGAAATTACCACCGGATTACGCGTGGAATTTTGCCGGATAAATGGTCTGCGTGGCCCTTCAGCTGCCAATGTTTACCTTTCATGA	lcl|NC_000913.3_cdsid_NP_416076.1 [gene=cspF] [protein=Qin prophage; cold shock protein] [protein_id=NP_416076.1] [location=1641855..1642067]	213	TTGTCCCGTAAAATGACAGGAATTGTCAAAACCTTTGACGGCAAAA	46	TGGCCCTTCAGCTGCCAATGTTTACCTTTCA	31	77	66.4565	63.8826	GCAGCGAATTCGCCACCTTGTCCCGTAAAATGACAGGAATTGTCAAAACCTTTGACGGCAAAA	GCAGCGAATTCGCCACCTTGTCCCGTAAAATGACAGGAATTGTCAAAACCTTTGACGGCAAAAAACACGTCTCGGCGATTTCCTGGCTCTTCGATC	GCAGCGAATTCGCCACCTTGTCCCGTAAAATGACAGGAATTGTCAAAACCTTTGACGGCAAAAAACACGTCTCGGCGATTTCCTGGCTCTTCGATCTGGCCCTTCAGCTGCCAATGTTTACCTTTCA	GCAGCGAATTCGCCACCTTGTCCCGTAAAATGACAGGAATTGTCAAAACCTTTGACGGCAAAAAACACGTCTCGGCGATTTCCTGGCTCTTCGATCTGGCCCTTCAGCTGCCAATGTTTACCTTTCACGCCGCCGCCGCCGC	GCAGCGAATTCGCCACCTTGTCCCGTAAAATGACAGGAATTGTCAAAACCTTTGACGGCAAAAAACACGTCTCGGCGATTTCCTGGCTCTTCGATCTGGCCCTTCAGCTGCCAATGTTTACCTTTCATTGCGCCGCCGCCGCCGC
ATGTCTAACAAAATGACTGGTTTAGTGAAATGGTTTAACCCTGAAAAAGGTTTTGGTTTCATCACGCCGAAAGATGGCAGCAAAGATGTGTTTGTCCATTTCTCAGCAATTCAGAGCAACGATTTCAAAACATTAACTGAGAATCAGGAAGTTGAATTTGGTATTGAGAACGGACCTAAAGGTCCTGCCGCTGTTCATGTAGTGGCGCTTTGA	lcl|NC_000913.3_cdsid_NP_416070.1 [gene=cspI] [protein=Qin prophage; cold shock protein] [protein_id=NP_416070.1] [location=complement(1638455..1638667)]	213	FAILED
ATGAATCTGCCTGTAAAAATCCGCCGTGACTGGCACTACTATGCGTTCGCCATTGGCCTTATATTCATTCTTAATGGCGTGGTGGGGTTACTGGGATTTGAAGCAAAAGGTTGGCAGACCTATGCCGTCGGTCTGGTGACGTGGGTGATTAGTTTCTGGCTGGCGGGGTTGATTATTCGTCGTCGCGATGAAGAAACTGAAAACGCCCAATAA	lcl|NC_000913.3_cdsid_NP_414914.2 [gene=yaiZ] [protein=DUF2754 family putative inner membrane protein] [protein_id=NP_414914.2] [location=399593..399805]	213	ATGAATCTGCCTGTAAAAATCCGCCGTGACTGGCACTA	38	ATTATTCGTCGTCGCGATGAAGAAACTGAAAACGCCCAA	39	77	66.5369	65.9601	GCAGCGAATTCGCCACCATGAATCTGCCTGTAAAAATCCGCCGTGACTGGCACTA	GCAGCGAATTCGCCACCATGAATCTGCCTGTAAAAATCCGCCGTGACTGGCACTAAACACGTCTCGGCGATTTCCTGGCTCTTCGATC	GCAGCGAATTCGCCACCATGAATCTGCCTGTAAAAATCCGCCGTGACTGGCACTAAACACGTCTCGGCGATTTCCTGGCTCTTCGATCATTATTCGTCGTCGCGATGAAGAAACTGAAAACGCCCAA	GCAGCGAATTCGCCACCATGAATCTGCCTGTAAAAATCCGCCGTGACTGGCACTAAACACGTCTCGGCGATTTCCTGGCTCTTCGATCATTATTCGTCGTCGCGATGAAGAAACTGAAAACGCCCAACGCCGCCGCCGCCGC	GCAGCGAATTCGCCACCATGAATCTGCCTGTAAAAATCCGCCGTGACTGGCACTAAACACGTCTCGGCGATTTCCTGGCTCTTCGATCATTATTCGTCGTCGCGATGAAGAAACTGAAAACGCCCAACAACGCCGCCGCCGCCGC
ATGTCCGGTAAAATGACTGGTATCGTAAAATGGTTCAACGCTGACAAAGGCTTCGGCTTCATCACTCCTGACGATGGCTCTAAAGATGTGTTCGTACACTTCTCTGCTATCCAGAACGATGGTTACAAATCTCTGGACGAAGGTCAGAAAGTGTCCTTCACCATCGAAAGCGGCGCTAAAGGCCCGGCAGCTGGTAACGTAACCAGCCTGTAA	lcl|NC_000913.3_cdsid_NP_418012.1 [gene=cspA] [protein=RNA chaperone and antiterminator, cold-inducible] [protein_id=NP_418012.1] [location=3720049..3720261]	213	ATGTCCGGTAAAATGACTGGTATCGTAAAATGGTTCAACGCTGACAAAG	49	CCCGGCAGCTGGTAACGTAACCAGCCTG	28	77	66.5798	66.2914	GCAGCGAATTCGCCACCATGTCCGGTAAAATGACTGGTATCGTAAAATGGTTCAACGCTGACAAAG	GCAGCGAATTCGCCACCATGTCCGGTAAAATGACTGGTATCGTAAAATGGTTCAACGCTGACAAAGAACACGTCTCGGCGATTTCCTGGCTCTTCGATC	GCAGCGAATTCGCCACCATGTCCGGTAAAATGACTGGTATCGTAAAATGGTTCAACGCTGACAAAGAACACGTCTCGGCGATTTCCTGGCTCTTCGATCCCCGGCAGCTGGTAACGTAACCAGCCTG	GCAGCGAATTCGCCACCATGTCCGGTAAAATGACTGGTATCGTAAAATGGTTCAACGCTGACAAAGAACACGTCTCGGCGATTTCCTGGCTCTTCGATCCCCGGCAGCTGGTAACGTAACCAGCCTGCGCCGCCGCCGCCGC	GCAGCGAATTCGCCACCATGTCCGGTAAAATGACTGGTATCGTAAAATGGTTCAACGCTGACAAAGAACACGTCTCGGCGATTTCCTGGCTCTTCGATCCCCGGCAGCTGGTAACGTAACCAGCCTGCCACGCCGCCGCCGCCGC
ATGTCTAATAAAATGACTGGTTTAGTAAAATGGTTTAACGCAGATAAAGGTTTTGGCTTTATCACTCCTGATGATGGCAGCAAAGACGTTTTCGTCCATTTCACCGCCATCCAGAGCAATGAATTCCGCACGCTGAACGAAAATCAGAAAGTTGAATTTTCTATTGAGCAGGGGCAACGTGGCCCCGCGGCAGCGAACGTTGTTACGCTCTAA	lcl|NC_000913.3_cdsid_NP_415510.1 [gene=cspG] [protein=cold shock protein homolog, cold-inducible] [protein_id=NP_415510.1] [location=1051461..1051673]	213	FAILED
ATGAATACGGTTTTTCTTCATTTATCAGAAGAGGCAATTAAACGGCTGAACAAGCTTCGGGGCTGGCGTAAGGTTTCACGATCTGCAATTTTACGCGAAGCGGTAGAGCAATATCTGGAACGTCAGCAATTCCCGGTGCGTAAAGCAAAGGGAGGCAGGCAAAAGGGGGAGGTAGTTGGTGTTGATGATCAGTGTAAGGAGCATAAGGAATGA	lcl|NC_000913.3_cdsid_NP_418325.3 [gene=yiiE] [protein=CopG family putative transcriptional regulator] [protein_id=NP_418325.3] [location=4079297..4079509]	213	FAILED
ATGGCGACATTTTCTTTAGGTAAACATCCGCACGTTGAGCTGTGCGACTTGCTGAAACTGGAAGGCTGGAGCGAAAGCGGCGCGCAGGCGAAAATCGCGATTGCCGAAGGCCAGGTGAAAGTCGACGGTGCGGTTGAAACGCGCAAACGCTGCAAAATCGTCGCCGGTCAGACAGTGAGTTTTGCAGGTCACAGCGTACAGGTTGTTGCCTGA	lcl|NC_000913.3_cdsid_NP_415061.2 [gene=ybcJ] [protein=ribosome-associated protein; putative RNA-binding protein] [protein_id=NP_415061.2] [location=complement(556661..556873)]	213	ATGGCGACATTTTCTTTAGGTAAACATCCGCACGTTGAGCTGT	43	GAGTTTTGCAGGTCACAGCGTACAGGTTGTTGCC	34	77	67.4315	66.1415	GCAGCGAATTCGCCACCATGGCGACATTTTCTTTAGGTAAACATCCGCACGTTGAGCTGT	GCAGCGAATTCGCCACCATGGCGACATTTTCTTTAGGTAAACATCCGCACGTTGAGCTGTAACACGTCTCGGCGATTTCCTGGCTCTTCGATC	GCAGCGAATTCGCCACCATGGCGACATTTTCTTTAGGTAAACATCCGCACGTTGAGCTGTAACACGTCTCGGCGATTTCCTGGCTCTTCGATCGAGTTTTGCAGGTCACAGCGTACAGGTTGTTGCC	GCAGCGAATTCGCCACCATGGCGACATTTTCTTTAGGTAAACATCCGCACGTTGAGCTGTAACACGTCTCGGCGATTTCCTGGCTCTTCGATCGAGTTTTGCAGGTCACAGCGTACAGGTTGTTGCCCGCCGCCGCCGCCGC	GCAGCGAATTCGCCACCATGGCGACATTTTCTTTAGGTAAACATCCGCACGTTGAGCTGTAACACGTCTCGGCGATTTCCTGGCTCTTCGATCGAGTTTTGCAGGTCACAGCGTACAGGTTGTTGCCACCCGCCGCCGCCGCCGC
ATGAAAAAAGATATTCACCCGAAATACGAAGAAATTACTGCTAGCTGCTCTTGCGGTAACGTAATGAAAATCCGCTCCACCGTTGGTCATGACCTGAACCTCGACGTGTGCAGCAAGTGCCACCCGTTCTTCACTGGCAAACAGCGTGATGTTGCTACCGGTGGCCGTGTTGACCGCTTCAACAAGCGTTTCAACATCCCGGGCAGCAAATAA	lcl|NC_000913.3_cdsid_NP_418371.1 [gene=rpmE] [protein=50S ribosomal subunit protein L31] [protein_id=NP_418371.1] [location=4127013..4127225]	213	ATGAAAAAAGATATTCACCCGAAATACGAAGAAATTACTGCTAGCTGCTCTTG	53	CGTTTCAACATCCCGGGCAGCAAA	24	77	65.055	60.6964	GCAGCGAATTCGCCACCATGAAAAAAGATATTCACCCGAAATACGAAGAAATTACTGCTAGCTGCTCTTG	GCAGCGAATTCGCCACCATGAAAAAAGATATTCACCCGAAATACGAAGAAATTACTGCTAGCTGCTCTTGAACACGTCTCGGCGATTTCCTGGCTCTTCGATC	GCAGCGAATTCGCCACCATGAAAAAAGATATTCACCCGAAATACGAAGAAATTACTGCTAGCTGCTCTTGAACACGTCTCGGCGATTTCCTGGCTCTTCGATCCGTTTCAACATCCCGGGCAGCAAA	GCAGCGAATTCGCCACCATGAAAAAAGATATTCACCCGAAATACGAAGAAATTACTGCTAGCTGCTCTTGAACACGTCTCGGCGATTTCCTGGCTCTTCGATCCGTTTCAACATCCCGGGCAGCAAACGCCGCCGCCGCCGC	GCAGCGAATTCGCCACCATGAAAAAAGATATTCACCCGAAATACGAAGAAATTACTGCTAGCTGCTCTTGAACACGTCTCGGCGATTTCCTGGCTCTTCGATCCGTTTCAACATCCCGGGCAGCAAACCGCGCCGCCGCCGCCGC
TTGTCCCGTAAAATGACAGGAATTGTCAAAACCTTTGATCGCAAAAGCGGCAAAGGATTCATTATCCCCTCCGACGGTCGTAAAGAAGTTCAGGTCCATATTTCCGCATTCACTCCCCGCGACGCAGAAGTGCTTATACCAGGATTACGTGTGGAATTTTGCCGCGTAAATGGCCTGCGAGGACCAACAGCGGCAAATGTTTATCTCTCTTAA	lcl|NC_000913.3_cdsid_NP_415509.1 [gene=cspH] [protein=stress protein, member of the CspA-family] [protein_id=NP_415509.1] [location=complement(1050963..1051175)]	213	TTGTCCCGTAAAATGACAGGAATTGTCAAAACCTTTGATCGCAAAA	46	AGGACCAACAGCGGCAAATGTTTATCTCTCT	31	77	65.4318	61.7855	GCAGCGAATTCGCCACCTTGTCCCGTAAAATGACAGGAATTGTCAAAACCTTTGATCGCAAAA	GCAGCGAATTCGCCACCTTGTCCCGTAAAATGACAGGAATTGTCAAAACCTTTGATCGCAAAAAACACGTCTCGGCGATTTCCTGGCTCTTCGATC	GCAGCGAATTCGCCACCTTGTCCCGTAAAATGACAGGAATTGTCAAAACCTTTGATCGCAAAAAACACGTCTCGGCGATTTCCTGGCTCTTCGATCAGGACCAACAGCGGCAAATGTTTATCTCTCT	GCAGCGAATTCGCCACCTTGTCCCGTAAAATGACAGGAATTGTCAAAACCTTTGATCGCAAAAAACACGTCTCGGCGATTTCCTGGCTCTTCGATCAGGACCAACAGCGGCAAATGTTTATCTCTCTCGCCGCCGCCGCCGC	GCAGCGAATTCGCCACCTTGTCCCGTAAAATGACAGGAATTGTCAAAACCTTTGATCGCAAAAAACACGTCTCGGCGATTTCCTGGCTCTTCGATCAGGACCAACAGCGGCAAATGTTTATCTCTCTAAGCGCCGCCGCCGCCGC
ATGGTATGTTTTTTAATTTATATCACTCTCCTTTTCATTCAGCGTGTCTATTTCATTTCCTCTGAAAAGAAACTAACTATTCACATCGTGCAGATGTTTCAGTTGTTATCACAGGCATTCTATAATCTCAAAATGTTTTTAATGATGGATATGCTCGGAGTTGGAGATGCAATTAATATTAATACAAATAAAAATATCCGGCAGGTATGCTAA	lcl|NC_000913.3_cdsid_NP_415972.1 [gene=yncH] [protein=IPR020099 family protein] [protein_id=NP_415972.1] [location=1526940..1527152]	213	FAILED
ATGAACAATCGATCGGCCGTTAGAATACTACGGTTACCAGCGGTTATCCAAAAAACAGGTATGGCACGGGCCACCATCTATGACTGGTTGAACCCCAAATCACCACGATACGATGCCACCTTTCCCAAAAAGCGAATGCTCGGCGTGAAATCTGTCGGATGGATTGAGGCCGAGATTGATGAGTGGTTATCACAACGCTGTAAACTTATTTGA	lcl|NC_000913.3_cdsid_NP_417113.1 [gene=alpA] [protein=CP4-57 prophage; DNA-binding transcriptional activator] [protein_id=NP_417113.1] [location=2758644..2758856]	213	ATGAACAATCGATCGGCCGTTAGAATACTACGGTTACCAGC	41	ATTGATGAGTGGTTATCACAACGCTGTAAACTTATT	36	77	65.866	59.2127	GCAGCGAATTCGCCACCATGAACAATCGATCGGCCGTTAGAATACTACGGTTACCAGC	GCAGCGAATTCGCCACCATGAACAATCGATCGGCCGTTAGAATACTACGGTTACCAGCAACACGTCTCGGCGATTTCCTGGCTCTTCGATC	GCAGCGAATTCGCCACCATGAACAATCGATCGGCCGTTAGAATACTACGGTTACCAGCAACACGTCTCGGCGATTTCCTGGCTCTTCGATCATTGATGAGTGGTTATCACAACGCTGTAAACTTATT	GCAGCGAATTCGCCACCATGAACAATCGATCGGCCGTTAGAATACTACGGTTACCAGCAACACGTCTCGGCGATTTCCTGGCTCTTCGATCATTGATGAGTGGTTATCACAACGCTGTAAACTTATTCGCCGCCGCCGCCGC	GCAGCGAATTCGCCACCATGAACAATCGATCGGCCGTTAGAATACTACGGTTACCAGCAACACGTCTCGGCGATTTCCTGGCTCTTCGATCATTGATGAGTGGTTATCACAACGCTGTAAACTTATTGTACGCCGCCGCCGCCGC
ATGGAACTGCATTGTCCACAATGTCAGCATGTGCTTGATCAGGATAACGGCCATGCGCGTTGCCGATCCTGCGGGGAATTTATTGAAATGAAAGCTCTTTGTCCAGACTGCCATCAACCGTTGCAGGTGTTAAAAGCCTGTGGTGCAGTAGATTACTTCTGTCAGCACGGGCATGGCTTGATATCGAAAAAACGCGTTGAATTCGTGCTGGCTTAA	lcl|NC_000913.3_cdsid_NP_417005.2 [gene=yfgJ] [protein=DUF1407 family protein] [protein_id=NP_417005.2] [location=complement(2635599..2635814)]	216	ATGGAACTGCATTGTCCACAATGTCAGCATGTGCTTGAT	39	GCTTGATATCGAAAAAACGCGTTGAATTCGTGCTGGCT	38	77	66.0265	65.9502	GCAGCGAATTCGCCACCATGGAACTGCATTGTCCACAATGTCAGCATGTGCTTGAT	GCAGCGAATTCGCCACCATGGAACTGCATTGTCCACAATGTCAGCATGTGCTTGATAACACGTCTCGGCGATTTCCTGGCTCTTCGATC	GCAGCGAATTCGCCACCATGGAACTGCATTGTCCACAATGTCAGCATGTGCTTGATAACACGTCTCGGCGATTTCCTGGCTCTTCGATCGCTTGATATCGAAAAAACGCGTTGAATTCGTGCTGGCT	GCAGCGAATTCGCCACCATGGAACTGCATTGTCCACAATGTCAGCATGTGCTTGATAACACGTCTCGGCGATTTCCTGGCTCTTCGATCGCTTGATATCGAAAAAACGCGTTGAATTCGTGCTGGCTCGCCGCCGCCGCCGC	GCAGCGAATTCGCCACCATGGAACTGCATTGTCCACAATGTCAGCATGTGCTTGATAACACGTCTCGGCGATTTCCTGGCTCTTCGATCGCTTGATATCGAAAAAACGCGTTGAATTCGTGCTGGCTGTACGCCGCCGCCGCCGC
ATGTCAAATAAAATGACTGGTTTAGTAAAATGGTTTAACGCTGATAAAGGTTTCGGCTTTATTTCTCCTGTTGATGGTAGTAAAGATGTGTTTGTGCATTTTTCTGCGATTCAGAATGATAATTATCGAACCTTATTTGAAGGTCAAAAGGTTACCTTCTCTATAGAGAGTGGTGCTAAAGGTCCTGCAGCAGCAAATGTCATCATTACTGATTAA	lcl|NC_000913.3_cdsid_NP_416075.1 [gene=cspB] [protein=Qin prophage; cold shock protein] [protein_id=NP_416075.1] [location=complement(1641339..1641554)]	216	FAILED
ATGGGTATAACATCGGCAGGTATGCAAAGCAGAGATGCAGAGTGCGGGGAACGAATCTTCACCAGAACGGTGAGACAGGTTAAGCAGCAGACAACGGTTCATTATTTCGTATCACCTCCACGGCCGCCTGTTAAGACGAACCCACAAGCCAAAACTCTGATTTCAACCCGGCTGGAAGTGGCAACACGAAAGAAACGTCGTGTGCTTTTTATTTAA	lcl|NC_000913.3_cdsid_NP_417415.1 [gene=yqgC] [protein=uncharacterized protein] [protein_id=NP_417415.1] [location=3086187..3086402]	216	ATGGGTATAACATCGGCAGGTATGCAAAGCAGAGATGCA	39	AAGTGGCAACACGAAAGAAACGTCGTGTGCTTTTTATT	38	77	66.1975	64.3651	GCAGCGAATTCGCCACCATGGGTATAACATCGGCAGGTATGCAAAGCAGAGATGCA	GCAGCGAATTCGCCACCATGGGTATAACATCGGCAGGTATGCAAAGCAGAGATGCAAACACGTCTCGGCGATTTCCTGGCTCTTCGATC	GCAGCGAATTCGCCACCATGGGTATAACATCGGCAGGTATGCAAAGCAGAGATGCAAACACGTCTCGGCGATTTCCTGGCTCTTCGATCAAGTGGCAACACGAAAGAAACGTCGTGTGCTTTTTATT	GCAGCGAATTCGCCACCATGGGTATAACATCGGCAGGTATGCAAAGCAGAGATGCAAACACGTCTCGGCGATTTCCTGGCTCTTCGATCAAGTGGCAACACGAAAGAAACGTCGTGTGCTTTTTATTCGCCGCCGCCGCCGC	GCAGCGAATTCGCCACCATGGGTATAACATCGGCAGGTATGCAAAGCAGAGATGCAAACACGTCTCGGCGATTTCCTGGCTCTTCGATCAAGTGGCAACACGAAAGAAACGTCGTGTGCTTTTTATTTCACGCCGCCGCCGCCGC
ATGACTGTTCAGGACTACTTATTAAAATTTCGCAAAATCAGTTCACTCGAAAGTCTGGAAAAACTCTACGACCATCTTAATTACACCCTGACGGACGATCAGGAACTGATCAATATGTATCGTGCTGCCGATCACCGTCGCGCAGAGCTGGTTTCTGGCGGGCGTTTGTTTGACCTCGGCCAGGTACCGAAGTCCGTCTGGCACTATGTCCAATAA	lcl|NC_000913.3_cdsid_NP_416142.1 [gene=cnu] [protein=nucleoid-associated oriC-binding protein; H-NS and StpA stabilizing factor] [protein_id=NP_416142.1] [location=1704949..1705164]	216	ATGACTGTTCAGGACTACTTATTAAAATTTCGCAAAATCAGTTCACTCGAAAGTCT	56	TCCGTCTGGCACTATGTCCAA	21	77	65.2452	55.2308	GCAGCGAATTCGCCACCATGACTGTTCAGGACTACTTATTAAAATTTCGCAAAATCAGTTCACTCGAAAGTCT	GCAGCGAATTCGCCACCATGACTGTTCAGGACTACTTATTAAAATTTCGCAAAATCAGTTCACTCGAAAGTCTAACACGTCTCGGCGATTTCCTGGCTCTTCGATC	GCAGCGAATTCGCCACCATGACTGTTCAGGACTACTTATTAAAATTTCGCAAAATCAGTTCACTCGAAAGTCTAACACGTCTCGGCGATTTCCTGGCTCTTCGATCTCCGTCTGGCACTATGTCCAA	GCAGCGAATTCGCCACCATGACTGTTCAGGACTACTTATTAAAATTTCGCAAAATCAGTTCACTCGAAAGTCTAACACGTCTCGGCGATTTCCTGGCTCTTCGATCTCCGTCTGGCACTATGTCCAACGCCGCCGCCGCCGC	GCAGCGAATTCGCCACCATGACTGTTCAGGACTACTTATTAAAATTTCGCAAAATCAGTTCACTCGAAAGTCTAACACGTCTCGGCGATTTCCTGGCTCTTCGATCTCCGTCTGGCACTATGTCCAAGCTCGCCGCCGCCGCCGC
ATGCCGGTAATTAAAGTACGTGAAAACGAGCCGTTCGACGTAGCTCTGCGTCGCTTCAAGCGTTCCTGCGAAAAAGCAGGTGTTCTGGCGGAAGTTCGTCGTCGTGAGTTCTATGAAAAACCGACTACCGAACGTAAGCGCGCTAAAGCTTCTGCAGTGAAACGTCACGCGAAGAAACTGGCTCGCGAAAACGCACGCCGCACTCGTCTGTACTAA	lcl|NC_000913.3_cdsid_NP_417537.1 [gene=rpsU] [protein=30S ribosomal subunit protein S21] [protein_id=NP_417537.1] [location=3210781..3210996]	216	ATGCCGGTAATTAAAGTACGTGAAAACGAGCCGTTCGACGTAGCTCT	47	CGCGAAAACGCACGCCGCACTCGTCTGTAC	30	77	69.129	68.7535	GCAGCGAATTCGCCACCATGCCGGTAATTAAAGTACGTGAAAACGAGCCGTTCGACGTAGCTCT	GCAGCGAATTCGCCACCATGCCGGTAATTAAAGTACGTGAAAACGAGCCGTTCGACGTAGCTCTAACACGTCTCGGCGATTTCCTGGCTCTTCGATC	GCAGCGAATTCGCCACCATGCCGGTAATTAAAGTACGTGAAAACGAGCCGTTCGACGTAGCTCTAACACGTCTCGGCGATTTCCTGGCTCTTCGATCCGCGAAAACGCACGCCGCACTCGTCTGTAC	GCAGCGAATTCGCCACCATGCCGGTAATTAAAGTACGTGAAAACGAGCCGTTCGACGTAGCTCTAACACGTCTCGGCGATTTCCTGGCTCTTCGATCCGCGAAAACGCACGCCGCACTCGTCTGTACCGCCGCCGCCGCCGC	GCAGCGAATTCGCCACCATGCCGGTAATTAAAGTACGTGAAAACGAGCCGTTCGACGTAGCTCTAACACGTCTCGGCGATTTCCTGGCTCTTCGATCCGCGAAAACGCACGCCGCACTCGTCTGTACGTGCGCCGCCGCCGCCGC
ATGAAATCCATGGATAAGTTAACAACGGGTGTCGCCTATGGCACCTCAGCAGGTAGTGCCGGGTACTGGTTTTTACAGCTGCTAGATAAAGTCACTCCCTCACAGTGGGCAGCAATAGGTGTGCTGGGTAGCCTGGTATTTGGCCTGCTGACGTACCTGACAAACCTTTATTTCAAGATTAAAGAAGATAAGCGCAAGGCTGCGAGAGGTGAATAA	lcl|NC_000913.3_cdsid_NP_415086.1 [gene=essD] [protein=DLP12 prophage; putative phage lysis protein] [protein_id=NP_415086.1] [location=577398..577613]	216	ATGAAATCCATGGATAAGTTAACAACGGGTGTCGCCTATGGCA	43	TAAAGAAGATAAGCGCAAGGCTGCGAGAGGTGAA	34	77	66.7452	64.3712	GCAGCGAATTCGCCACCATGAAATCCATGGATAAGTTAACAACGGGTGTCGCCTATGGCA	GCAGCGAATTCGCCACCATGAAATCCATGGATAAGTTAACAACGGGTGTCGCCTATGGCAAACACGTCTCGGCGATTTCCTGGCTCTTCGATC	GCAGCGAATTCGCCACCATGAAATCCATGGATAAGTTAACAACGGGTGTCGCCTATGGCAAACACGTCTCGGCGATTTCCTGGCTCTTCGATCTAAAGAAGATAAGCGCAAGGCTGCGAGAGGTGAA	GCAGCGAATTCGCCACCATGAAATCCATGGATAAGTTAACAACGGGTGTCGCCTATGGCAAACACGTCTCGGCGATTTCCTGGCTCTTCGATCTAAAGAAGATAAGCGCAAGGCTGCGAGAGGTGAACGCCGCCGCCGCCGC	GCAGCGAATTCGCCACCATGAAATCCATGGATAAGTTAACAACGGGTGTCGCCTATGGCAAACACGTCTCGGCGATTTCCTGGCTCTTCGATCTAAAGAAGATAAGCGCAAGGCTGCGAGAGGTGAATTCCGCCGCCGCCGCCGC
ATGAAATCAATGGATAAGTTAACAACAGGTGTTGCCTATGGCACATCGGCGGGTAATGCTGGTTTCTGGGCATTGCAGTTACTCGATAAAGTAACTCCGTCACAGTGGGCTGCAATCGGTGTGCTGGGTAGCCTGGTTTTTGGCCTGCTGACGTATCTGACAAATCTTTATTTCAAGATTAAAGAAGACAGGCGTAAGGCTGCGAGAGGAGAGTAA	lcl|NC_000913.3_cdsid_NP_416074.4 [gene=essQ] [protein=Qin prophage; putative S lysis protein] [protein_id=NP_416074.4] [location=complement(1640370..1640585)]	216	ATGAAATCAATGGATAAGTTAACAACAGGTGTTGCCTATGGCACATCG	48	AAGACAGGCGTAAGGCTGCGAGAGGAGAG	29	77	65.7898	64.6768	GCAGCGAATTCGCCACCATGAAATCAATGGATAAGTTAACAACAGGTGTTGCCTATGGCACATCG	GCAGCGAATTCGCCACCATGAAATCAATGGATAAGTTAACAACAGGTGTTGCCTATGGCACATCGAACACGTCTCGGCGATTTCCTGGCTCTTCGATC	GCAGCGAATTCGCCACCATGAAATCAATGGATAAGTTAACAACAGGTGTTGCCTATGGCACATCGAACACGTCTCGGCGATTTCCTGGCTCTTCGATCAAGACAGGCGTAAGGCTGCGAGAGGAGAG	GCAGCGAATTCGCCACCATGAAATCAATGGATAAGTTAACAACAGGTGTTGCCTATGGCACATCGAACACGTCTCGGCGATTTCCTGGCTCTTCGATCAAGACAGGCGTAAGGCTGCGAGAGGAGAGCGCCGCCGCCGCCGC	GCAGCGAATTCGCCACCATGAAATCAATGGATAAGTTAACAACAGGTGTTGCCTATGGCACATCGAACACGTCTCGGCGATTTCCTGGCTCTTCGATCAAGACAGGCGTAAGGCTGCGAGAGGAGAGGTGCGCCGCCGCCGCCGC
ATGTTTACTTATTATCAGGCAGAAAATTCAACAGCAGAACCCGCTCTGGTTAATGCCATTGAGCAAGGCCTTCGGGCACAGCATGGTGTTGTCACTGAAGATGACATTCTCATGGAGCTGACCAAATGGGTTGAAGCTTCTGATAACGACATCCTCAGTGATATCTACCAGCAAACGATCAATTATGTGGTCAGTGGCCAGCACCCTACGCTTTAA	lcl|NC_000913.3_cdsid_NP_415998.4 [gene=bdm] [protein=biofilm-dependent modulation protein] [protein_id=NP_415998.4] [location=complement(1556065..1556280)]	216	ATGTTTACTTATTATCAGGCAGAAAATTCAACAGCAGAACCCGCTCTGGTTAAT	54	TCAGTGGCCAGCACCCTACGCTT	23	77	66.4323	62.2751	GCAGCGAATTCGCCACCATGTTTACTTATTATCAGGCAGAAAATTCAACAGCAGAACCCGCTCTGGTTAAT	GCAGCGAATTCGCCACCATGTTTACTTATTATCAGGCAGAAAATTCAACAGCAGAACCCGCTCTGGTTAATAACACGTCTCGGCGATTTCCTGGCTCTTCGATC	GCAGCGAATTCGCCACCATGTTTACTTATTATCAGGCAGAAAATTCAACAGCAGAACCCGCTCTGGTTAATAACACGTCTCGGCGATTTCCTGGCTCTTCGATCTCAGTGGCCAGCACCCTACGCTT	GCAGCGAATTCGCCACCATGTTTACTTATTATCAGGCAGAAAATTCAACAGCAGAACCCGCTCTGGTTAATAACACGTCTCGGCGATTTCCTGGCTCTTCGATCTCAGTGGCCAGCACCCTACGCTTCGCCGCCGCCGCCGC	GCAGCGAATTCGCCACCATGTTTACTTATTATCAGGCAGAAAATTCAACAGCAGAACCCGCTCTGGTTAATAACACGTCTCGGCGATTTCCTGGCTCTTCGATCTCAGTGGCCAGCACCCTACGCTTAATCGCCGCCGCCGCCGC
ATGGCACAAGTAATCTTTAATGAAGAGTGGATGGTTGAATACGGCCTGATGCTTCGCACTGGTCTGGGGGCCAGACAAATTGAAGCATACCGCCAGAACTGTTGGGTGGAGGGCTTCCACTTCAAACGAGTATCTCCTTTAGGTAAGCCAGACAGCAAACGAGGGATTATCTGGTACAACTATCCAAAGATAAATCAGTTTATCAAAGACTCATGA	lcl|NC_000913.3_cdsid_NP_415862.4 [gene=ydaQ] [protein=Rac prophage; conserved protein] [protein_id=NP_415862.4] [location=complement(1413237..1413452)]	216	FAILED
ATGTTTGTAACGAGCAAAAAAATGACCGCGGCTGTTCTGGCAATTACTTTGGCAATGTCTCTGAGTGCCTGTTCTAACTGGTCTAAACGGGACCGCAACACCGCAATCGGCGCGGGTGCAGGGGCATTAGGCGGTGCAGTACTGACCGATGGCAGTACGTTGGGTACATTAGGTGGTGCAGCTGTCGGAGGTGTTATTGGTCACCAGGTCGGTAAATAA	lcl|NC_000913.3_cdsid_NP_415799.1 [gene=osmB] [protein=lipoprotein] [protein_id=NP_415799.1] [location=complement(1343110..1343328)]	219	ATGTTTGTAACGAGCAAAAAAATGACCGCGGCTGTTCTGGCAATTA	46	CGGAGGTGTTATTGGTCACCAGGTCGGTAAA	31	77	67.8277	63.1479	GCAGCGAATTCGCCACCATGTTTGTAACGAGCAAAAAAATGACCGCGGCTGTTCTGGCAATTA	GCAGCGAATTCGCCACCATGTTTGTAACGAGCAAAAAAATGACCGCGGCTGTTCTGGCAATTAAACACGTCTCGGCGATTTCCTGGCTCTTCGATC	GCAGCGAATTCGCCACCATGTTTGTAACGAGCAAAAAAATGACCGCGGCTGTTCTGGCAATTAAACACGTCTCGGCGATTTCCTGGCTCTTCGATCCGGAGGTGTTATTGGTCACCAGGTCGGTAAA	GCAGCGAATTCGCCACCATGTTTGTAACGAGCAAAAAAATGACCGCGGCTGTTCTGGCAATTAAACACGTCTCGGCGATTTCCTGGCTCTTCGATCCGGAGGTGTTATTGGTCACCAGGTCGGTAAACGCCGCCGCCGCCGC	GCAGCGAATTCGCCACCATGTTTGTAACGAGCAAAAAAATGACCGCGGCTGTTCTGGCAATTAAACACGTCTCGGCGATTTCCTGGCTCTTCGATCCGGAGGTGTTATTGGTCACCAGGTCGGTAAATTTCGCCGCCGCCGCCGC
ATGAACAATAGTAATAATCTGGATTATTTCACTCTCTATATCATATTTTCCATTGCATTTATGCTGATCACCCTCCTGGTCATCCTTATTGCAAAACCCAGTACCGGGCTGGGAGAAGTGCTTGTGACGATAAATTTGCTTAATGCCCTTGTTTGGCTGGCGATCAATCTGGTTAATCGATTAAGAGAAAGACTCGTCAACCACAGGGATCAGCAATAA	lcl|NC_000913.3_cdsid_YP_588447.1 [gene=ymgF] [protein=inner membrane division septum protein] [protein_id=YP_588447.1] [location=1218983..1219201]	219	FAILED
ATGAAACCACTTTCATCCGCAATAGCAGCTGCGCTTATTCTCTTTTCCGCGCAGGGCGTTGCGGAACAAACCACGCAGCCAGTTGTTACTTCTTGTGCCAATGTCGTGGTTGTTCCCCCATCGCAGGAACACCCACCGTTTGATTTAAATCACATGGGTACTGGCAGTGATAAGTCGGATGCGCTCGGCGTGCCCTATTATAATCAACACGCTATGTAG	lcl|NC_000913.3_cdsid_NP_416049.1 [gene=marB] [protein=mar operon regulator, periplasmic] [protein_id=NP_416049.1] [location=1619989..1620207]	219	ATGAAACCACTTTCATCCGCAATAGCAGCTGCGCTTATTCT	41	GCGCTCGGCGTGCCCTATTATAATCAACACGCTATG	36	77	66.7017	66.6444	GCAGCGAATTCGCCACCATGAAACCACTTTCATCCGCAATAGCAGCTGCGCTTATTCT	GCAGCGAATTCGCCACCATGAAACCACTTTCATCCGCAATAGCAGCTGCGCTTATTCTAACACGTCTCGGCGATTTCCTGGCTCTTCGATC	GCAGCGAATTCGCCACCATGAAACCACTTTCATCCGCAATAGCAGCTGCGCTTATTCTAACACGTCTCGGCGATTTCCTGGCTCTTCGATCGCGCTCGGCGTGCCCTATTATAATCAACACGCTATG	GCAGCGAATTCGCCACCATGAAACCACTTTCATCCGCAATAGCAGCTGCGCTTATTCTAACACGTCTCGGCGATTTCCTGGCTCTTCGATCGCGCTCGGCGTGCCCTATTATAATCAACACGCTATGCGCCGCCGCCGCCGC	GCAGCGAATTCGCCACCATGAAACCACTTTCATCCGCAATAGCAGCTGCGCTTATTCTAACACGTCTCGGCGATTTCCTGGCTCTTCGATCGCGCTCGGCGTGCCCTATTATAATCAACACGCTATGTCACGCCGCCGCCGCCGC
ATGAAAAAATGGGCAGTAATAATTTCTGCAGTCGGACTGGCGTTTGCTGTTTCCGGGTGTTCCAGTGATTACGTCATGGCGACCAAAGATGGCCGTATGATTTTGACCGATGGAAAACCTGAAATTGATGATGATACCGGGCTGGTGAGTTATCACGATCAGCAAGGTAACGCGATGCAAATTAACCGTGATGATGTTTCGCAAATTATTGAACGTTAA	lcl|NC_000913.3_cdsid_NP_417310.1 [gene=ygdR] [protein=DUF903 family verified lipoprotein] [protein_id=NP_417310.1] [location=2971271..2971489]	219	ATGAAAAAATGGGCAGTAATAATTTCTGCAGTCGGACTGGCGTTT	45	ACCGTGATGATGTTTCGCAAATTATTGAACGT	32	77	66.3491	60.2562	GCAGCGAATTCGCCACCATGAAAAAATGGGCAGTAATAATTTCTGCAGTCGGACTGGCGTTT	GCAGCGAATTCGCCACCATGAAAAAATGGGCAGTAATAATTTCTGCAGTCGGACTGGCGTTTAACACGTCTCGGCGATTTCCTGGCTCTTCGATC	GCAGCGAATTCGCCACCATGAAAAAATGGGCAGTAATAATTTCTGCAGTCGGACTGGCGTTTAACACGTCTCGGCGATTTCCTGGCTCTTCGATCACCGTGATGATGTTTCGCAAATTATTGAACGT	GCAGCGAATTCGCCACCATGAAAAAATGGGCAGTAATAATTTCTGCAGTCGGACTGGCGTTTAACACGTCTCGGCGATTTCCTGGCTCTTCGATCACCGTGATGATGTTTCGCAAATTATTGAACGTCGCCGCCGCCGCCGC	GCAGCGAATTCGCCACCATGAAAAAATGGGCAGTAATAATTTCTGCAGTCGGACTGGCGTTTAACACGTCTCGGCGATTTCCTGGCTCTTCGATCACCGTGATGATGTTTCGCAAATTATTGAACGTCTACGCCGCCGCCGCCGC
ATGAGCAAGTTCTCAAATTTTATTATAAATAAACCATTTTCAGTGATAAATAATGCGGCATGTCACATTTTTTCACGCTATTTGTTGGAGAACAAACATTTATTTTATCAATATTTTAAAATTTCGAATACATGTATTGATCATCTCGAACAATTGATTAACGTCAACTTTTTCTCTTCTGACAGGACGTCATTTTGTGAATGCAATCGTTTTCCATAA	lcl|NC_000913.3_cdsid_NP_417589.4 [gene=tdcR] [protein=L-threonine dehydratase operon activator protein] [protein_id=NP_417589.4] [location=3267380..3267598]	219	FAILED
ATGGCATTCAGTAATCCCTTCGATGATCCGCAGGGAGCGTTTTACATATTGCGCAATGCGCAGGGGCAATTCAGTCTGTGGCCGCAACAATGCGTCTTACCGGCAGGCTGGGACATTGTGTGTCAGCCGCAGTCACAGGCGTCCTGCCAGCAGTGGCTGGAAGCCCACTGGCGTACTCTGACACCGACGAATTTTACCCAGTTGCAGGAGGCACAATGA	lcl|NC_000913.3_cdsid_YP_588441.1 [gene=ybdZ] [protein=stimulator of EntF adenylation activity, MbtH-like] [protein_id=YP_588441.1] [location=613942..614160]	219	ATGGCATTCAGTAATCCCTTCGATGATCCGCAGGGAGCGTTTTA	44	CCGACGAATTTTACCCAGTTGCAGGAGGCACAA	33	77	68.5851	65.5067	GCAGCGAATTCGCCACCATGGCATTCAGTAATCCCTTCGATGATCCGCAGGGAGCGTTTTA	GCAGCGAATTCGCCACCATGGCATTCAGTAATCCCTTCGATGATCCGCAGGGAGCGTTTTAAACACGTCTCGGCGATTTCCTGGCTCTTCGATC	GCAGCGAATTCGCCACCATGGCATTCAGTAATCCCTTCGATGATCCGCAGGGAGCGTTTTAAACACGTCTCGGCGATTTCCTGGCTCTTCGATCCCGACGAATTTTACCCAGTTGCAGGAGGCACAA	GCAGCGAATTCGCCACCATGGCATTCAGTAATCCCTTCGATGATCCGCAGGGAGCGTTTTAAACACGTCTCGGCGATTTCCTGGCTCTTCGATCCCGACGAATTTTACCCAGTTGCAGGAGGCACAACGCCGCCGCCGCCGC	GCAGCGAATTCGCCACCATGGCATTCAGTAATCCCTTCGATGATCCGCAGGGAGCGTTTTAAACACGTCTCGGCGATTTCCTGGCTCTTCGATCCCGACGAATTTTACCCAGTTGCAGGAGGCACAACTCCGCCGCCGCCGCCGC
ATGACTAATCCAATCGGTATCAATAATTTATCTCAAAGTTCAAATATAGCGAATGCAACGGGTGATGAAGTCGTATCATTAGATAAACACATCAACACCAGTGCTACTGATACAGATCAAATACAAGCATTTATAGTTTCAACATGGATGGCGCCTTTTCAAAATGATATGTATTCAGAAGATAATCCTATCTCACCTTACTATAAAATTGAGTGGTAG	lcl|NC_000913.3_cdsid_NP_417330.1 [gene=ygeI] [protein=uncharacterized protein] [protein_id=NP_417330.1] [location=2993638..2993856]	219	FAILED
ATGCAGGATTTATCATTGGAAGCACGCCTGGCAGAGCTGGAGAGCCGACTGGCTTTTCAGGAAATCACCATTGAAGAACTGAACGTCACGGTGACCGCTCATGAAATGGAGATGGCGAAACTGCGCGATCATCTGCGTCTGCTGACCGAGAAGTTAAAAGCCAGCCAGCCGTCGAACATCGCGTCGCAGGCTGAAGAAACGCCACCGCCACATTATTGA	lcl|NC_000913.3_cdsid_NP_417807.1 [gene=slyX] [protein=phi X174 lysis protein] [protein_id=NP_417807.1] [location=3477640..3477858]	219	ATGCAGGATTTATCATTGGAAGCACGCCTGGCAGAGCTGGAGA	43	GTCGCAGGCTGAAGAAACGCCACCGCCACATTAT	34	77	70.0411	68.4021	GCAGCGAATTCGCCACCATGCAGGATTTATCATTGGAAGCACGCCTGGCAGAGCTGGAGA	GCAGCGAATTCGCCACCATGCAGGATTTATCATTGGAAGCACGCCTGGCAGAGCTGGAGAAACACGTCTCGGCGATTTCCTGGCTCTTCGATC	GCAGCGAATTCGCCACCATGCAGGATTTATCATTGGAAGCACGCCTGGCAGAGCTGGAGAAACACGTCTCGGCGATTTCCTGGCTCTTCGATCGTCGCAGGCTGAAGAAACGCCACCGCCACATTAT	GCAGCGAATTCGCCACCATGCAGGATTTATCATTGGAAGCACGCCTGGCAGAGCTGGAGAAACACGTCTCGGCGATTTCCTGGCTCTTCGATCGTCGCAGGCTGAAGAAACGCCACCGCCACATTATCGCCGCCGCCGCCGC	GCAGCGAATTCGCCACCATGCAGGATTTATCATTGGAAGCACGCCTGGCAGAGCTGGAGAAACACGTCTCGGCGATTTCCTGGCTCTTCGATCGTCGCAGGCTGAAGAAACGCCACCGCCACATTATATGCGCCGCCGCCGCCGC
ATGCAGAAACGAGAACCCGTCATCATCGCGCCAGACTATACCGATGATGAACTTTATGAGTGGATGCGCCAGAAAATTAATGCAGCGCAGGATCTGAAATGGGCTAATGAAGCCAGGGCTAAGCAGGCTGAAAATCTGTCCGCTCTGGAGCAGGATATCACCAATCTGGAAAAAGCAGCGGCATTAAGCATTGCCAGAATGATTACATACCCGCGTTAG	lcl|NC_000913.3_cdsid_NP_416091.1 [gene=ydfC] [protein=uncharacterized protein, Qin prophage] [protein_id=NP_416091.1] [location=1648823..1649041]	219	ATGCAGAAACGAGAACCCGTCATCATCGCGCCAGACTATA	40	GGCATTAAGCATTGCCAGAATGATTACATACCCGCGT	37	77	68.0931	65.1686	GCAGCGAATTCGCCACCATGCAGAAACGAGAACCCGTCATCATCGCGCCAGACTATA	GCAGCGAATTCGCCACCATGCAGAAACGAGAACCCGTCATCATCGCGCCAGACTATAAACACGTCTCGGCGATTTCCTGGCTCTTCGATC	GCAGCGAATTCGCCACCATGCAGAAACGAGAACCCGTCATCATCGCGCCAGACTATAAACACGTCTCGGCGATTTCCTGGCTCTTCGATCGGCATTAAGCATTGCCAGAATGATTACATACCCGCGT	GCAGCGAATTCGCCACCATGCAGAAACGAGAACCCGTCATCATCGCGCCAGACTATAAACACGTCTCGGCGATTTCCTGGCTCTTCGATCGGCATTAAGCATTGCCAGAATGATTACATACCCGCGTCGCCGCCGCCGCCGC	GCAGCGAATTCGCCACCATGCAGAAACGAGAACCCGTCATCATCGCGCCAGACTATAAACACGTCTCGGCGATTTCCTGGCTCTTCGATCGGCATTAAGCATTGCCAGAATGATTACATACCCGCGTAGTCGCCGCCGCCGCCGC
ATGTTGATTCCGTGGCAAGACCTCTCCCCCGAAACGCTGGAAAATTTAATTGAAAGCTTTGTGTTACGTGAAGGCACCGATTATGGTGAACATGAGCGTACACTTGAACAGAAAGTCGCCGACGTCAAACGCCAGCTACAGTGCGGAGAAGCGGTGCTGGTATGGTCGGAGCTGCACGAAACGGTCAATATTATGCCGCGCAGTCAGTTTCGCGAATAA	lcl|NC_000913.3_cdsid_NP_417813.1 [gene=yheU] [protein=UPF0270 family protein] [protein_id=NP_417813.1] [location=3484218..3484436]	219	ATGTTGATTCCGTGGCAAGACCTCTCCCCCGAAACGCT	38	GAAACGGTCAATATTATGCCGCGCAGTCAGTTTCGCGAA	39	77	70.0392	67.6612	GCAGCGAATTCGCCACCATGTTGATTCCGTGGCAAGACCTCTCCCCCGAAACGCT	GCAGCGAATTCGCCACCATGTTGATTCCGTGGCAAGACCTCTCCCCCGAAACGCTAACACGTCTCGGCGATTTCCTGGCTCTTCGATC	GCAGCGAATTCGCCACCATGTTGATTCCGTGGCAAGACCTCTCCCCCGAAACGCTAACACGTCTCGGCGATTTCCTGGCTCTTCGATCGAAACGGTCAATATTATGCCGCGCAGTCAGTTTCGCGAA	GCAGCGAATTCGCCACCATGTTGATTCCGTGGCAAGACCTCTCCCCCGAAACGCTAACACGTCTCGGCGATTTCCTGGCTCTTCGATCGAAACGGTCAATATTATGCCGCGCAGTCAGTTTCGCGAACGCCGCCGCCGCCGC	GCAGCGAATTCGCCACCATGTTGATTCCGTGGCAAGACCTCTCCCCCGAAACGCTAACACGTCTCGGCGATTTCCTGGCTCTTCGATCGAAACGGTCAATATTATGCCGCGCAGTCAGTTTCGCGAACCTCGCCGCCGCCGCCGC
ATGGAAAAAGAGCAGCTGATTGAAATAGCCAATACGATAATGCCGTTTGGCAAATACAAAGGGCGTCGCTTAATCGACCTGCCGGAGGAGTATCTGCTGTGGTTTGCCCGCAAAGATGAGTTCCCGGCAGGGAAGCTCGGTGAGCTAATGCAAATCACGCTGCTGATTAAAACCGAGGGGCTGACGCAACTGGTCCAGCCCCTGAAGCGTCCGCTTTAA	lcl|NC_000913.3_cdsid_YP_588464.1 [gene=ypeB] [protein=DUF3820 family protein] [protein_id=YP_588464.1] [location=complement(2527941..2528159)]	219	ATGGAAAAAGAGCAGCTGATTGAAATAGCCAATACGATAATGCCGTTTGGCAAATA	56	CAGCCCCTGAAGCGTCCGCTT	21	77	67.6775	61.6977	GCAGCGAATTCGCCACCATGGAAAAAGAGCAGCTGATTGAAATAGCCAATACGATAATGCCGTTTGGCAAATA	GCAGCGAATTCGCCACCATGGAAAAAGAGCAGCTGATTGAAATAGCCAATACGATAATGCCGTTTGGCAAATAAACACGTCTCGGCGATTTCCTGGCTCTTCGATC	GCAGCGAATTCGCCACCATGGAAAAAGAGCAGCTGATTGAAATAGCCAATACGATAATGCCGTTTGGCAAATAAACACGTCTCGGCGATTTCCTGGCTCTTCGATCCAGCCCCTGAAGCGTCCGCTT	GCAGCGAATTCGCCACCATGGAAAAAGAGCAGCTGATTGAAATAGCCAATACGATAATGCCGTTTGGCAAATAAACACGTCTCGGCGATTTCCTGGCTCTTCGATCCAGCCCCTGAAGCGTCCGCTTCGCCGCCGCCGCCGC	GCAGCGAATTCGCCACCATGGAAAAAGAGCAGCTGATTGAAATAGCCAATACGATAATGCCGTTTGGCAAATAAACACGTCTCGGCGATTTCCTGGCTCTTCGATCCAGCCCCTGAAGCGTCCGCTTGCACGCCGCCGCCGCCGC
ATGTTTCATTGTCCTTTATGCCAGCATGCCGCACATGCGCGTACAAGCCGCTATATCACTGACACGACAAAAGAGCGTTATCACCAGTGTCAGAACGTGAATTGCAGCGCCACGTTCATCACTTATGAGTCGGTACAGCGATACATTGTGAAGCCGGGAGAAGTCCACGTCGTAAGGCCGCACCCGTTGCCGTCAGGGCAGCAAATTATGTGGATGTAA	lcl|NC_000913.3_cdsid_NP_416586.1 [gene=ogrK] [protein=positive regulator of P2 growth (insertion of P2 ogr gene into the chromosome)] [protein_id=NP_416586.1] [location=complement(2167302..2167520)]	219	ATGTTTCATTGTCCTTTATGCCAGCATGCCGCACATGCGCGTA	43	CCCGTTGCCGTCAGGGCAGCAAATTATGTGGATG	34	77	70.2887	67.4197	GCAGCGAATTCGCCACCATGTTTCATTGTCCTTTATGCCAGCATGCCGCACATGCGCGTA	GCAGCGAATTCGCCACCATGTTTCATTGTCCTTTATGCCAGCATGCCGCACATGCGCGTAAACACGTCTCGGCGATTTCCTGGCTCTTCGATC	GCAGCGAATTCGCCACCATGTTTCATTGTCCTTTATGCCAGCATGCCGCACATGCGCGTAAACACGTCTCGGCGATTTCCTGGCTCTTCGATCCCCGTTGCCGTCAGGGCAGCAAATTATGTGGATG	GCAGCGAATTCGCCACCATGTTTCATTGTCCTTTATGCCAGCATGCCGCACATGCGCGTAAACACGTCTCGGCGATTTCCTGGCTCTTCGATCCCCGTTGCCGTCAGGGCAGCAAATTATGTGGATGCGCCGCCGCCGCCGC	GCAGCGAATTCGCCACCATGTTTCATTGTCCTTTATGCCAGCATGCCGCACATGCGCGTAAACACGTCTCGGCGATTTCCTGGCTCTTCGATCCCCGTTGCCGTCAGGGCAGCAAATTATGTGGATGGTTCGCCGCCGCCGCCGC
ATGAGTCGATATCAGCATACTAAAGGGCAGATAAAGGATAATGCGATAGAAGCATTACTACATGATCCCTTATTCCGACAGCGCGTAGAGAAAAATAAGAAGGGGAAAGGCAGTTACATGCGAAAAGGAAAACATGGCAATCGGGGGAACTGGGAGGCCAGTGGCAAGAAAGTAAATCACTTTTTTACCACTGGTCTTCTGCTTTCAGGCGCTTGTTAA	lcl|NC_000913.3_cdsid_YP_588467.1 [gene=arfA] [protein=alternate ribosome-rescue factor A] [protein_id=YP_588467.1] [location=complement(3438431..3438649)]	219	ATGAGTCGATATCAGCATACTAAAGGGCAGATAAAGGATAATGCGATAGAAGCATTA	57	TTCTGCTTTCAGGCGCTTGT	20	77	65.8074	55.0078	GCAGCGAATTCGCCACCATGAGTCGATATCAGCATACTAAAGGGCAGATAAAGGATAATGCGATAGAAGCATTA	GCAGCGAATTCGCCACCATGAGTCGATATCAGCATACTAAAGGGCAGATAAAGGATAATGCGATAGAAGCATTAAACACGTCTCGGCGATTTCCTGGCTCTTCGATC	GCAGCGAATTCGCCACCATGAGTCGATATCAGCATACTAAAGGGCAGATAAAGGATAATGCGATAGAAGCATTAAACACGTCTCGGCGATTTCCTGGCTCTTCGATCTTCTGCTTTCAGGCGCTTGT	GCAGCGAATTCGCCACCATGAGTCGATATCAGCATACTAAAGGGCAGATAAAGGATAATGCGATAGAAGCATTAAACACGTCTCGGCGATTTCCTGGCTCTTCGATCTTCTGCTTTCAGGCGCTTGTCGCCGCCGCCGCCGC	GCAGCGAATTCGCCACCATGAGTCGATATCAGCATACTAAAGGGCAGATAAAGGATAATGCGATAGAAGCATTAAACACGTCTCGGCGATTTCCTGGCTCTTCGATCTTCTGCTTTCAGGCGCTTGTAAGCGCCGCCGCCGCCGC
ATGTGCCGGCACTCGTTACGTAGTGATGGCGCAGGATTCTACCAGCTTGCGGGGTGTGAATACAGCTTTTCCGCGATAAAAATTGCAGCAGGCGGTCAGTTTCTTCCCGTGATTTGCGCCATGGCAATGAAAAGCCACTTCTTTCTGATTTCGGTACTCAATCGCCGGTTAACCTTGACCGCTGTACAAGGTATACTCGGACGATTTTCACTGTTTTGA	lcl|NC_000913.3_cdsid_NP_414565.1 [gene=yaaY] [protein=uncharacterized protein] [protein_id=NP_414565.1] [location=21181..21399]	219	ATGTGCCGGCACTCGTTACGTAGTGATGGCGCA	33	CCTTGACCGCTGTACAAGGTATACTCGGACGATTTTCACTGTTT	44	77	69.1755	66.594	GCAGCGAATTCGCCACCATGTGCCGGCACTCGTTACGTAGTGATGGCGCA	GCAGCGAATTCGCCACCATGTGCCGGCACTCGTTACGTAGTGATGGCGCAAACACGTCTCGGCGATTTCCTGGCTCTTCGATC	GCAGCGAATTCGCCACCATGTGCCGGCACTCGTTACGTAGTGATGGCGCAAACACGTCTCGGCGATTTCCTGGCTCTTCGATCCCTTGACCGCTGTACAAGGTATACTCGGACGATTTTCACTGTTT	GCAGCGAATTCGCCACCATGTGCCGGCACTCGTTACGTAGTGATGGCGCAAACACGTCTCGGCGATTTCCTGGCTCTTCGATCCCTTGACCGCTGTACAAGGTATACTCGGACGATTTTCACTGTTTCGCCGCCGCCGCCGC	GCAGCGAATTCGCCACCATGTGCCGGCACTCGTTACGTAGTGATGGCGCAAACACGTCTCGGCGATTTCCTGGCTCTTCGATCCCTTGACCGCTGTACAAGGTATACTCGGACGATTTTCACTGTTTTCACGCCGCCGCCGCCGC
ATGTCCGAAAAACCTTTAACGAAAACCGATTATTTAATGCGTTTACGTCGTTGCCAGACAATTGACACGCTGGAGCGTGTTATCGAGAAAAATAAATACGAATTATCAGATAATGAACTGGCGGTATTTTACTCAGCCGCAGATCACCGCCTCGCCGAATTGACCATGAATAAACTGTACGACAAGATCCCTTCCTCAGTATGGAAATTTATTCGCTAA	lcl|NC_000913.3_cdsid_NP_414993.1 [gene=hha] [protein=modulator of gene expression, with H-NS] [protein_id=NP_414993.1] [location=complement(480090..480308)]	219	FAILED
ATGGGCAGAATTTTACTCGATTTATCGAATGAGGTGATTAAGCAACTTGATGATCTCGAGGTGCAGCGTAATCTTCCTCGTGCGGACCTATTAAGGGAAGCGGTAGATCAATACCTGATAAATCAATCGCAAACAGCAAGAACCAGTGTTCCTGGCATCTGGCAAGGGTGTGAGGAAGATGGTGTCGAATATCAGCGTAAGCTGCGCGAGGAATGGTAA	lcl|NC_000913.3_cdsid_NP_418326.2 [gene=yiiF] [protein=putative thymol sensitivity protein, CopG family putative transcriptional regulator] [protein_id=NP_418326.2] [location=4079751..4079969]	219	ATGGGCAGAATTTTACTCGATTTATCGAATGAGGTGATTAAGCAACTTGATGAT	54	AGCGTAAGCTGCGCGAGGAATGG	23	77	65.4871	61.9606	GCAGCGAATTCGCCACCATGGGCAGAATTTTACTCGATTTATCGAATGAGGTGATTAAGCAACTTGATGAT	GCAGCGAATTCGCCACCATGGGCAGAATTTTACTCGATTTATCGAATGAGGTGATTAAGCAACTTGATGATAACACGTCTCGGCGATTTCCTGGCTCTTCGATC	GCAGCGAATTCGCCACCATGGGCAGAATTTTACTCGATTTATCGAATGAGGTGATTAAGCAACTTGATGATAACACGTCTCGGCGATTTCCTGGCTCTTCGATCAGCGTAAGCTGCGCGAGGAATGG	GCAGCGAATTCGCCACCATGGGCAGAATTTTACTCGATTTATCGAATGAGGTGATTAAGCAACTTGATGATAACACGTCTCGGCGATTTCCTGGCTCTTCGATCAGCGTAAGCTGCGCGAGGAATGGCGCCGCCGCCGCCGC	GCAGCGAATTCGCCACCATGGGCAGAATTTTACTCGATTTATCGAATGAGGTGATTAAGCAACTTGATGATAACACGTCTCGGCGATTTCCTGGCTCTTCGATCAGCGTAAGCTGCGCGAGGAATGGTTGCGCCGCCGCCGCCGC
ATGGCCAAAGAAGACAATATTGAAATGCAAGGTACCGTTCTTGAAACGTTGCCTAATACCATGTTCCGCGTAGAGTTAGAAAACGGTCACGTGGTTACTGCACACATCTCCGGTAAAATGCGCAAAAACTACATCCGCATCCTGACGGGCGACAAAGTGACTGTTGAACTGACCCCGTACGACCTGAGCAAAGGCCGCATTGTCTTCCGTAGTCGCTGA	lcl|NC_000913.3_cdsid_NP_415404.1 [gene=infA] [protein=translation initiation factor IF-1] [protein_id=NP_415404.1] [location=complement(926225..926443)]	219	ATGGCCAAAGAAGACAATATTGAAATGCAAGGTACCGTTCTTGAAACGTT	50	AAAGGCCGCATTGTCTTCCGTAGTCGC	27	77	66.6799	63.3994	GCAGCGAATTCGCCACCATGGCCAAAGAAGACAATATTGAAATGCAAGGTACCGTTCTTGAAACGTT	GCAGCGAATTCGCCACCATGGCCAAAGAAGACAATATTGAAATGCAAGGTACCGTTCTTGAAACGTTAACACGTCTCGGCGATTTCCTGGCTCTTCGATC	GCAGCGAATTCGCCACCATGGCCAAAGAAGACAATATTGAAATGCAAGGTACCGTTCTTGAAACGTTAACACGTCTCGGCGATTTCCTGGCTCTTCGATCAAAGGCCGCATTGTCTTCCGTAGTCGC	GCAGCGAATTCGCCACCATGGCCAAAGAAGACAATATTGAAATGCAAGGTACCGTTCTTGAAACGTTAACACGTCTCGGCGATTTCCTGGCTCTTCGATCAAAGGCCGCATTGTCTTCCGTAGTCGCCGCCGCCGCCGCCGC	GCAGCGAATTCGCCACCATGGCCAAAGAAGACAATATTGAAATGCAAGGTACCGTTCTTGAAACGTTAACACGTCTCGGCGATTTCCTGGCTCTTCGATCAAAGGCCGCATTGTCTTCCGTAGTCGCGCCCGCCGCCGCCGCCGC
ATGAAAATTATCAGTAAACGCAGGGCAATGACGATATACCGCCAGCATCCTGAGTCCCGAATCTTTCGCTACTGCACCGGCAAATACCAGTGGCACGGTAGCGTCTGTCATTACACCGGCAGGGACGTTCCGGATATCGCCGGAGTCCTCGCGGTATACGCCGAACGCCGCCAGGACCGCAATGGGCCCTATACCTGCCTGATGAGCATCACCCTGAACTGA	lcl|NC_000913.3_cdsid_YP_588435.1 [gene=ykfH] [protein=uncharacterized protein] [protein_id=YP_588435.1] [location=complement(264026..264247)]	222	ATGAAAATTATCAGTAAACGCAGGGCAATGACGATATACCGCCA	44	CCCTATACCTGCCTGATGAGCATCACCCTGAAC	33	77	65.7975	64.2885	GCAGCGAATTCGCCACCATGAAAATTATCAGTAAACGCAGGGCAATGACGATATACCGCCA	GCAGCGAATTCGCCACCATGAAAATTATCAGTAAACGCAGGGCAATGACGATATACCGCCAAACACGTCTCGGCGATTTCCTGGCTCTTCGATC	GCAGCGAATTCGCCACCATGAAAATTATCAGTAAACGCAGGGCAATGACGATATACCGCCAAACACGTCTCGGCGATTTCCTGGCTCTTCGATCCCCTATACCTGCCTGATGAGCATCACCCTGAAC	GCAGCGAATTCGCCACCATGAAAATTATCAGTAAACGCAGGGCAATGACGATATACCGCCAAACACGTCTCGGCGATTTCCTGGCTCTTCGATCCCCTATACCTGCCTGATGAGCATCACCCTGAACCGCCGCCGCCGCCGC	GCAGCGAATTCGCCACCATGAAAATTATCAGTAAACGCAGGGCAATGACGATATACCGCCAAACACGTCTCGGCGATTTCCTGGCTCTTCGATCCCCTATACCTGCCTGATGAGCATCACCCTGAACAATCGCCGCCGCCGCCGC
ATGAAAAGATTAATTCCTGTGGCATTGCTCACCGCATTGCTGGCGGGCTGTGCTCACGATTCGCCCTGCGTTCCGGTTTATGACGATCAGGGTCGTCTGGTTCACACCAATACCTGTATGAAAGGCACGACTCAGGATAACTGGGAAACGGCTGGGGCTATTGCCGGCGGGGCAGCTGCTGTTGCTGGCCTGACGATGGGGATCATCGCTCTATCGAAATAA	lcl|NC_000913.3_cdsid_NP_417733.1 [gene=yhdV] [protein=putative outer membrane protein] [protein_id=NP_417733.1] [location=3418390..3418611]	222	ATGAAAAGATTAATTCCTGTGGCATTGCTCACCGCATTGCTGG	43	TGGCCTGACGATGGGGATCATCGCTCTATCGAAA	34	77	67.1053	66.328	GCAGCGAATTCGCCACCATGAAAAGATTAATTCCTGTGGCATTGCTCACCGCATTGCTGG	GCAGCGAATTCGCCACCATGAAAAGATTAATTCCTGTGGCATTGCTCACCGCATTGCTGGAACACGTCTCGGCGATTTCCTGGCTCTTCGATC	GCAGCGAATTCGCCACCATGAAAAGATTAATTCCTGTGGCATTGCTCACCGCATTGCTGGAACACGTCTCGGCGATTTCCTGGCTCTTCGATCTGGCCTGACGATGGGGATCATCGCTCTATCGAAA	GCAGCGAATTCGCCACCATGAAAAGATTAATTCCTGTGGCATTGCTCACCGCATTGCTGGAACACGTCTCGGCGATTTCCTGGCTCTTCGATCTGGCCTGACGATGGGGATCATCGCTCTATCGAAACGCCGCCGCCGCCGC	GCAGCGAATTCGCCACCATGAAAAGATTAATTCCTGTGGCATTGCTCACCGCATTGCTGGAACACGTCTCGGCGATTTCCTGGCTCTTCGATCTGGCCTGACGATGGGGATCATCGCTCTATCGAAACTCCGCCGCCGCCGCCGC
ATGATTGCACATCACTTCGGAACTGATGAAATACCACGTCAGTGTGTGACTCCTGGCGATTATGTTCTTCATGAAGGCCGGACATATATTGCCTCGGCAAACAATATTAAAAAGCGAAAACTATATATTCGTAACCTGACCACAAAAACATTCATTACTGACCGCATGATTAAAGTCTTCCTCGGTCGTGATGGTTTACCTGTAAAGGCGGAGTCATGGTGA	lcl|NC_000913.3_cdsid_NP_415869.2 [gene=kilR] [protein=Rac prophage; inhibitor of ftsZ, killing protein] [protein_id=NP_415869.2] [location=complement(1418008..1418229)]	222	ATGATTGCACATCACTTCGGAACTGATGAAATACCACGTCAGT	43	TCGTGATGGTTTACCTGTAAAGGCGGAGTCATGG	34	77	65.7925	64.3806	GCAGCGAATTCGCCACCATGATTGCACATCACTTCGGAACTGATGAAATACCACGTCAGT	GCAGCGAATTCGCCACCATGATTGCACATCACTTCGGAACTGATGAAATACCACGTCAGTAACACGTCTCGGCGATTTCCTGGCTCTTCGATC	GCAGCGAATTCGCCACCATGATTGCACATCACTTCGGAACTGATGAAATACCACGTCAGTAACACGTCTCGGCGATTTCCTGGCTCTTCGATCTCGTGATGGTTTACCTGTAAAGGCGGAGTCATGG	GCAGCGAATTCGCCACCATGATTGCACATCACTTCGGAACTGATGAAATACCACGTCAGTAACACGTCTCGGCGATTTCCTGGCTCTTCGATCTCGTGATGGTTTACCTGTAAAGGCGGAGTCATGGCGCCGCCGCCGCCGC	GCAGCGAATTCGCCACCATGATTGCACATCACTTCGGAACTGATGAAATACCACGTCAGTAACACGTCTCGGCGATTTCCTGGCTCTTCGATCTCGTGATGGTTTACCTGTAAAGGCGGAGTCATGGACCCGCCGCCGCCGCCGC
ATGAATACTCGCTGGCAACAGGCCGGGCAAAAGGTAAAGCCTGGTTTCAAATTAGCAGGCAAGCTGGTACTTCTTACCGCACTGCGCTATGGCCCGGCGGGTGTGGCGGGCTGGGCGATAAAATCAGTTGCTCGCCGACCGCTGAAAATGTTGCTGGCTGTGGCGCTGGAACCGCTGTTAAGTCGGGCTGCTAATAAACTGGCACAGCGTTATAAAAGGTGA	lcl|NC_000913.3_cdsid_NP_415823.1 [gene=pspD] [protein=peripheral inner membrane phage-shock protein] [protein_id=NP_415823.1] [location=1369393..1369614]	222	ATGAATACTCGCTGGCAACAGGCCGGGCAAAA	32	CTGTTAAGTCGGGCTGCTAATAAACTGGCACAGCGTTATAAAAGG	45	77	67.0793	66.2424	GCAGCGAATTCGCCACCATGAATACTCGCTGGCAACAGGCCGGGCAAAA	GCAGCGAATTCGCCACCATGAATACTCGCTGGCAACAGGCCGGGCAAAAAACACGTCTCGGCGATTTCCTGGCTCTTCGATC	GCAGCGAATTCGCCACCATGAATACTCGCTGGCAACAGGCCGGGCAAAAAACACGTCTCGGCGATTTCCTGGCTCTTCGATCCTGTTAAGTCGGGCTGCTAATAAACTGGCACAGCGTTATAAAAGG	GCAGCGAATTCGCCACCATGAATACTCGCTGGCAACAGGCCGGGCAAAAAACACGTCTCGGCGATTTCCTGGCTCTTCGATCCTGTTAAGTCGGGCTGCTAATAAACTGGCACAGCGTTATAAAAGGCGCCGCCGCCGCCGC	GCAGCGAATTCGCCACCATGAATACTCGCTGGCAACAGGCCGGGCAAAAAACACGTCTCGGCGATTTCCTGGCTCTTCGATCCTGTTAAGTCGGGCTGCTAATAAACTGGCACAGCGTTATAAAAGGTGTCGCCGCCGCCGCCGC
ATGAAAATTATCACCCGTGGTGAAGCCATGCGTATTCACCAACAACATCCGACATCCCGTCTTTTTCCGTTCTGTACCGGTAAATACCGCTGGCACGGCAGTGCTGAAGCGTATACCGGTCGTGAAGTGCAGGATATTCCCGGTGTGCTGGCCGTGTTTGCTGAACGCCGTAAGGACAGTTTTGGTCCGTATGTCCGGCTGATGAGCGTCACCCTGAACTGA	lcl|NC_000913.3_cdsid_NP_416507.1 [gene=yeeT] [protein=CP4-44 prophage; uncharacterized protein] [protein_id=NP_416507.1] [location=2076817..2077038]	222	ATGAAAATTATCACCCGTGGTGAAGCCATGCGTATTCACCAACAA	45	CGTATGTCCGGCTGATGAGCGTCACCCTGAAC	32	77	67.1793	66.7077	GCAGCGAATTCGCCACCATGAAAATTATCACCCGTGGTGAAGCCATGCGTATTCACCAACAA	GCAGCGAATTCGCCACCATGAAAATTATCACCCGTGGTGAAGCCATGCGTATTCACCAACAAAACACGTCTCGGCGATTTCCTGGCTCTTCGATC	GCAGCGAATTCGCCACCATGAAAATTATCACCCGTGGTGAAGCCATGCGTATTCACCAACAAAACACGTCTCGGCGATTTCCTGGCTCTTCGATCCGTATGTCCGGCTGATGAGCGTCACCCTGAAC	GCAGCGAATTCGCCACCATGAAAATTATCACCCGTGGTGAAGCCATGCGTATTCACCAACAAAACACGTCTCGGCGATTTCCTGGCTCTTCGATCCGTATGTCCGGCTGATGAGCGTCACCCTGAACCGCCGCCGCCGCCGC	GCAGCGAATTCGCCACCATGAAAATTATCACCCGTGGTGAAGCCATGCGTATTCACCAACAAAACACGTCTCGGCGATTTCCTGGCTCTTCGATCCGTATGTCCGGCTGATGAGCGTCACCCTGAACGGTCGCCGCCGCCGCCGC
ATGTTTCCAGAATACCGAGATTTAATATCCCGTCTGAAAAACGAAAATCCTCGCTTTATGTCCTTGTTCGATAAACACAATAAACTTGATCATGAAATTGCCAGAAAGGAAGGTTCCGACGGTCGAGGGTACAATGCGGAAGTGGTCCGCATGAAAAAACAAAAGCTACAGTTAAAAGATGAGATGCTCAAAATCCTGCAGCAGGAGAGCGTCAAAGAGGTGTAA	lcl|NC_000913.3_cdsid_NP_415943.4 [gene=ydcH] [protein=DUF465 family protein] [protein_id=NP_415943.4] [location=1498651..1498875]	225	ATGTTTCCAGAATACCGAGATTTAATATCCCGTCTGAAAAACGAAAATCCTCG	53	CAGCAGGAGAGCGTCAAAGAGGTG	24	77	65.6484	59.5403	GCAGCGAATTCGCCACCATGTTTCCAGAATACCGAGATTTAATATCCCGTCTGAAAAACGAAAATCCTCG	GCAGCGAATTCGCCACCATGTTTCCAGAATACCGAGATTTAATATCCCGTCTGAAAAACGAAAATCCTCGAACACGTCTCGGCGATTTCCTGGCTCTTCGATC	GCAGCGAATTCGCCACCATGTTTCCAGAATACCGAGATTTAATATCCCGTCTGAAAAACGAAAATCCTCGAACACGTCTCGGCGATTTCCTGGCTCTTCGATCCAGCAGGAGAGCGTCAAAGAGGTG	GCAGCGAATTCGCCACCATGTTTCCAGAATACCGAGATTTAATATCCCGTCTGAAAAACGAAAATCCTCGAACACGTCTCGGCGATTTCCTGGCTCTTCGATCCAGCAGGAGAGCGTCAAAGAGGTGCGCCGCCGCCGCCGC	GCAGCGAATTCGCCACCATGTTTCCAGAATACCGAGATTTAATATCCCGTCTGAAAAACGAAAATCCTCGAACACGTCTCGGCGATTTCCTGGCTCTTCGATCCAGCAGGAGAGCGTCAAAGAGGTGGGGCGCCGCCGCCGCCGC
ATGGAAAAGGGTACTGTTAAGTGGTTCAACAATGCCAAAGGGTTTGGTTTCATCTGCCCTGAAGGCGGCGGCGAAGATATTTTCGCTCATTATTCCACCATTCAGATGGATGGTTACAGAACGCTAAAAGCTGGACAATCCGTTCAGTTTGATGTCCACCAGGGGCCAAAAGGCAATCACGCCAGTGTTATTGTGCCCGTCGAAGTAGAAGCGGCAGTCGCATAG	lcl|NC_000913.3_cdsid_NP_415401.1 [gene=cspD] [protein=inhibitor of DNA replication, cold shock protein homolog] [protein_id=NP_415401.1] [location=complement(922366..922590)]	225	ATGGAAAAGGGTACTGTTAAGTGGTTCAACAATGCCAAAGGGTTTGGTTT	50	CCCGTCGAAGTAGAAGCGGCAGTCGCA	27	77	67.5007	66.013	GCAGCGAATTCGCCACCATGGAAAAGGGTACTGTTAAGTGGTTCAACAATGCCAAAGGGTTTGGTTT	GCAGCGAATTCGCCACCATGGAAAAGGGTACTGTTAAGTGGTTCAACAATGCCAAAGGGTTTGGTTTAACACGTCTCGGCGATTTCCTGGCTCTTCGATC	GCAGCGAATTCGCCACCATGGAAAAGGGTACTGTTAAGTGGTTCAACAATGCCAAAGGGTTTGGTTTAACACGTCTCGGCGATTTCCTGGCTCTTCGATCCCCGTCGAAGTAGAAGCGGCAGTCGCA	GCAGCGAATTCGCCACCATGGAAAAGGGTACTGTTAAGTGGTTCAACAATGCCAAAGGGTTTGGTTTAACACGTCTCGGCGATTTCCTGGCTCTTCGATCCCCGTCGAAGTAGAAGCGGCAGTCGCACGCCGCCGCCGCCGC	GCAGCGAATTCGCCACCATGGAAAAGGGTACTGTTAAGTGGTTCAACAATGCCAAAGGGTTTGGTTTAACACGTCTCGGCGATTTCCTGGCTCTTCGATCCCCGTCGAAGTAGAAGCGGCAGTCGCAAAACGCCGCCGCCGCCGC
ATGAGTACGCCTGATTTTTCTACTGCCGAGAATAATCAAGAACTGGCAAATGAAGTCTCCTGCCTGAAAGCGATGCTGACGCTGATGCTGCAGGCGATGGGACAAGCTGACGCGGGCCGCGTGATGTTAAAGATGGAAAAACAGCTTGCGCTGATCGAAGACGAAACCCAGGCTGCAGTATTTTCCAAAACGGTTAAGCAAATTAAACAAGCCTACCGTCAGTAA	lcl|NC_000913.3_cdsid_NP_416425.1 [gene=yecF] [protein=DUF2594 family protein] [protein_id=NP_416425.1] [location=1995818..1996042]	225	ATGAGTACGCCTGATTTTTCTACTGCCGAGAATAATCAAGAACTGG	46	GGTTAAGCAAATTAAACAAGCCTACCGTCAG	31	77	65.243	58.9016	GCAGCGAATTCGCCACCATGAGTACGCCTGATTTTTCTACTGCCGAGAATAATCAAGAACTGG	GCAGCGAATTCGCCACCATGAGTACGCCTGATTTTTCTACTGCCGAGAATAATCAAGAACTGGAACACGTCTCGGCGATTTCCTGGCTCTTCGATC	GCAGCGAATTCGCCACCATGAGTACGCCTGATTTTTCTACTGCCGAGAATAATCAAGAACTGGAACACGTCTCGGCGATTTCCTGGCTCTTCGATCGGTTAAGCAAATTAAACAAGCCTACCGTCAG	GCAGCGAATTCGCCACCATGAGTACGCCTGATTTTTCTACTGCCGAGAATAATCAAGAACTGGAACACGTCTCGGCGATTTCCTGGCTCTTCGATCGGTTAAGCAAATTAAACAAGCCTACCGTCAGCGCCGCCGCCGCCGC	GCAGCGAATTCGCCACCATGAGTACGCCTGATTTTTCTACTGCCGAGAATAATCAAGAACTGGAACACGTCTCGGCGATTTCCTGGCTCTTCGATCGGTTAAGCAAATTAAACAAGCCTACCGTCAGACCCGCCGCCGCCGCCGC
ATGAGCGCGCTATTTCTGGCTATTCCGTTAACCATTTTTGTGCTGTTTGTTTTACCGATCTGGTTATGGCTGCATTACAGCAATCGTTCTGGTCGCAGTGAATTGTCGCAAAGTGAGCAGCAGCGATTAGCGCAACTGGCTGATGAAGCAAAACGGATGCGCGAACGTATTCAGGCGCTGGAATCTATTCTTGATGCAGAACATCCGAACTGGAGGGATCGCTAA	lcl|NC_000913.3_cdsid_NP_415821.1 [gene=pspB] [protein=psp operon transcription co-activator] [protein_id=NP_415821.1] [location=1368801..1369025]	225	ATGAGCGCGCTATTTCTGGCTATTCCGTTAACCATTTTTGTG	42	TTCTTGATGCAGAACATCCGAACTGGAGGGATCGC	35	77	65.9563	65.8634	GCAGCGAATTCGCCACCATGAGCGCGCTATTTCTGGCTATTCCGTTAACCATTTTTGTG	GCAGCGAATTCGCCACCATGAGCGCGCTATTTCTGGCTATTCCGTTAACCATTTTTGTGAACACGTCTCGGCGATTTCCTGGCTCTTCGATC	GCAGCGAATTCGCCACCATGAGCGCGCTATTTCTGGCTATTCCGTTAACCATTTTTGTGAACACGTCTCGGCGATTTCCTGGCTCTTCGATCTTCTTGATGCAGAACATCCGAACTGGAGGGATCGC	GCAGCGAATTCGCCACCATGAGCGCGCTATTTCTGGCTATTCCGTTAACCATTTTTGTGAACACGTCTCGGCGATTTCCTGGCTCTTCGATCTTCTTGATGCAGAACATCCGAACTGGAGGGATCGCCGCCGCCGCCGCCGC	GCAGCGAATTCGCCACCATGAGCGCGCTATTTCTGGCTATTCCGTTAACCATTTTTGTGAACACGTCTCGGCGATTTCCTGGCTCTTCGATCTTCTTGATGCAGAACATCCGAACTGGAGGGATCGCAGCCGCCGCCGCCGCCGC
ATGAAAACCGCAAAAGAGTACAGCGATACCGCAAAACGTGAGGTCAGCGTCGATGTCGATGCCCTGCTGGCGGCGATCAATGAAATTAGCGAAAGCGAAGTTCATCGCAGCCAGAACGATTCTGAACACGTTAGCGTCGATGGACGTGAATATCATACATGGCGTGAATTGGCGGATGCCTTCGAACTGGATATTCATGACTTCAGCGTCTCTGAAGTGAATCGTTGA	lcl|NC_000913.3_cdsid_NP_416463.4 [gene=yodD] [protein=uncharacterized protein] [protein_id=NP_416463.4] [location=2024986..2025213]	228	ATGAAAACCGCAAAAGAGTACAGCGATACCGCAAAACGT	39	TGGATATTCATGACTTCAGCGTCTCTGAAGTGAATCGT	38	77	66.2247	63.3496	GCAGCGAATTCGCCACCATGAAAACCGCAAAAGAGTACAGCGATACCGCAAAACGT	GCAGCGAATTCGCCACCATGAAAACCGCAAAAGAGTACAGCGATACCGCAAAACGTAACACGTCTCGGCGATTTCCTGGCTCTTCGATC	GCAGCGAATTCGCCACCATGAAAACCGCAAAAGAGTACAGCGATACCGCAAAACGTAACACGTCTCGGCGATTTCCTGGCTCTTCGATCTGGATATTCATGACTTCAGCGTCTCTGAAGTGAATCGT	GCAGCGAATTCGCCACCATGAAAACCGCAAAAGAGTACAGCGATACCGCAAAACGTAACACGTCTCGGCGATTTCCTGGCTCTTCGATCTGGATATTCATGACTTCAGCGTCTCTGAAGTGAATCGTCGCCGCCGCCGCCGC	GCAGCGAATTCGCCACCATGAAAACCGCAAAAGAGTACAGCGATACCGCAAAACGTAACACGTCTCGGCGATTTCCTGGCTCTTCGATCTGGATATTCATGACTTCAGCGTCTCTGAAGTGAATCGTGTGCGCCGCCGCCGCCGC
ATGCAATACACTCCAGATACTGCGTGGAAAATCACTGGCTTTTCCCGTGAAATCAGCCCGGCATATCGCCAAAAACTGCTTTCTCTTGGCATGTTACCTGGCTCCTCTTTTAATGTGGTGCGCGTCGCTCCACTCGGCGACCCCATTCATATCGAAACCCGTCGTGTGAGCCTGGTATTACGCAAAAAAGATCTGGCCTTATTAGAAGTGGAAGCGGTTTCCTGTTAA	lcl|NC_000913.3_cdsid_NP_417867.1 [gene=feoA] [protein=ferrous iron transporter, protein A] [protein_id=NP_417867.1] [location=3540163..3540390]	228	ATGCAATACACTCCAGATACTGCGTGGAAAATCACTGGCTTTT	43	TCTGGCCTTATTAGAAGTGGAAGCGGTTTCCTGT	34	77	66.0885	63.8134	GCAGCGAATTCGCCACCATGCAATACACTCCAGATACTGCGTGGAAAATCACTGGCTTTT	GCAGCGAATTCGCCACCATGCAATACACTCCAGATACTGCGTGGAAAATCACTGGCTTTTAACACGTCTCGGCGATTTCCTGGCTCTTCGATC	GCAGCGAATTCGCCACCATGCAATACACTCCAGATACTGCGTGGAAAATCACTGGCTTTTAACACGTCTCGGCGATTTCCTGGCTCTTCGATCTCTGGCCTTATTAGAAGTGGAAGCGGTTTCCTGT	GCAGCGAATTCGCCACCATGCAATACACTCCAGATACTGCGTGGAAAATCACTGGCTTTTAACACGTCTCGGCGATTTCCTGGCTCTTCGATCTCTGGCCTTATTAGAAGTGGAAGCGGTTTCCTGTCGCCGCCGCCGCCGC	GCAGCGAATTCGCCACCATGCAATACACTCCAGATACTGCGTGGAAAATCACTGGCTTTTAACACGTCTCGGCGATTTCCTGGCTCTTCGATCTCTGGCCTTATTAGAAGTGGAAGCGGTTTCCTGTTGGCGCCGCCGCCGCCGC
ATGAAAAAGACTGCCGCAATTATTTCTGCCTGTATGCTGACTTTTGCCCTGAGCGCCTGTTCCGGTTCGAACTATGTGATGCACACCAATGACGGACGTACCATCGTCTCTGACGGCAAACCACAGACTGATAACGATACCGGTATGATTTCGTATAAAGACGCTAATGGCAACAAACAGCAGATCAACCGTACTGACGTGAAAGAGATGGTCGAACTGGATCAGTAA	lcl|NC_000913.3_cdsid_NP_417289.2 [gene=ygdI] [protein=DUF903 family verified lipoprotein] [protein_id=NP_417289.2] [location=complement(2942918..2943145)]	228	ATGAAAAAGACTGCCGCAATTATTTCTGCCTGTATGCTGACTTTT	45	CTGACGTGAAAGAGATGGTCGAACTGGATCAG	32	77	65.3989	62.0029	GCAGCGAATTCGCCACCATGAAAAAGACTGCCGCAATTATTTCTGCCTGTATGCTGACTTTT	GCAGCGAATTCGCCACCATGAAAAAGACTGCCGCAATTATTTCTGCCTGTATGCTGACTTTTAACACGTCTCGGCGATTTCCTGGCTCTTCGATC	GCAGCGAATTCGCCACCATGAAAAAGACTGCCGCAATTATTTCTGCCTGTATGCTGACTTTTAACACGTCTCGGCGATTTCCTGGCTCTTCGATCCTGACGTGAAAGAGATGGTCGAACTGGATCAG	GCAGCGAATTCGCCACCATGAAAAAGACTGCCGCAATTATTTCTGCCTGTATGCTGACTTTTAACACGTCTCGGCGATTTCCTGGCTCTTCGATCCTGACGTGAAAGAGATGGTCGAACTGGATCAGCGCCGCCGCCGCCGC	GCAGCGAATTCGCCACCATGAAAAAGACTGCCGCAATTATTTCTGCCTGTATGCTGACTTTTAACACGTCTCGGCGATTTCCTGGCTCTTCGATCCTGACGTGAAAGAGATGGTCGAACTGGATCAGCAACGCCGCCGCCGCCGC
ATGGCACGTTATTTCCGTCGTCGCAAGTTCTGCCGTTTCACCGCGGAAGGCGTTCAAGAGATCGACTATAAAGATATCGCTACGCTGAAAAACTACATCACCGAAAGCGGTAAGATTGTCCCAAGCCGTATCACCGGTACCCGTGCAAAATACCAGCGTCAGCTGGCTCGCGCTATCAAACGCGCTCGCTACCTGTCCCTGCTGCCGTACACTGATCGCCATCAGTAA	lcl|NC_000913.3_cdsid_NP_418623.1 [gene=rpsR] [protein=30S ribosomal subunit protein S18] [protein_id=NP_418623.1] [location=4425839..4426066]	228	ATGGCACGTTATTTCCGTCGTCGCAAGTTCTGCCGTTTCA	40	CTACCTGTCCCTGCTGCCGTACACTGATCGCCATCAG	37	77	69.3482	69.0153	GCAGCGAATTCGCCACCATGGCACGTTATTTCCGTCGTCGCAAGTTCTGCCGTTTCA	GCAGCGAATTCGCCACCATGGCACGTTATTTCCGTCGTCGCAAGTTCTGCCGTTTCAAACACGTCTCGGCGATTTCCTGGCTCTTCGATC	GCAGCGAATTCGCCACCATGGCACGTTATTTCCGTCGTCGCAAGTTCTGCCGTTTCAAACACGTCTCGGCGATTTCCTGGCTCTTCGATCCTACCTGTCCCTGCTGCCGTACACTGATCGCCATCAG	GCAGCGAATTCGCCACCATGGCACGTTATTTCCGTCGTCGCAAGTTCTGCCGTTTCAAACACGTCTCGGCGATTTCCTGGCTCTTCGATCCTACCTGTCCCTGCTGCCGTACACTGATCGCCATCAGCGCCGCCGCCGCCGC	GCAGCGAATTCGCCACCATGGCACGTTATTTCCGTCGTCGCAAGTTCTGCCGTTTCAAACACGTCTCGGCGATTTCCTGGCTCTTCGATCCTACCTGTCCCTGCTGCCGTACACTGATCGCCATCAGCAGCGCCGCCGCCGCCGC
ATGCCACAAATTTCCCGCTACAGTGATGAACAGGTTGAACAATTGCTCGCAGAGCTGCTCAACGTACTGGAAAAACATAAGGCTCCGACCGACCTTTCCCTGATGGTGTTAGGCAACATGGTCACTAACCTTATCAACACCAGCATTGCCCCGGCCCAACGCCAGGCAATTGCCAACTCTTTTGCCCGCGCCTTACAGTCCTCTATCAACGAAGACAAAGCGCACTAA	lcl|NC_000913.3_cdsid_NP_416692.1 [gene=yejL] [protein=UPF0352 family protein] [protein_id=NP_416692.1] [location=2284129..2284356]	228	ATGCCACAAATTTCCCGCTACAGTGATGAACAGGTTGAACAATT	44	TTACAGTCCTCTATCAACGAAGACAAAGCGCAC	33	77	66.4444	62.0763	GCAGCGAATTCGCCACCATGCCACAAATTTCCCGCTACAGTGATGAACAGGTTGAACAATT	GCAGCGAATTCGCCACCATGCCACAAATTTCCCGCTACAGTGATGAACAGGTTGAACAATTAACACGTCTCGGCGATTTCCTGGCTCTTCGATC	GCAGCGAATTCGCCACCATGCCACAAATTTCCCGCTACAGTGATGAACAGGTTGAACAATTAACACGTCTCGGCGATTTCCTGGCTCTTCGATCTTACAGTCCTCTATCAACGAAGACAAAGCGCAC	GCAGCGAATTCGCCACCATGCCACAAATTTCCCGCTACAGTGATGAACAGGTTGAACAATTAACACGTCTCGGCGATTTCCTGGCTCTTCGATCTTACAGTCCTCTATCAACGAAGACAAAGCGCACCGCCGCCGCCGCCGC	GCAGCGAATTCGCCACCATGCCACAAATTTCCCGCTACAGTGATGAACAGGTTGAACAATTAACACGTCTCGGCGATTTCCTGGCTCTTCGATCTTACAGTCCTCTATCAACGAAGACAAAGCGCACATCCGCCGCCGCCGCCGC
ATGCGTTTAATTGTGGTGAGCATCATGGTGACCTTGCTGAGTGGCTGTGGCAGCATTATTAGTCGCACTATACCGGGGCAGGGGCATGGCAACCAATATTATCCCGGTGTGCAATGGGATGTGCGTGACTCCGCCTGGCGTTATGTCACGATCCTTGATCTGCCATTCTCTCTGGTTTTTGATACTTTACTGCTGCCGATCGACATTCATCATGGCCCGTATGAGTGA	lcl|NC_000913.3_cdsid_NP_415568.1 [gene=yceK] [protein=outer membrane integrity lipoprotein] [protein_id=NP_415568.1] [location=1113579..1113806]	228	ATGCGTTTAATTGTGGTGAGCATCATGGTGACCTTGCTGAGT	42	TGCTGCCGATCGACATTCATCATGGCCCGTATGAG	35	77	67.5004	67.3457	GCAGCGAATTCGCCACCATGCGTTTAATTGTGGTGAGCATCATGGTGACCTTGCTGAGT	GCAGCGAATTCGCCACCATGCGTTTAATTGTGGTGAGCATCATGGTGACCTTGCTGAGTAACACGTCTCGGCGATTTCCTGGCTCTTCGATC	GCAGCGAATTCGCCACCATGCGTTTAATTGTGGTGAGCATCATGGTGACCTTGCTGAGTAACACGTCTCGGCGATTTCCTGGCTCTTCGATCTGCTGCCGATCGACATTCATCATGGCCCGTATGAG	GCAGCGAATTCGCCACCATGCGTTTAATTGTGGTGAGCATCATGGTGACCTTGCTGAGTAACACGTCTCGGCGATTTCCTGGCTCTTCGATCTGCTGCCGATCGACATTCATCATGGCCCGTATGAGCGCCGCCGCCGCCGC	GCAGCGAATTCGCCACCATGCGTTTAATTGTGGTGAGCATCATGGTGACCTTGCTGAGTAACACGTCTCGGCGATTTCCTGGCTCTTCGATCTGCTGCCGATCGACATTCATCATGGCCCGTATGAGCCTCGCCGCCGCCGCCGC
ATGCAGGCTGCGCCGCAAAGGGAGGAGACTGAGTGGCGTGTTCAGTCTAAAAGAGGGTTGATGCCAGCATACAGGGGCGAAGCTGGTCAACAAGTCAACATTAAGATAATGGAATATTCGGAGAGAAACGTCAGGCAGTTGGCCTCAAATGAACAGGAAGAATATATCCCCAGGAAAATTAATGTTGGTGTTATAAACACACCAACATTAATCCGATCTGATTATTAA	lcl|NC_000913.3_cdsid_NP_414829.1 [gene=ykgL] [protein=uncharacterized protein] [protein_id=NP_414829.1] [location=312112..312339]	228	ATGCAGGCTGCGCCGCAAAGGGAGGAGACTGA	32	AATGTTGGTGTTATAAACACACCAACATTAATCCGATCTGATTAT	45	77	70.6965	61.3811	GCAGCGAATTCGCCACCATGCAGGCTGCGCCGCAAAGGGAGGAGACTGA	GCAGCGAATTCGCCACCATGCAGGCTGCGCCGCAAAGGGAGGAGACTGAAACACGTCTCGGCGATTTCCTGGCTCTTCGATC	GCAGCGAATTCGCCACCATGCAGGCTGCGCCGCAAAGGGAGGAGACTGAAACACGTCTCGGCGATTTCCTGGCTCTTCGATCAATGTTGGTGTTATAAACACACCAACATTAATCCGATCTGATTAT	GCAGCGAATTCGCCACCATGCAGGCTGCGCCGCAAAGGGAGGAGACTGAAACACGTCTCGGCGATTTCCTGGCTCTTCGATCAATGTTGGTGTTATAAACACACCAACATTAATCCGATCTGATTATCGCCGCCGCCGCCGC	GCAGCGAATTCGCCACCATGCAGGCTGCGCCGCAAAGGGAGGAGACTGAAACACGTCTCGGCGATTTCCTGGCTCTTCGATCAATGTTGGTGTTATAAACACACCAACATTAATCCGATCTGATTATCATCGCCGCCGCCGCCGC
ATGCCAACTCAAGAAGCGAAAGCTCATCACGTCGGTGAATGGGCATCTCTGCGCAATACGTCGCCGGAAATAGCCGAGGCCATTTTCGAAGTCGCCGGGTACGACGAAAAAATGGCGGAAAAGATTTGGGAAGAAGGTAGTGATGAAGTGTTAGTCAAAGCCTTTGCTAAGACCGATAAAGATTCGCTTTTTTGGGGCGAACAGACCATCGAACGTAAAAACGTTTAA	lcl|NC_000913.3_cdsid_NP_415523.1 [gene=yccJ] [protein=uncharacterized protein] [protein_id=NP_415523.1] [location=complement(1066864..1067091)]	228	ATGCCAACTCAAGAAGCGAAAGCTCATCACGTCGGTGAAT	40	TTTTTGGGGCGAACAGACCATCGAACGTAAAAACGTT	37	77	67.8096	65.3253	GCAGCGAATTCGCCACCATGCCAACTCAAGAAGCGAAAGCTCATCACGTCGGTGAAT	GCAGCGAATTCGCCACCATGCCAACTCAAGAAGCGAAAGCTCATCACGTCGGTGAATAACACGTCTCGGCGATTTCCTGGCTCTTCGATC	GCAGCGAATTCGCCACCATGCCAACTCAAGAAGCGAAAGCTCATCACGTCGGTGAATAACACGTCTCGGCGATTTCCTGGCTCTTCGATCTTTTTGGGGCGAACAGACCATCGAACGTAAAAACGTT	GCAGCGAATTCGCCACCATGCCAACTCAAGAAGCGAAAGCTCATCACGTCGGTGAATAACACGTCTCGGCGATTTCCTGGCTCTTCGATCTTTTTGGGGCGAACAGACCATCGAACGTAAAAACGTTCGCCGCCGCCGCCGC	GCAGCGAATTCGCCACCATGCCAACTCAAGAAGCGAAAGCTCATCACGTCGGTGAATAACACGTCTCGGCGATTTCCTGGCTCTTCGATCTTTTTGGGGCGAACAGACCATCGAACGTAAAAACGTTGCGCGCCGCCGCCGCCGC
ATGGTGATTAAAAAGCTGGATGTGGTGACGCAGGTCTGTCCGTTTCCACTCATAGAAGCAAAAGCAGCTCTGGCAGAAATGGTCAGCGGCGATGAGTTAGTGATTGAGTTTGATTGCACCCAGGCAACTGAAGCAATCCCACAGTGGGCGGCAGAAGAAGGACATGCCATCACCGATTATCAGCAGATTGGCGATGCAGCGTGGAGCATCACCGTTCAAAAAGCCTGA	lcl|NC_000913.3_cdsid_NP_416516.1 [gene=yeeD] [protein=putative TusA family sulfurtransferase] [protein_id=NP_416516.1] [location=complement(2084226..2084453)]	228	ATGGTGATTAAAAAGCTGGATGTGGTGACGCAGGTCTGTCCGTTT	45	ATGCAGCGTGGAGCATCACCGTTCAAAAAGCC	32	77	68.8889	66.6129	GCAGCGAATTCGCCACCATGGTGATTAAAAAGCTGGATGTGGTGACGCAGGTCTGTCCGTTT	GCAGCGAATTCGCCACCATGGTGATTAAAAAGCTGGATGTGGTGACGCAGGTCTGTCCGTTTAACACGTCTCGGCGATTTCCTGGCTCTTCGATC	GCAGCGAATTCGCCACCATGGTGATTAAAAAGCTGGATGTGGTGACGCAGGTCTGTCCGTTTAACACGTCTCGGCGATTTCCTGGCTCTTCGATCATGCAGCGTGGAGCATCACCGTTCAAAAAGCC	GCAGCGAATTCGCCACCATGGTGATTAAAAAGCTGGATGTGGTGACGCAGGTCTGTCCGTTTAACACGTCTCGGCGATTTCCTGGCTCTTCGATCATGCAGCGTGGAGCATCACCGTTCAAAAAGCCCGCCGCCGCCGCCGC	GCAGCGAATTCGCCACCATGGTGATTAAAAAGCTGGATGTGGTGACGCAGGTCTGTCCGTTTAACACGTCTCGGCGATTTCCTGGCTCTTCGATCATGCAGCGTGGAGCATCACCGTTCAAAAAGCCCCACGCCGCCGCCGCCGC
ATGCTTAAAACTGACGCTCTTTTGTATTTCGGTTCAAAAACAAAACTTGCACAAGCAGCAGGTATTCGTTTGGCTTCGCTTTATAGCTGGAAAGGGGATTTAGTTCCCGAAGGTCGCGCGATGCGTCTACAGGAGGCATCTGGCGGGGAGCTTCAGTATGATCCCAAAGTTTATGATGAATATCGTAAGACGAAGCGGGCGGGGCGGTTGAACAATGAAAATCACTCCTGA	lcl|NC_000913.3_cdsid_NP_416087.1 [gene=dicC] [protein=Qin prophage; DNA-binding transcriptional regulator for DicB] [protein_id=NP_416087.1] [location=complement(1647620..1647850)]	231	ATGCTTAAAACTGACGCTCTTTTGTATTTCGGTTCAAAAACAAAACTTGCA	51	GGCGGTTGAACAATGAAAATCACTCC	26	77	65.5747	57.4953	GCAGCGAATTCGCCACCATGCTTAAAACTGACGCTCTTTTGTATTTCGGTTCAAAAACAAAACTTGCA	GCAGCGAATTCGCCACCATGCTTAAAACTGACGCTCTTTTGTATTTCGGTTCAAAAACAAAACTTGCAAACACGTCTCGGCGATTTCCTGGCTCTTCGATC	GCAGCGAATTCGCCACCATGCTTAAAACTGACGCTCTTTTGTATTTCGGTTCAAAAACAAAACTTGCAAACACGTCTCGGCGATTTCCTGGCTCTTCGATCGGCGGTTGAACAATGAAAATCACTCC	GCAGCGAATTCGCCACCATGCTTAAAACTGACGCTCTTTTGTATTTCGGTTCAAAAACAAAACTTGCAAACACGTCTCGGCGATTTCCTGGCTCTTCGATCGGCGGTTGAACAATGAAAATCACTCCCGCCGCCGCCGCCGC	GCAGCGAATTCGCCACCATGCTTAAAACTGACGCTCTTTTGTATTTCGGTTCAAAAACAAAACTTGCAAACACGTCTCGGCGATTTCCTGGCTCTTCGATCGGCGGTTGAACAATGAAAATCACTCCGCACGCCGCCGCCGCCGC
ATGCTGAAGAATCTGGCTAAACTGGATCAAACAGAAATGGATAAAGTGAATGTCGATTTGGCGGCGGCCGGGGTGGCATTTAAAGAACGCTACAATATGCCGGTGATCGCTGAAGCGGTTGAACGTGAACAGCCTGAACATTTGCGCAGCTGGTTTCGCGAGCGGCTTATTGCCCACCGTTTGGCTTCGGTCAATCTGTCACGTTTACCTTACGAGCCCAAACTTAAATAA	lcl|NC_000913.3_cdsid_NP_416356.1 [gene=holE] [protein=DNA polymerase III, theta subunit] [protein_id=NP_416356.1] [location=1925108..1925338]	231	FAILED
ATGCGCCGCTGGATTTCACAAAATAATATCAGGCTCCCTCGTGGAGCCTTTTTTATATCTGCCTTATTTTTCTTCAACGCTGTATGTATAGTAAGCGATAACCTGTTGATTATTGAATCTTTCGGGGAGATGGCTTATAACATTTCTTACCTGACCAGGGTACCGGGAACCAACACCTTACTGGCGTGTTGCTGTCTTTTAAGACCAGAAGAGGTTAACAGTGAATATTGA	lcl|NC_000913.3_cdsid_NP_415511.1 [gene=ymcE] [protein=cold shock gene] [protein_id=NP_415511.1] [location=1051847..1052077]	231	ATGCGCCGCTGGATTTCACAAAATAATATCAGGCTCC	37	TTGCTGTCTTTTAAGACCAGAAGAGGTTAACAGTGAATAT	40	77	65.1754	60.9224	GCAGCGAATTCGCCACCATGCGCCGCTGGATTTCACAAAATAATATCAGGCTCC	GCAGCGAATTCGCCACCATGCGCCGCTGGATTTCACAAAATAATATCAGGCTCCAACACGTCTCGGCGATTTCCTGGCTCTTCGATC	GCAGCGAATTCGCCACCATGCGCCGCTGGATTTCACAAAATAATATCAGGCTCCAACACGTCTCGGCGATTTCCTGGCTCTTCGATCTTGCTGTCTTTTAAGACCAGAAGAGGTTAACAGTGAATAT	GCAGCGAATTCGCCACCATGCGCCGCTGGATTTCACAAAATAATATCAGGCTCCAACACGTCTCGGCGATTTCCTGGCTCTTCGATCTTGCTGTCTTTTAAGACCAGAAGAGGTTAACAGTGAATATCGCCGCCGCCGCCGC	GCAGCGAATTCGCCACCATGCGCCGCTGGATTTCACAAAATAATATCAGGCTCCAACACGTCTCGGCGATTTCCTGGCTCTTCGATCTTGCTGTCTTTTAAGACCAGAAGAGGTTAACAGTGAATATTCACGCCGCCGCCGCCGC
ATGCCGTATAAAACGAAAAGCGATCTGCCGGAAAGCGTAAAGCACGTTCTACCGTCTCATGCCCAGGATATCTATAAAGAAGCGTTCAACAGCGCATGGGATCAATATAAAGATAAAGAAGATCGGCGTGATGACGCCAGTCGCGAAGAAACCGCGCATAAAGTGGCCTGGGCTGCTGTGAAGCATGAATATGCCAAAGGGGATGATGATAAATGGCATAAAAAATCGTAA	lcl|NC_000913.3_cdsid_NP_415735.1 [gene=chaB] [protein=cation transport regulator] [protein_id=NP_415735.1] [location=1272119..1272349]	231	ATGCCGTATAAAACGAAAAGCGATCTGCCGGAAAGC	36	AATATGCCAAAGGGGATGATGATAAATGGCATAAAAAATCG	41	77	65.6902	61.3222	GCAGCGAATTCGCCACCATGCCGTATAAAACGAAAAGCGATCTGCCGGAAAGC	GCAGCGAATTCGCCACCATGCCGTATAAAACGAAAAGCGATCTGCCGGAAAGCAACACGTCTCGGCGATTTCCTGGCTCTTCGATC	GCAGCGAATTCGCCACCATGCCGTATAAAACGAAAAGCGATCTGCCGGAAAGCAACACGTCTCGGCGATTTCCTGGCTCTTCGATCAATATGCCAAAGGGGATGATGATAAATGGCATAAAAAATCG	GCAGCGAATTCGCCACCATGCCGTATAAAACGAAAAGCGATCTGCCGGAAAGCAACACGTCTCGGCGATTTCCTGGCTCTTCGATCAATATGCCAAAGGGGATGATGATAAATGGCATAAAAAATCGCGCCGCCGCCGCCGC	GCAGCGAATTCGCCACCATGCCGTATAAAACGAAAAGCGATCTGCCGGAAAGCAACACGTCTCGGCGATTTCCTGGCTCTTCGATCAATATGCCAAAGGGGATGATGATAAATGGCATAAAAAATCGCCTCGCCGCCGCCGCCGC
ATGTTTACGAAGGCGTTATCGGTTGTCTTATTAACGTGTGCTCTGTTTTCAGGACAACTCATGGCAGGGCACAAAGGACATGAATTTGTGTGGGTAAAGAATGTGGATCATCAGCTGCGTCATGAAGCGGACAGCGATGAATTGCGTGCTGTGGCGGAAGAGTCGGCGGAAGGTTTGCGCGAGCATTTTTACTGGCAAAAATCGCGCAAACCAGAAGCGGGACAACGTTGA	lcl|NC_000913.3_cdsid_NP_415953.1 [gene=yncJ] [protein=uncharacterized protein] [protein_id=NP_415953.1] [location=complement(1508834..1509064)]	231	ATGTTTACGAAGGCGTTATCGGTTGTCTTATTAACGTGTGCTCTGTTTTCA	51	CGCGCAAACCAGAAGCGGGACAACGT	26	77	67.0002	66.0862	GCAGCGAATTCGCCACCATGTTTACGAAGGCGTTATCGGTTGTCTTATTAACGTGTGCTCTGTTTTCA	GCAGCGAATTCGCCACCATGTTTACGAAGGCGTTATCGGTTGTCTTATTAACGTGTGCTCTGTTTTCAAACACGTCTCGGCGATTTCCTGGCTCTTCGATC	GCAGCGAATTCGCCACCATGTTTACGAAGGCGTTATCGGTTGTCTTATTAACGTGTGCTCTGTTTTCAAACACGTCTCGGCGATTTCCTGGCTCTTCGATCCGCGCAAACCAGAAGCGGGACAACGT	GCAGCGAATTCGCCACCATGTTTACGAAGGCGTTATCGGTTGTCTTATTAACGTGTGCTCTGTTTTCAAACACGTCTCGGCGATTTCCTGGCTCTTCGATCCGCGCAAACCAGAAGCGGGACAACGTCGCCGCCGCCGCCGC	GCAGCGAATTCGCCACCATGTTTACGAAGGCGTTATCGGTTGTCTTATTAACGTGTGCTCTGTTTTCAAACACGTCTCGGCGATTTCCTGGCTCTTCGATCCGCGCAAACCAGAAGCGGGACAACGTCTTCGCCGCCGCCGCCGC
ATGGATCAGGCGCTACTGGACGGGGGTTATCGCTGTTATACCGGCGAAAAGATCGATGTCTATTTCAACACTGCGATATGTCAGCATTCTGGCAATTGCGTACGTGGCAACGGCAAGTTATTTAATCTCAAACGAAAGCCGTGGATCATGCCGGATGAAGTCGACGTCGCCACTGTGGTTAAAGTGATTGATACGTGCCCGAGCGGCGCGCTGAAATACCGTCATAAATAA	lcl|NC_000913.3_cdsid_NP_418550.1 [gene=yjdI] [protein=putative 4Fe-4S mono-cluster protein] [protein_id=NP_418550.1] [location=4351843..4352073]	231	ATGGATCAGGCGCTACTGGACGGGGGTTATCGCTGTTATACCG	43	GTGCCCGAGCGGCGCGCTGAAATACCGTCATAAA	34	77	70.502	69.7846	GCAGCGAATTCGCCACCATGGATCAGGCGCTACTGGACGGGGGTTATCGCTGTTATACCG	GCAGCGAATTCGCCACCATGGATCAGGCGCTACTGGACGGGGGTTATCGCTGTTATACCGAACACGTCTCGGCGATTTCCTGGCTCTTCGATC	GCAGCGAATTCGCCACCATGGATCAGGCGCTACTGGACGGGGGTTATCGCTGTTATACCGAACACGTCTCGGCGATTTCCTGGCTCTTCGATCGTGCCCGAGCGGCGCGCTGAAATACCGTCATAAA	GCAGCGAATTCGCCACCATGGATCAGGCGCTACTGGACGGGGGTTATCGCTGTTATACCGAACACGTCTCGGCGATTTCCTGGCTCTTCGATCGTGCCCGAGCGGCGCGCTGAAATACCGTCATAAACGCCGCCGCCGCCGC	GCAGCGAATTCGCCACCATGGATCAGGCGCTACTGGACGGGGGTTATCGCTGTTATACCGAACACGTCTCGGCGATTTCCTGGCTCTTCGATCGTGCCCGAGCGGCGCGCTGAAATACCGTCATAAACGACGCCGCCGCCGCCGC
ATGAAATCAAAAGACACCCTAAAGTGGTTCCCTGCGCAGCTTCCTGAAGTAAGAATTATCCTAGGGGATGCTGTAGTGGAAGTAGCAAAACAGGGAAGACCTATCAATACCAGAACATTGCTTGATTACATTGAAGGAAACATAAAGAAAAAATCATGGCTGGATAACAAAGAATTATTACAAACAGCGATATCAGTTCTTAAAGACAACCAAAATTTAAATGGTAAAATGTAA	lcl|NC_000913.3_cdsid_NP_416062.2 [gene=ydfK] [protein=cold shock protein, function unknown, Qin prophage] [protein_id=NP_416062.2] [location=1633072..1633305]	234	ATGAAATCAAAAGACACCCTAAAGTGGTTCCCTGCGCA	38	TCAGTTCTTAAAGACAACCAAAATTTAAATGGTAAAATG	39	77	65.6416	56.8216	GCAGCGAATTCGCCACCATGAAATCAAAAGACACCCTAAAGTGGTTCCCTGCGCA	GCAGCGAATTCGCCACCATGAAATCAAAAGACACCCTAAAGTGGTTCCCTGCGCAAACACGTCTCGGCGATTTCCTGGCTCTTCGATC	GCAGCGAATTCGCCACCATGAAATCAAAAGACACCCTAAAGTGGTTCCCTGCGCAAACACGTCTCGGCGATTTCCTGGCTCTTCGATCTCAGTTCTTAAAGACAACCAAAATTTAAATGGTAAAATG	GCAGCGAATTCGCCACCATGAAATCAAAAGACACCCTAAAGTGGTTCCCTGCGCAAACACGTCTCGGCGATTTCCTGGCTCTTCGATCTCAGTTCTTAAAGACAACCAAAATTTAAATGGTAAAATGCGCCGCCGCCGCCGC	GCAGCGAATTCGCCACCATGAAATCAAAAGACACCCTAAAGTGGTTCCCTGCGCAAACACGTCTCGGCGATTTCCTGGCTCTTCGATCTCAGTTCTTAAAGACAACCAAAATTTAAATGGTAAAATGCGCCGCCGCCGCCGCCGC
ATGTCGCATCTGGATGAAGTCATCGCGCGCGTGGATGCCGCGATTGAAGAGAGCGTCATTGCCCATATGAACGAATTATTAATCGCCCTGAGCGATGACGCGGAGTTAAGTCGGGAAGATCGCTACACCCAGCAGCAACGTCTGCGCACAGCGATCGCCCATCACGGTCGCAAGCATAAAGAAGATATGGAAGCGCGCCACGAACAGTTAACCAAAGGCGGCACCATCCTCTGA	lcl|NC_000913.3_cdsid_NP_415963.1 [gene=ydcY] [protein=uncharacterized protein] [protein_id=NP_415963.1] [location=1517648..1517881]	234	ATGTCGCATCTGGATGAAGTCATCGCGCGCGTGGATGCC	39	CGCGCCACGAACAGTTAACCAAAGGCGGCACCATCCTC	38	77	72.0177	71.554	GCAGCGAATTCGCCACCATGTCGCATCTGGATGAAGTCATCGCGCGCGTGGATGCC	GCAGCGAATTCGCCACCATGTCGCATCTGGATGAAGTCATCGCGCGCGTGGATGCCAACACGTCTCGGCGATTTCCTGGCTCTTCGATC	GCAGCGAATTCGCCACCATGTCGCATCTGGATGAAGTCATCGCGCGCGTGGATGCCAACACGTCTCGGCGATTTCCTGGCTCTTCGATCCGCGCCACGAACAGTTAACCAAAGGCGGCACCATCCTC	GCAGCGAATTCGCCACCATGTCGCATCTGGATGAAGTCATCGCGCGCGTGGATGCCAACACGTCTCGGCGATTTCCTGGCTCTTCGATCCGCGCCACGAACAGTTAACCAAAGGCGGCACCATCCTCCGCCGCCGCCGCCGC	GCAGCGAATTCGCCACCATGTCGCATCTGGATGAAGTCATCGCGCGCGTGGATGCCAACACGTCTCGGCGATTTCCTGGCTCTTCGATCCGCGCCACGAACAGTTAACCAAAGGCGGCACCATCCTCAGTCGCCGCCGCCGCCGC
ATGTCAACGAAGAACAGAACCCGCAGAACAACAACCCGCAACATCCGCTTTCCTAACCAAATGATTGAACAAATTAACATCGCTCTTGAGCAAAAAGGGTCCGGGAATTTCTCAGCCTGGGTCATTGAAGCCTGCCGCCGGAGACTGTGCTCAGAAAAAAGAGTTTCTTCTGAAGCAAACAAAGAAAAGAGTGACATTACTGAATTGCTCAGAAAACAGGTCAGACCAGATTGA	lcl|NC_000913.3_cdsid_YP_588454.1 [gene=ynfO] [protein=uncharacterized protein, Qin prophage] [protein_id=YP_588454.1] [location=1636756..1636989]	234	ATGTCAACGAAGAACAGAACCCGCAGAACAACAACC	36	GTGACATTACTGAATTGCTCAGAAAACAGGTCAGACCAGAT	41	77	65.3141	63.7892	GCAGCGAATTCGCCACCATGTCAACGAAGAACAGAACCCGCAGAACAACAACC	GCAGCGAATTCGCCACCATGTCAACGAAGAACAGAACCCGCAGAACAACAACCAACACGTCTCGGCGATTTCCTGGCTCTTCGATC	GCAGCGAATTCGCCACCATGTCAACGAAGAACAGAACCCGCAGAACAACAACCAACACGTCTCGGCGATTTCCTGGCTCTTCGATCGTGACATTACTGAATTGCTCAGAAAACAGGTCAGACCAGAT	GCAGCGAATTCGCCACCATGTCAACGAAGAACAGAACCCGCAGAACAACAACCAACACGTCTCGGCGATTTCCTGGCTCTTCGATCGTGACATTACTGAATTGCTCAGAAAACAGGTCAGACCAGATCGCCGCCGCCGCCGC	GCAGCGAATTCGCCACCATGTCAACGAAGAACAGAACCCGCAGAACAACAACCAACACGTCTCGGCGATTTCCTGGCTCTTCGATCGTGACATTACTGAATTGCTCAGAAAACAGGTCAGACCAGATGATCGCCGCCGCCGCCGC
ATGCCGCACATCGACATTAAATGTTTTCCGCGTGAACTGGACGAACAACAAAAAGCAGCACTTGCTGCAGATATTACCGACGTTATTATTCGTCATCTGAACAGTAAAGACAGTTCGATAAGCATTGCTCTACAGCAGATTCAACCAGAATCTTGGCAAGCTATCTGGGATGCCGAAATCGCGCCCCAAATGGAGGCTTTGATAAAGAAACCTGGTTATAGCATGAATGCTTAA	lcl|NC_000913.3_cdsid_NP_415978.1 [gene=pptA] [protein=4-oxalocrotonate tautomerase] [protein_id=NP_415978.1] [location=1533052..1533285]	234	ATGCCGCACATCGACATTAAATGTTTTCCGCGTGAA	36	TGGAGGCTTTGATAAAGAAACCTGGTTATAGCATGAATGCT	41	77	65.7785	63.5897	GCAGCGAATTCGCCACCATGCCGCACATCGACATTAAATGTTTTCCGCGTGAA	GCAGCGAATTCGCCACCATGCCGCACATCGACATTAAATGTTTTCCGCGTGAAAACACGTCTCGGCGATTTCCTGGCTCTTCGATC	GCAGCGAATTCGCCACCATGCCGCACATCGACATTAAATGTTTTCCGCGTGAAAACACGTCTCGGCGATTTCCTGGCTCTTCGATCTGGAGGCTTTGATAAAGAAACCTGGTTATAGCATGAATGCT	GCAGCGAATTCGCCACCATGCCGCACATCGACATTAAATGTTTTCCGCGTGAAAACACGTCTCGGCGATTTCCTGGCTCTTCGATCTGGAGGCTTTGATAAAGAAACCTGGTTATAGCATGAATGCTCGCCGCCGCCGCCGC	GCAGCGAATTCGCCACCATGCCGCACATCGACATTAAATGTTTTCCGCGTGAAAACACGTCTCGGCGATTTCCTGGCTCTTCGATCTGGAGGCTTTGATAAAGAAACCTGGTTATAGCATGAATGCTAATCGCCGCCGCCGCCGC
ATGAAATCAAAAGACACCCTAAAGTGGTTCCCTGCGCAGCTTCCTGAAGTAAGAATTATCCTAGGGGATGCTGTAGTGGAAGTAGCAAAACAGGGAAGACCTATCAATACCAGAACATTGCTTGATTACATTGAAGGAAACATAAAGAAAACATCATGGCTGGATAACAAAGAATTATTACAAACAGCGATATCAGTTCTTAAAGACAACCAAAATTTAAATGGTAAAATGTAA	lcl|NC_000913.3_cdsid_NP_415893.2 [gene=ynaE] [protein=cold shock protein, Rac prophage] [protein_id=NP_415893.2] [location=complement(1433991..1434224)]	234	ATGAAATCAAAAGACACCCTAAAGTGGTTCCCTGCGCA	38	TCAGTTCTTAAAGACAACCAAAATTTAAATGGTAAAATG	39	77	65.6416	56.8216	GCAGCGAATTCGCCACCATGAAATCAAAAGACACCCTAAAGTGGTTCCCTGCGCA	GCAGCGAATTCGCCACCATGAAATCAAAAGACACCCTAAAGTGGTTCCCTGCGCAAACACGTCTCGGCGATTTCCTGGCTCTTCGATC	GCAGCGAATTCGCCACCATGAAATCAAAAGACACCCTAAAGTGGTTCCCTGCGCAAACACGTCTCGGCGATTTCCTGGCTCTTCGATCTCAGTTCTTAAAGACAACCAAAATTTAAATGGTAAAATG	GCAGCGAATTCGCCACCATGAAATCAAAAGACACCCTAAAGTGGTTCCCTGCGCAAACACGTCTCGGCGATTTCCTGGCTCTTCGATCTCAGTTCTTAAAGACAACCAAAATTTAAATGGTAAAATGCGCCGCCGCCGCCGC	GCAGCGAATTCGCCACCATGAAATCAAAAGACACCCTAAAGTGGTTCCCTGCGCAAACACGTCTCGGCGATTTCCTGGCTCTTCGATCTCAGTTCTTAAAGACAACCAAAATTTAAATGGTAAAATGAATCGCCGCCGCCGCCGC
ATGAAAAATATCGTTCCTGATTACCGCCTTGATATGGTGGGTGAACCCTGCCCTTATCCGGCAGTCGCAACCCTTGAGGCGATGCCGCAGTTAAAAAAAGGGGAAATCCTGGAAGTGGTGAGCGACTGTCCGCAGTCGATCAATAATATTCCACTGGATGCGCGTAATCACGGCTATACGGTGCTGGATATTCAGCAAGACGGGCCGACCATTCGTTATTTAATTCAGAAGTAA	lcl|NC_000913.3_cdsid_NP_416440.1 [gene=yedF] [protein=putative TusA family sulfurtransferase] [protein_id=NP_416440.1] [location=2009479..2009712]	234	ATGAAAAATATCGTTCCTGATTACCGCCTTGATATGGTGGGTGAA	45	ACGGGCCGACCATTCGTTATTTAATTCAGAAG	32	77	65.2606	61.0929	GCAGCGAATTCGCCACCATGAAAAATATCGTTCCTGATTACCGCCTTGATATGGTGGGTGAA	GCAGCGAATTCGCCACCATGAAAAATATCGTTCCTGATTACCGCCTTGATATGGTGGGTGAAAACACGTCTCGGCGATTTCCTGGCTCTTCGATC	GCAGCGAATTCGCCACCATGAAAAATATCGTTCCTGATTACCGCCTTGATATGGTGGGTGAAAACACGTCTCGGCGATTTCCTGGCTCTTCGATCACGGGCCGACCATTCGTTATTTAATTCAGAAG	GCAGCGAATTCGCCACCATGAAAAATATCGTTCCTGATTACCGCCTTGATATGGTGGGTGAAAACACGTCTCGGCGATTTCCTGGCTCTTCGATCACGGGCCGACCATTCGTTATTTAATTCAGAAGCGCCGCCGCCGCCGC	GCAGCGAATTCGCCACCATGAAAAATATCGTTCCTGATTACCGCCTTGATATGGTGGGTGAAAACACGTCTCGGCGATTTCCTGGCTCTTCGATCACGGGCCGACCATTCGTTATTTAATTCAGAAGGACCGCCGCCGCCGCCGC
ATGAAAACCAGTGTGCGCATAGGCGCTTTTGAAATCGACGACGGCGAATTACACGGTGAATCGCCAGGTGATCGAACGTTAACCATTCCTTGTAAATCTGACCCCGATTTATGTATGCAACTGGATGCCTGGGATGCTGAAACCAGTATCCCTGCCCTGCTAAATGGCGAACACTCTGTCCTTTACCGTACCCGTTACGATCAACAATCTGATGCCTGGATTATGCGTCTTGCCTGA	lcl|NC_000913.3_cdsid_NP_416350.4 [gene=yebV] [protein=uncharacterized protein] [protein_id=NP_416350.4] [location=1921780..1922016]	237	ATGAAAACCAGTGTGCGCATAGGCGCTTTTGAAATCGA	38	TACGATCAACAATCTGATGCCTGGATTATGCGTCTTGCC	39	77	66.5882	65.5287	GCAGCGAATTCGCCACCATGAAAACCAGTGTGCGCATAGGCGCTTTTGAAATCGA	GCAGCGAATTCGCCACCATGAAAACCAGTGTGCGCATAGGCGCTTTTGAAATCGAAACACGTCTCGGCGATTTCCTGGCTCTTCGATC	GCAGCGAATTCGCCACCATGAAAACCAGTGTGCGCATAGGCGCTTTTGAAATCGAAACACGTCTCGGCGATTTCCTGGCTCTTCGATCTACGATCAACAATCTGATGCCTGGATTATGCGTCTTGCC	GCAGCGAATTCGCCACCATGAAAACCAGTGTGCGCATAGGCGCTTTTGAAATCGAAACACGTCTCGGCGATTTCCTGGCTCTTCGATCTACGATCAACAATCTGATGCCTGGATTATGCGTCTTGCCCGCCGCCGCCGCCGC	GCAGCGAATTCGCCACCATGAAAACCAGTGTGCGCATAGGCGCTTTTGAAATCGAAACACGTCTCGGCGATTTCCTGGCTCTTCGATCTACGATCAACAATCTGATGCCTGGATTATGCGTCTTGCCCCCCGCCGCCGCCGCCGC
ATGCATCAAAATTCAGTGACTTTAGATTCTGCGGGAGCAATCACTCGTTACTTTGCAAAAGCTAACTTGCATACTCAGCAGGAAACTCTCGGGGAAATTGTGACTGAGATTTTGAAAGATGGACGTAATCTGAGTCGAAAGTCGCTTTGTGCCAAACTTCTTTGCCGACTGGAACACGCGACTGGGGAAGAGGAACAGAAACATTATAATGCACTAATTGGGTTGCTTTTTGAATAA	lcl|NC_000913.3_cdsid_NP_415682.1 [gene=ycgZ] [protein=RcsB connector protein for regulation of biofilm and acid-resistance] [protein_id=NP_415682.1] [location=1215789..1216025]	237	ATGCATCAAAATTCAGTGACTTTAGATTCTGCGGGAGCAATCA	43	ACATTATAATGCACTAATTGGGTTGCTTTTTGAA	34	77	65.1192	57.2906	GCAGCGAATTCGCCACCATGCATCAAAATTCAGTGACTTTAGATTCTGCGGGAGCAATCA	GCAGCGAATTCGCCACCATGCATCAAAATTCAGTGACTTTAGATTCTGCGGGAGCAATCAAACACGTCTCGGCGATTTCCTGGCTCTTCGATC	GCAGCGAATTCGCCACCATGCATCAAAATTCAGTGACTTTAGATTCTGCGGGAGCAATCAAACACGTCTCGGCGATTTCCTGGCTCTTCGATCACATTATAATGCACTAATTGGGTTGCTTTTTGAA	GCAGCGAATTCGCCACCATGCATCAAAATTCAGTGACTTTAGATTCTGCGGGAGCAATCAAACACGTCTCGGCGATTTCCTGGCTCTTCGATCACATTATAATGCACTAATTGGGTTGCTTTTTGAACGCCGCCGCCGCCGC	GCAGCGAATTCGCCACCATGCATCAAAATTCAGTGACTTTAGATTCTGCGGGAGCAATCAAACACGTCTCGGCGATTTCCTGGCTCTTCGATCACATTATAATGCACTAATTGGGTTGCTTTTTGAATCTCGCCGCCGCCGCCGC
ATGTCCCGAGTCTGCCAAGTTACTGGCAAGCGTCCGGTGACCGGTAACAACCGTTCCCACGCACTGAACGCGACTAAACGCCGTTTCCTGCCGAACCTGCACTCTCACCGTTTCTGGGTTGAGAGCGAGAAGCGTTTTGTCACCCTGCGCGTATCTGCTAAAGGTATGCGTGTAATCGATAAAAAAGGCATCGATACAGTTCTGGCTGAACTGCGTGCCCGTGGCGAAAAGTACTAA	lcl|NC_000913.3_cdsid_NP_418094.1 [gene=rpmB] [protein=50S ribosomal subunit protein L28] [protein_id=NP_418094.1] [location=complement(3811438..3811674)]	237	ATGTCCCGAGTCTGCCAAGTTACTGGCAAGCGTCCGGT	38	ACAGTTCTGGCTGAACTGCGTGCCCGTGGCGAAAAGTAC	39	77	71.1028	70.7823	GCAGCGAATTCGCCACCATGTCCCGAGTCTGCCAAGTTACTGGCAAGCGTCCGGT	GCAGCGAATTCGCCACCATGTCCCGAGTCTGCCAAGTTACTGGCAAGCGTCCGGTAACACGTCTCGGCGATTTCCTGGCTCTTCGATC	GCAGCGAATTCGCCACCATGTCCCGAGTCTGCCAAGTTACTGGCAAGCGTCCGGTAACACGTCTCGGCGATTTCCTGGCTCTTCGATCACAGTTCTGGCTGAACTGCGTGCCCGTGGCGAAAAGTAC	GCAGCGAATTCGCCACCATGTCCCGAGTCTGCCAAGTTACTGGCAAGCGTCCGGTAACACGTCTCGGCGATTTCCTGGCTCTTCGATCACAGTTCTGGCTGAACTGCGTGCCCGTGGCGAAAAGTACCGCCGCCGCCGCCGC	GCAGCGAATTCGCCACCATGTCCCGAGTCTGCCAAGTTACTGGCAAGCGTCCGGTAACACGTCTCGGCGATTTCCTGGCTCTTCGATCACAGTTCTGGCTGAACTGCGTGCCCGTGGCGAAAAGTACTGTCGCCGCCGCCGCCGC
GTGAAGTTTATGCTCAATGCAACAGGATTGCCCTTACAAGATCTGGTGTTCGGTGCGTCCGTCTACTTTCCTCCGTTTTTCAAAGCATTCGCGTTTGGATTCGTCATCTGGCTTGTCGTACACCGCCTGCTTCGTGGCTGGATCTACGCCGGTGACATCTGGCATCCCTTGTTAATGGATTTATCGCTGTTTGCGATTTGCGTTTGCCTTGCTCTGGCAATACTGATTGCGTGGTAA	lcl|NC_000913.3_cdsid_NP_416160.1 [gene=ydhI] [protein=DUF1656 family putative inner membrane efflux pump associated protein] [protein_id=NP_416160.1] [location=1721025..1721261]	237	GTGAAGTTTATGCTCAATGCAACAGGATTGCCCTTACAAGATCTG	45	TTTGCCTTGCTCTGGCAATACTGATTGCGTGG	32	77	65.4348	64.7814	GCAGCGAATTCGCCACCGTGAAGTTTATGCTCAATGCAACAGGATTGCCCTTACAAGATCTG	GCAGCGAATTCGCCACCGTGAAGTTTATGCTCAATGCAACAGGATTGCCCTTACAAGATCTGAACACGTCTCGGCGATTTCCTGGCTCTTCGATC	GCAGCGAATTCGCCACCGTGAAGTTTATGCTCAATGCAACAGGATTGCCCTTACAAGATCTGAACACGTCTCGGCGATTTCCTGGCTCTTCGATCTTTGCCTTGCTCTGGCAATACTGATTGCGTGG	GCAGCGAATTCGCCACCGTGAAGTTTATGCTCAATGCAACAGGATTGCCCTTACAAGATCTGAACACGTCTCGGCGATTTCCTGGCTCTTCGATCTTTGCCTTGCTCTGGCAATACTGATTGCGTGGCGCCGCCGCCGCCGC	GCAGCGAATTCGCCACCGTGAAGTTTATGCTCAATGCAACAGGATTGCCCTTACAAGATCTGAACACGTCTCGGCGATTTCCTGGCTCTTCGATCTTTGCCTTGCTCTGGCAATACTGATTGCGTGGTCACGCCGCCGCCGCCGC
ATGAAAGCTACTAAACTGGTACTGGGCGCGGTAATCCTGGGTTCTACTCTGCTGGCAGGTTGCTCCAGCAACGCTAAAATCGATCAGCTGTCTTCTGACGTTCAGACTCTGAACGCTAAAGTTGACCAGCTGAGCAACGACGTGAACGCAATGCGTTCCGACGTTCAGGCTGCTAAAGATGACGCAGCTCGTGCTAACCAGCGTCTGGACAACATGGCTACTAAATACCGCAAGTAA	lcl|NC_000913.3_cdsid_NP_416192.1 [gene=lpp] [protein=murein lipoprotein] [protein_id=NP_416192.1] [location=1757421..1757657]	237	ATGAAAGCTACTAAACTGGTACTGGGCGCGGTAATCCTGG	40	CCAGCGTCTGGACAACATGGCTACTAAATACCGCAAG	37	77	67.0445	66.0388	GCAGCGAATTCGCCACCATGAAAGCTACTAAACTGGTACTGGGCGCGGTAATCCTGG	GCAGCGAATTCGCCACCATGAAAGCTACTAAACTGGTACTGGGCGCGGTAATCCTGGAACACGTCTCGGCGATTTCCTGGCTCTTCGATC	GCAGCGAATTCGCCACCATGAAAGCTACTAAACTGGTACTGGGCGCGGTAATCCTGGAACACGTCTCGGCGATTTCCTGGCTCTTCGATCCCAGCGTCTGGACAACATGGCTACTAAATACCGCAAG	GCAGCGAATTCGCCACCATGAAAGCTACTAAACTGGTACTGGGCGCGGTAATCCTGGAACACGTCTCGGCGATTTCCTGGCTCTTCGATCCCAGCGTCTGGACAACATGGCTACTAAATACCGCAAGCGCCGCCGCCGCCGC	GCAGCGAATTCGCCACCATGAAAGCTACTAAACTGGTACTGGGCGCGGTAATCCTGGAACACGTCTCGGCGATTTCCTGGCTCTTCGATCCCAGCGTCTGGACAACATGGCTACTAAATACCGCAAGCTCCGCCGCCGCCGCCGC
ATGGCTTCACTTATTCAGGTGCGCGATTTGCTGGCGTTACGGGGCCGTATGGAAGCGGCCCAGATAAGCCAGACATTGAACACTCCACAGCCAATGATTAACGCCATGCTGCAACAACTGGAAAGTATGGGCAAAGCCGTGCGGATTCAGGAAGAACCTGACGGCTGCCTCTCTGGCAGTTGTAAAAGCTGCCCGGAAGGAAAAGCCTGTCTGCGCGAGTGGTGGGCGCTGCGTTAA	lcl|NC_000913.3_cdsid_NP_417869.1 [gene=feoC] [protein=putative DNA-binding transcriptional regulator] [protein_id=NP_417869.1] [location=3542728..3542964]	237	ATGGCTTCACTTATTCAGGTGCGCGATTTGCTGGCGTTACGGGGCCGTAT	50	TGTCTGCGCGAGTGGTGGGCGCTGCGT	27	77	73.7919	71.5771	GCAGCGAATTCGCCACCATGGCTTCACTTATTCAGGTGCGCGATTTGCTGGCGTTACGGGGCCGTAT	GCAGCGAATTCGCCACCATGGCTTCACTTATTCAGGTGCGCGATTTGCTGGCGTTACGGGGCCGTATAACACGTCTCGGCGATTTCCTGGCTCTTCGATC	GCAGCGAATTCGCCACCATGGCTTCACTTATTCAGGTGCGCGATTTGCTGGCGTTACGGGGCCGTATAACACGTCTCGGCGATTTCCTGGCTCTTCGATCTGTCTGCGCGAGTGGTGGGCGCTGCGT	GCAGCGAATTCGCCACCATGGCTTCACTTATTCAGGTGCGCGATTTGCTGGCGTTACGGGGCCGTATAACACGTCTCGGCGATTTCCTGGCTCTTCGATCTGTCTGCGCGAGTGGTGGGCGCTGCGTCGCCGCCGCCGCCGC	GCAGCGAATTCGCCACCATGGCTTCACTTATTCAGGTGCGCGATTTGCTGGCGTTACGGGGCCGTATAACACGTCTCGGCGATTTCCTGGCTCTTCGATCTGTCTGCGCGAGTGGTGGGCGCTGCGTGTGCGCCGCCGCCGCCGC
GTGCCCGTTATTGCCATTATCGCCATTGTTATCATCGTCATCATTCTGAACAAAACCGGAGTGTCCGACAGCCTCACGGCCCTGACACTTGCAACCGTTGCCGCACTACTGACGGGAGGTGGTGCAGCCGGTGCTGCCAGTGTCGCGCTGACGCCGTTCGTCGGCGTGCCGGTGGGTATTTTTGTGGGAATTTATGTCTTTGCCAAAGTGGTTCGTCTGATTTCAGGGAAAAAATAA	lcl|NC_000913.3_cdsid_YP_026174.2 [gene=ypjK] [protein=CP4-57 prophage; putative inner membrane protein] [protein_id=YP_026174.2] [location=2770445..2770681]	237	GTGCCCGTTATTGCCATTATCGCCATTGTTATCATCGT	38	GTCTTTGCCAAAGTGGTTCGTCTGATTTCAGGGAAAAAA	39	77	65.0557	63.9897	GCAGCGAATTCGCCACCGTGCCCGTTATTGCCATTATCGCCATTGTTATCATCGT	GCAGCGAATTCGCCACCGTGCCCGTTATTGCCATTATCGCCATTGTTATCATCGTAACACGTCTCGGCGATTTCCTGGCTCTTCGATC	GCAGCGAATTCGCCACCGTGCCCGTTATTGCCATTATCGCCATTGTTATCATCGTAACACGTCTCGGCGATTTCCTGGCTCTTCGATCGTCTTTGCCAAAGTGGTTCGTCTGATTTCAGGGAAAAAA	GCAGCGAATTCGCCACCGTGCCCGTTATTGCCATTATCGCCATTGTTATCATCGTAACACGTCTCGGCGATTTCCTGGCTCTTCGATCGTCTTTGCCAAAGTGGTTCGTCTGATTTCAGGGAAAAAACGCCGCCGCCGCCGC	GCAGCGAATTCGCCACCGTGCCCGTTATTGCCATTATCGCCATTGTTATCATCGTAACACGTCTCGGCGATTTCCTGGCTCTTCGATCGTCTTTGCCAAAGTGGTTCGTCTGATTTCAGGGAAAAAATGGCGCCGCCGCCGCCGC
ATGAGCACTATCGAAGAACGCGTTAAGAAAATTATCGGCGAACAGCTGGGCGTTAAGCAGGAAGAAGTTACCAACAATGCTTCTTTCGTTGAAGACCTGGGCGCGGATTCTCTTGACACCGTTGAGCTGGTAATGGCTCTGGAAGAAGAGTTTGATACTGAGATTCCGGACGAAGAAGCTGAGAAAATCACCACCGTTCAGGCTGCCATTGATTACATCAACGGCCACCAGGCGTAA	lcl|NC_000913.3_cdsid_NP_415612.1 [gene=acpP] [protein=acyl carrier protein (ACP)] [protein_id=NP_415612.1] [location=1151615..1151851]	237	ATGAGCACTATCGAAGAACGCGTTAAGAAAATTATCGGCGAACAGCT	47	GCCATTGATTACATCAACGGCCACCAGGCG	30	77	67.5361	65.3643	GCAGCGAATTCGCCACCATGAGCACTATCGAAGAACGCGTTAAGAAAATTATCGGCGAACAGCT	GCAGCGAATTCGCCACCATGAGCACTATCGAAGAACGCGTTAAGAAAATTATCGGCGAACAGCTAACACGTCTCGGCGATTTCCTGGCTCTTCGATC	GCAGCGAATTCGCCACCATGAGCACTATCGAAGAACGCGTTAAGAAAATTATCGGCGAACAGCTAACACGTCTCGGCGATTTCCTGGCTCTTCGATCGCCATTGATTACATCAACGGCCACCAGGCG	GCAGCGAATTCGCCACCATGAGCACTATCGAAGAACGCGTTAAGAAAATTATCGGCGAACAGCTAACACGTCTCGGCGATTTCCTGGCTCTTCGATCGCCATTGATTACATCAACGGCCACCAGGCGCGCCGCCGCCGCCGC	GCAGCGAATTCGCCACCATGAGCACTATCGAAGAACGCGTTAAGAAAATTATCGGCGAACAGCTAACACGTCTCGGCGATTTCCTGGCTCTTCGATCGCCATTGATTACATCAACGGCCACCAGGCGGCGCGCCGCCGCCGCCGC
ATGTTGCAACGTACGCTGGGCAGTGGCTGGGGAGTGTTGCTGCCGGGATTGCTGATTGCAGGGCTGATGTATGCGGATTTATCGTCAGATCAGTGGCGGATTGTCATTCTGATGGGATTAGTATTGACGCCGATGATGCTGTATCACAAACAGTTGCGGCATTACATTTTGCTACCATCGTGCCTGGCACTTATTGCTGGCATCATGCTGATGATAATGAATTTGAATCAGGGATGA	lcl|NC_000913.3_cdsid_YP_588478.1 [gene=yjjZ] [protein=uncharacterized protein] [protein_id=YP_588478.1] [location=4605804..4606040]	237	ATGTTGCAACGTACGCTGGGCAGTGGCTGGGGA	33	TTATTGCTGGCATCATGCTGATGATAATGAATTTGAATCAGGGA	44	77	70.6805	63.7428	GCAGCGAATTCGCCACCATGTTGCAACGTACGCTGGGCAGTGGCTGGGGA	GCAGCGAATTCGCCACCATGTTGCAACGTACGCTGGGCAGTGGCTGGGGAAACACGTCTCGGCGATTTCCTGGCTCTTCGATC	GCAGCGAATTCGCCACCATGTTGCAACGTACGCTGGGCAGTGGCTGGGGAAACACGTCTCGGCGATTTCCTGGCTCTTCGATCTTATTGCTGGCATCATGCTGATGATAATGAATTTGAATCAGGGA	GCAGCGAATTCGCCACCATGTTGCAACGTACGCTGGGCAGTGGCTGGGGAAACACGTCTCGGCGATTTCCTGGCTCTTCGATCTTATTGCTGGCATCATGCTGATGATAATGAATTTGAATCAGGGACGCCGCCGCCGCCGC	GCAGCGAATTCGCCACCATGTTGCAACGTACGCTGGGCAGTGGCTGGGGAAACACGTCTCGGCGATTTCCTGGCTCTTCGATCTTATTGCTGGCATCATGCTGATGATAATGAATTTGAATCAGGGAGGACGCCGCCGCCGCCGC
ATGTTTAAAAAATCTGTTTTATTTGCAACACTATTATCTGGCGTTATGGCATTTTCCACCAATGCAGATGATAAAATAATTCTGAAACATATCAGCGTCTCGTCAGTATCAGCATCACCGACAGTTCTGGAGGATACCATTGCTGATATAGCCAGAAAATATAATGCTTCATCCTGGAAAGTCACATCGATGCGAATTGATAATAATTCAACCGCAACAGCAGTATTGTATAAATAA	lcl|NC_000913.3_cdsid_NP_414837.2 [gene=rclB] [protein=reactive chlorine species (RCS) stress resistance periplasmic protein] [protein_id=NP_414837.2] [location=complement(318331..318567)]	237	FAILED
ATGCGATTCATCATTCGCACAGTTATGCTGATAGCACTGGTATGGATAGGATTATTACTCAGCGGATATGGCGTTTTGATTGGAAGCAAAGAGAATGCCGCAGGATTAGGTTTGCAATGTACCTATCTGACTGCCAGAGGCACCAGCACGGTACAATACTTGCACACTAAAAGTGGTTTTTTGGGGATAACAGATTGCCCGCTGTTACGCAAAAGCAATATCGTGGTCGATAATGGTTAA	lcl|NC_000913.3_cdsid_YP_588456.1 [gene=yobH] [protein=uncharacterized protein] [protein_id=YP_588456.1] [location=1908925..1909164]	240	ATGCGATTCATCATTCGCACAGTTATGCTGATAGCACTGGTAT	43	GTTACGCAAAAGCAATATCGTGGTCGATAATGGT	34	77	65.8161	61.4423	GCAGCGAATTCGCCACCATGCGATTCATCATTCGCACAGTTATGCTGATAGCACTGGTAT	GCAGCGAATTCGCCACCATGCGATTCATCATTCGCACAGTTATGCTGATAGCACTGGTATAACACGTCTCGGCGATTTCCTGGCTCTTCGATC	GCAGCGAATTCGCCACCATGCGATTCATCATTCGCACAGTTATGCTGATAGCACTGGTATAACACGTCTCGGCGATTTCCTGGCTCTTCGATCGTTACGCAAAAGCAATATCGTGGTCGATAATGGT	GCAGCGAATTCGCCACCATGCGATTCATCATTCGCACAGTTATGCTGATAGCACTGGTATAACACGTCTCGGCGATTTCCTGGCTCTTCGATCGTTACGCAAAAGCAATATCGTGGTCGATAATGGTCGCCGCCGCCGCCGC	GCAGCGAATTCGCCACCATGCGATTCATCATTCGCACAGTTATGCTGATAGCACTGGTATAACACGTCTCGGCGATTTCCTGGCTCTTCGATCGTTACGCAAAAGCAATATCGTGGTCGATAATGGTCATCGCCGCCGCCGCCGC
ATGACCCAATCCGTGTTGCTGCCACCGGGGCCTTTCACCCGGAGACAAGCGCAAGCGGTCACTACCACGTACAGCAATATCACACTCGAAGACGACCAGGGCAGTCACTTCCGTCTGGTGGTTCGTGATACTGAAGGCCGGATGGTCTGGCGGGCATGGAACTTTGAGCCGGATGCCGGTGAAGGTCTTAACCGCTATATCCGCACCTCAGGCATCCGTACAGACACGGCCACCCGCTGA	lcl|NC_000913.3_cdsid_NP_414783.1 [gene=ykfF] [protein=CP4-6 prophage; uncharacterized protein] [protein_id=NP_414783.1] [location=complement(265304..265543)]	240	ATGACCCAATCCGTGTTGCTGCCACCGGGGCCTTTCACCCG	41	CGCACCTCAGGCATCCGTACAGACACGGCCACCCGC	36	77	74.6514	73.8772	GCAGCGAATTCGCCACCATGACCCAATCCGTGTTGCTGCCACCGGGGCCTTTCACCCG	GCAGCGAATTCGCCACCATGACCCAATCCGTGTTGCTGCCACCGGGGCCTTTCACCCGAACACGTCTCGGCGATTTCCTGGCTCTTCGATC	GCAGCGAATTCGCCACCATGACCCAATCCGTGTTGCTGCCACCGGGGCCTTTCACCCGAACACGTCTCGGCGATTTCCTGGCTCTTCGATCCGCACCTCAGGCATCCGTACAGACACGGCCACCCGC	GCAGCGAATTCGCCACCATGACCCAATCCGTGTTGCTGCCACCGGGGCCTTTCACCCGAACACGTCTCGGCGATTTCCTGGCTCTTCGATCCGCACCTCAGGCATCCGTACAGACACGGCCACCCGCCGCCGCCGCCGCCGC	GCAGCGAATTCGCCACCATGACCCAATCCGTGTTGCTGCCACCGGGGCCTTTCACCCGAACACGTCTCGGCGATTTCCTGGCTCTTCGATCCGCACCTCAGGCATCCGTACAGACACGGCCACCCGCTCACGCCGCCGCCGCCGC
ATGGACTCTATTCACGGTCATGAAGTGTTAAATATGATGATTGAATCAGGCGAGCAATATACGCATGCCAGTCTGGAAGCTGCGATTAAAGCGCGTTTTGGTGAACAGGCACGTTTTCACACCTGCTCGGCAGAAGGGATGACAGCGGGAGAGCTGGTAGCGTTTCTGGCAGCAAAAGGCAAATTTATACCTTCGAAAGACGGTTTTTCGACCGATCAGAGTAAGATTTGCCGTCACTGA	lcl|NC_000913.3_cdsid_NP_416419.1 [gene=yecH] [protein=DUF2492 family protein] [protein_id=NP_416419.1] [location=complement(1989251..1989490)]	240	FAILED
GTGGCGGAGCAATTAGAGTTCTTTCCCGTCCAGAGCCCGTGCCGGGGAATTTGCCAGTCTGACGAACGCGGGTTTTGTCGCGGCTGTTTTCGTAGTCGTGATGAGCGTTTTAACTGGAATAAAATGAGCGATGGCGAAAAACAAGAGGTGCTGCGCCTTTGTCGGCAGCGATTAATGCGCAAATTACGCGCAAATAAGCCAGCGTCATCAGACGAACCGGAGCAACCATCACTCTTTTGA	lcl|NC_000913.3_cdsid_NP_416165.2 [gene=ydhL] [protein=DUF1289 family protein] [protein_id=NP_416165.2] [location=complement(1725681..1725920)]	240	GTGGCGGAGCAATTAGAGTTCTTTCCCGTCCAGAGCCC	38	CCAGCGTCATCAGACGAACCGGAGCAACCATCACTCTTT	39	77	69.2362	68.9222	GCAGCGAATTCGCCACCGTGGCGGAGCAATTAGAGTTCTTTCCCGTCCAGAGCCC	GCAGCGAATTCGCCACCGTGGCGGAGCAATTAGAGTTCTTTCCCGTCCAGAGCCCAACACGTCTCGGCGATTTCCTGGCTCTTCGATC	GCAGCGAATTCGCCACCGTGGCGGAGCAATTAGAGTTCTTTCCCGTCCAGAGCCCAACACGTCTCGGCGATTTCCTGGCTCTTCGATCCCAGCGTCATCAGACGAACCGGAGCAACCATCACTCTTT	GCAGCGAATTCGCCACCGTGGCGGAGCAATTAGAGTTCTTTCCCGTCCAGAGCCCAACACGTCTCGGCGATTTCCTGGCTCTTCGATCCCAGCGTCATCAGACGAACCGGAGCAACCATCACTCTTTCGCCGCCGCCGCCGC	GCAGCGAATTCGCCACCGTGGCGGAGCAATTAGAGTTCTTTCCCGTCCAGAGCCCAACACGTCTCGGCGATTTCCTGGCTCTTCGATCCCAGCGTCATCAGACGAACCGGAGCAACCATCACTCTTTTGCCGCCGCCGCCGCCGC
ATGGGTAGCATTAACCTGCGTATTGACGATGAACTTAAAGCGCGTTCTTACGCCGCGCTTGAAAAAATGGGTGTAACTCCTTCTGAAGCGCTTCGTCTCATGCTCGAGTATATCGCTGACAATGAACGCTTGCCGTTCAAACAGACACTCCTGAGTGATGAAGATGCTGAACTTGTGGAGATAGTGAAAGAACGGCTTCGTAATCCTAAGCCAGTACGTGTGACGCTGGATGAACTCTGA	lcl|NC_000913.3_cdsid_NP_416082.1 [gene=relB] [protein=Qin prophage; bifunctional antitoxin of the RelE-RelB toxin-antitoxin system/ transcriptional repressor] [protein_id=NP_416082.1] [location=complement(1645633..1645872)]	240	ATGGGTAGCATTAACCTGCGTATTGACGATGAACTTAAAGCGC	43	TCCTAAGCCAGTACGTGTGACGCTGGATGAACTC	34	77	66.4154	65.4233	GCAGCGAATTCGCCACCATGGGTAGCATTAACCTGCGTATTGACGATGAACTTAAAGCGC	GCAGCGAATTCGCCACCATGGGTAGCATTAACCTGCGTATTGACGATGAACTTAAAGCGCAACACGTCTCGGCGATTTCCTGGCTCTTCGATC	GCAGCGAATTCGCCACCATGGGTAGCATTAACCTGCGTATTGACGATGAACTTAAAGCGCAACACGTCTCGGCGATTTCCTGGCTCTTCGATCTCCTAAGCCAGTACGTGTGACGCTGGATGAACTC	GCAGCGAATTCGCCACCATGGGTAGCATTAACCTGCGTATTGACGATGAACTTAAAGCGCAACACGTCTCGGCGATTTCCTGGCTCTTCGATCTCCTAAGCCAGTACGTGTGACGCTGGATGAACTCCGCCGCCGCCGCCGC	GCAGCGAATTCGCCACCATGGGTAGCATTAACCTGCGTATTGACGATGAACTTAAAGCGCAACACGTCTCGGCGATTTCCTGGCTCTTCGATCTCCTAAGCCAGTACGTGTGACGCTGGATGAACTCAGTCGCCGCCGCCGCCGC
ATGGATGTACAGCAGTTTTTTGTCGTTGCCGTTTTTTTCCTTATCCCGATATTTTGTTTCCGCGAAGCATGGAAAGGCTGGCGCGCAGGCGCGATTGATAAACGGGTTAAAAATGCACCGGAACCGGTGTATGTCTGGCGAGCAAAAAATCCCGGACTCTTTTTCGCTTATATGGTGGCATATATCGGCTTCGGAATTTTATCTATCGGCATGATTGTTTATCTTATTTTCTATCGTTAA	lcl|NC_000913.3_cdsid_NP_416650.1 [gene=yeiS] [protein=DUF2542 family protein] [protein_id=NP_416650.1] [location=2233600..2233839]	240	ATGGATGTACAGCAGTTTTTTGTCGTTGCCGTTTTTTTCCTTATCC	46	CGGCATGATTGTTTATCTTATTTTCTATCGT	31	77	65.7382	55.1574	GCAGCGAATTCGCCACCATGGATGTACAGCAGTTTTTTGTCGTTGCCGTTTTTTTCCTTATCC	GCAGCGAATTCGCCACCATGGATGTACAGCAGTTTTTTGTCGTTGCCGTTTTTTTCCTTATCCAACACGTCTCGGCGATTTCCTGGCTCTTCGATC	GCAGCGAATTCGCCACCATGGATGTACAGCAGTTTTTTGTCGTTGCCGTTTTTTTCCTTATCCAACACGTCTCGGCGATTTCCTGGCTCTTCGATCCGGCATGATTGTTTATCTTATTTTCTATCGT	GCAGCGAATTCGCCACCATGGATGTACAGCAGTTTTTTGTCGTTGCCGTTTTTTTCCTTATCCAACACGTCTCGGCGATTTCCTGGCTCTTCGATCCGGCATGATTGTTTATCTTATTTTCTATCGTCGCCGCCGCCGCCGC	GCAGCGAATTCGCCACCATGGATGTACAGCAGTTTTTTGTCGTTGCCGTTTTTTTCCTTATCCAACACGTCTCGGCGATTTCCTGGCTCTTCGATCCGGCATGATTGTTTATCTTATTTTCTATCGTCATCGCCGCCGCCGCCGC
ATGGAAAACCTGAATATGGATCTGCTGTACATGGCTGCCGCTGTGATGATGGGTCTGGCGGCAATCGGTGCTGCGATCGGTATCGGCATCCTCGGGGGTAAATTCCTGGAAGGCGCAGCGCGTCAACCTGATCTGATTCCTCTGCTGCGTACTCAGTTCTTTATCGTTATGGGTCTGGTGGATGCTATCCCGATGATCGCTGTAGGTCTGGGTCTGTACGTGATGTTCGCTGTCGCGTAG	lcl|NC_000913.3_cdsid_NP_418193.1 [gene=atpE] [protein=F0 sector of membrane-bound ATP synthase, subunit c] [protein_id=NP_418193.1] [location=complement(3920950..3921189)]	240	ATGGAAAACCTGAATATGGATCTGCTGTACATGGCTGCCGCT	42	TAGGTCTGGGTCTGTACGTGATGTTCGCTGTCGCG	35	77	68.1076	67.9832	GCAGCGAATTCGCCACCATGGAAAACCTGAATATGGATCTGCTGTACATGGCTGCCGCT	GCAGCGAATTCGCCACCATGGAAAACCTGAATATGGATCTGCTGTACATGGCTGCCGCTAACACGTCTCGGCGATTTCCTGGCTCTTCGATC	GCAGCGAATTCGCCACCATGGAAAACCTGAATATGGATCTGCTGTACATGGCTGCCGCTAACACGTCTCGGCGATTTCCTGGCTCTTCGATCTAGGTCTGGGTCTGTACGTGATGTTCGCTGTCGCG	GCAGCGAATTCGCCACCATGGAAAACCTGAATATGGATCTGCTGTACATGGCTGCCGCTAACACGTCTCGGCGATTTCCTGGCTCTTCGATCTAGGTCTGGGTCTGTACGTGATGTTCGCTGTCGCGCGCCGCCGCCGCCGC	GCAGCGAATTCGCCACCATGGAAAACCTGAATATGGATCTGCTGTACATGGCTGCCGCTAACACGTCTCGGCGATTTCCTGGCTCTTCGATCTAGGTCTGGGTCTGTACGTGATGTTCGCTGTCGCGACCCGCCGCCGCCGCCGC
ATGAAGAAACCGCTCCGCCAGCAAAACCGCCAGATTATTAGCTATGTCCCACGCACGGAACCCGCGCCGCCAGAACATGCGATAAAGATGGATTCGTTTCGTGATGTCTGGATGCTGCGTGGCAAATATGTTGCGTTTGTACTGATGGGAGAGTCATTTCTGCGCTCACCGGCGTTTACTGTGCCTGAATCTGCCCAACGTTGGGCAAATCAGATCCGCCAGGAAGGGGAAGTGACTGAGTAA	lcl|NC_000913.3_cdsid_NP_416245.2 [gene=cedA] [protein=cell division modulator] [protein_id=NP_416245.2] [location=complement(1813421..1813663)]	243	ATGAAGAAACCGCTCCGCCAGCAAAACCGCCAGATTATTAG	41	GCAAATCAGATCCGCCAGGAAGGGGAAGTGACTGAG	36	77	68.0117	67.0692	GCAGCGAATTCGCCACCATGAAGAAACCGCTCCGCCAGCAAAACCGCCAGATTATTAG	GCAGCGAATTCGCCACCATGAAGAAACCGCTCCGCCAGCAAAACCGCCAGATTATTAGAACACGTCTCGGCGATTTCCTGGCTCTTCGATC	GCAGCGAATTCGCCACCATGAAGAAACCGCTCCGCCAGCAAAACCGCCAGATTATTAGAACACGTCTCGGCGATTTCCTGGCTCTTCGATCGCAAATCAGATCCGCCAGGAAGGGGAAGTGACTGAG	GCAGCGAATTCGCCACCATGAAGAAACCGCTCCGCCAGCAAAACCGCCAGATTATTAGAACACGTCTCGGCGATTTCCTGGCTCTTCGATCGCAAATCAGATCCGCCAGGAAGGGGAAGTGACTGAGCGCCGCCGCCGCCGC	GCAGCGAATTCGCCACCATGAAGAAACCGCTCCGCCAGCAAAACCGCCAGATTATTAGAACACGTCTCGGCGATTTCCTGGCTCTTCGATCGCAAATCAGATCCGCCAGGAAGGGGAAGTGACTGAGCTTCGCCGCCGCCGCCGC
ATGAAAAAAGTTCTGTATGGCATTTTTGCCATATCTGCGCTTGCGGCGACTTCTGCGTGGGCTGCACCTGTACAGGTGGGCGAAGCGGCAGGGTCGGCAGCAACGTCGGTTTCGGCGGGGAGTTCCTCCGCGACCAGCGTCAGCACCGTAAGCTCGGCGGTGGGTGTCGCGCTTGCGGCAACCGGTGGCGGTGATGGTTCTAATACCGGGACCACCACAACCACGACCACCAGTACCCAGTAA	lcl|NC_000913.3_cdsid_NP_418450.1 [gene=yjbE] [protein=extracellular polysaccharide production threonine-rich protein] [protein_id=NP_418450.1] [location=4235906..4236148]	243	ATGAAAAAAGTTCTGTATGGCATTTTTGCCATATCTGCGCTTGCGG	46	GACCACCACAACCACGACCACCAGTACCCAG	31	77	67.1583	66.5922	GCAGCGAATTCGCCACCATGAAAAAAGTTCTGTATGGCATTTTTGCCATATCTGCGCTTGCGG	GCAGCGAATTCGCCACCATGAAAAAAGTTCTGTATGGCATTTTTGCCATATCTGCGCTTGCGGAACACGTCTCGGCGATTTCCTGGCTCTTCGATC	GCAGCGAATTCGCCACCATGAAAAAAGTTCTGTATGGCATTTTTGCCATATCTGCGCTTGCGGAACACGTCTCGGCGATTTCCTGGCTCTTCGATCGACCACCACAACCACGACCACCAGTACCCAG	GCAGCGAATTCGCCACCATGAAAAAAGTTCTGTATGGCATTTTTGCCATATCTGCGCTTGCGGAACACGTCTCGGCGATTTCCTGGCTCTTCGATCGACCACCACAACCACGACCACCAGTACCCAGCGCCGCCGCCGCCGC	GCAGCGAATTCGCCACCATGAAAAAAGTTCTGTATGGCATTTTTGCCATATCTGCGCTTGCGGAACACGTCTCGGCGATTTCCTGGCTCTTCGATCGACCACCACAACCACGACCACCAGTACCCAGTCCCGCCGCCGCCGCCGC
ATGCTGGAACTACTTTTTGTGATTGGCTTTTTTGTCATGCTGATGGTCACCGGCGTTTCGTTGCTGGGCATTATCGCCGCGCTGGTTGTGGCGACGGCCATTATGTTCCTCGGCGGTATGCTGGCATTGATGATTAAGTTGCTGCCGTGGTTACTACTGGCGATTGCGGTGGTGTGGGTTATTAAGGCGATTAAAGCACCAAAAGTGCCGAAATATCAGCGTTATGACCGCTGGCGTTACTAA	lcl|NC_000913.3_cdsid_NP_418474.4 [gene=pspG] [protein=phage shock protein G] [protein_id=NP_418474.4] [location=4262840..4263082]	243	ATGCTGGAACTACTTTTTGTGATTGGCTTTTTTGTCATGCTGATGGT	47	AAATATCAGCGTTATGACCGCTGGCGTTAC	30	77	66.3004	61.4209	GCAGCGAATTCGCCACCATGCTGGAACTACTTTTTGTGATTGGCTTTTTTGTCATGCTGATGGT	GCAGCGAATTCGCCACCATGCTGGAACTACTTTTTGTGATTGGCTTTTTTGTCATGCTGATGGTAACACGTCTCGGCGATTTCCTGGCTCTTCGATC	GCAGCGAATTCGCCACCATGCTGGAACTACTTTTTGTGATTGGCTTTTTTGTCATGCTGATGGTAACACGTCTCGGCGATTTCCTGGCTCTTCGATCAAATATCAGCGTTATGACCGCTGGCGTTAC	GCAGCGAATTCGCCACCATGCTGGAACTACTTTTTGTGATTGGCTTTTTTGTCATGCTGATGGTAACACGTCTCGGCGATTTCCTGGCTCTTCGATCAAATATCAGCGTTATGACCGCTGGCGTTACCGCCGCCGCCGCCGC	GCAGCGAATTCGCCACCATGCTGGAACTACTTTTTGTGATTGGCTTTTTTGTCATGCTGATGGTAACACGTCTCGGCGATTTCCTGGCTCTTCGATCAAATATCAGCGTTATGACCGCTGGCGTTACCTTCGCCGCCGCCGCCGC
ATGGACACTCGTTTTGTTCAGGCCCATAAAGAGGCGCGCTGGGCGCTGGGGCTGACCCTTTTGTATCTGGCAGTTTGGTTAGTAGCCGCTTACTTATCTGGCGTTGCCCCCGGTTTTACCGGCTTTCCGCGCTGGTTTGAGATGGCCTGCATCCTGACGCCGCTGCTGTTTATTGGACTGTGCTGGGCGATGGTGAAATTTATCTATCGCGATATCCCACTGGAGGATGACGATGCAGCTTGA	lcl|NC_000913.3_cdsid_NP_417723.1 [gene=yhdT] [protein=DUF997 family putative inner membrane protein] [protein_id=NP_417723.1] [location=3407375..3407617]	243	ATGGACACTCGTTTTGTTCAGGCCCATAAAGAGGCGC	37	TATCTATCGCGATATCCCACTGGAGGATGACGATGCAGCT	40	77	67.4599	67.0987	GCAGCGAATTCGCCACCATGGACACTCGTTTTGTTCAGGCCCATAAAGAGGCGC	GCAGCGAATTCGCCACCATGGACACTCGTTTTGTTCAGGCCCATAAAGAGGCGCAACACGTCTCGGCGATTTCCTGGCTCTTCGATC	GCAGCGAATTCGCCACCATGGACACTCGTTTTGTTCAGGCCCATAAAGAGGCGCAACACGTCTCGGCGATTTCCTGGCTCTTCGATCTATCTATCGCGATATCCCACTGGAGGATGACGATGCAGCT	GCAGCGAATTCGCCACCATGGACACTCGTTTTGTTCAGGCCCATAAAGAGGCGCAACACGTCTCGGCGATTTCCTGGCTCTTCGATCTATCTATCGCGATATCCCACTGGAGGATGACGATGCAGCTCGCCGCCGCCGCCGC	GCAGCGAATTCGCCACCATGGACACTCGTTTTGTTCAGGCCCATAAAGAGGCGCAACACGTCTCGGCGATTTCCTGGCTCTTCGATCTATCTATCGCGATATCCCACTGGAGGATGACGATGCAGCTCGACGCCGCCGCCGCCGC
ATGCCGAAGAAAAATGAGGCGCCCGCCAGCTTTGAAAAGGCGCTGAGCGAGCTGGAACAGATTGTAACCCGTCTGGAAAGTGGCGACCTGCCGCTGGAAGAGGCGCTGAACGAGTTCGAACGCGGCGTGCAGCTGGCACGTCAGGGGCAGGCCAAATTACAACAAGCCGAACAGCGCGTACAAATTCTGCTGTCTGACAATGAAGACGCCTCTCTAACCCCTTTTACACCGGACAATGAGTAA	lcl|NC_000913.3_cdsid_NP_414956.1 [gene=xseB] [protein=exonuclease VII small subunit] [protein_id=NP_414956.1] [location=complement(441101..441343)]	243	ATGCCGAAGAAAAATGAGGCGCCCGCCAGCTTT	33	ACAATGAAGACGCCTCTCTAACCCCTTTTACACCGGACAATGAG	44	77	68.872	67.4702	GCAGCGAATTCGCCACCATGCCGAAGAAAAATGAGGCGCCCGCCAGCTTT	GCAGCGAATTCGCCACCATGCCGAAGAAAAATGAGGCGCCCGCCAGCTTTAACACGTCTCGGCGATTTCCTGGCTCTTCGATC	GCAGCGAATTCGCCACCATGCCGAAGAAAAATGAGGCGCCCGCCAGCTTTAACACGTCTCGGCGATTTCCTGGCTCTTCGATCACAATGAAGACGCCTCTCTAACCCCTTTTACACCGGACAATGAG	GCAGCGAATTCGCCACCATGCCGAAGAAAAATGAGGCGCCCGCCAGCTTTAACACGTCTCGGCGATTTCCTGGCTCTTCGATCACAATGAAGACGCCTCTCTAACCCCTTTTACACCGGACAATGAGCGCCGCCGCCGCCGC	GCAGCGAATTCGCCACCATGCCGAAGAAAAATGAGGCGCCCGCCAGCTTTAACACGTCTCGGCGATTTCCTGGCTCTTCGATCACAATGAAGACGCCTCTCTAACCCCTTTTACACCGGACAATGAGCTCCGCCGCCGCCGCCGC
ATGATTAATTTATGGATGTTTCTCGCCCTGTGTATTGTCTGCGTAAGCGGCTACATCGGTCAGGTACTGAACGTGGTATCGGCGGTCTCTTCTTTCTTCGGCATGGTGATCCTCGCTGCACTCATTTATTACTTCACCATGTGGTTAACTGGCGGTAATGAACTAGTGACGGGGATATTTATGTTTCTTGCCCCGGCTTGTGGCTTGATGATTCGCTTTATGGTGGGGTATGGCAGGCGGTAG	lcl|NC_000913.3_cdsid_NP_416878.1 [gene=yfdY] [protein=DUF2545 family putative inner membrane protein] [protein_id=NP_416878.1] [location=complement(2495050..2495292)]	243	ATGATTAATTTATGGATGTTTCTCGCCCTGTGTATTGTCTGCGTAAGCG	49	TCGCTTTATGGTGGGGTATGGCAGGCGG	28	77	66.462	65.7847	GCAGCGAATTCGCCACCATGATTAATTTATGGATGTTTCTCGCCCTGTGTATTGTCTGCGTAAGCG	GCAGCGAATTCGCCACCATGATTAATTTATGGATGTTTCTCGCCCTGTGTATTGTCTGCGTAAGCGAACACGTCTCGGCGATTTCCTGGCTCTTCGATC	GCAGCGAATTCGCCACCATGATTAATTTATGGATGTTTCTCGCCCTGTGTATTGTCTGCGTAAGCGAACACGTCTCGGCGATTTCCTGGCTCTTCGATCTCGCTTTATGGTGGGGTATGGCAGGCGG	GCAGCGAATTCGCCACCATGATTAATTTATGGATGTTTCTCGCCCTGTGTATTGTCTGCGTAAGCGAACACGTCTCGGCGATTTCCTGGCTCTTCGATCTCGCTTTATGGTGGGGTATGGCAGGCGGCGCCGCCGCCGCCGC	GCAGCGAATTCGCCACCATGATTAATTTATGGATGTTTCTCGCCCTGTGTATTGTCTGCGTAAGCGAACACGTCTCGGCGATTTCCTGGCTCTTCGATCTCGCTTTATGGTGGGGTATGGCAGGCGGTACCGCCGCCGCCGCCGC
ATGCTTCAAATGTTAACTCTTGAAGAATGGGCTGCTGAAAAATACAGAAGTAATCCTCCAAGTGTGTCCACATTGCGTCGTTATGCTAAGCAGAATTTATTTTGTCCACCGGCCATGAAACAAGGCCGGTTATGGCGAGTGCGTGAGGACGCCGAGTTAGTTGGGGAGTTGGTAACACCTGTAATCAAGAAAAATGACTCATTACTTTTGCAACGGATTTTGAGTAATGGCAGCCAGACCGCGTAA	lcl|NC_000913.3_cdsid_NP_415659.1 [gene=xisE] [protein=e14 prophage; putative excisionase] [protein_id=NP_415659.1] [location=complement(1200787..1201032)]	246	ATGCTTCAAATGTTAACTCTTGAAGAATGGGCTGCTGAAAAATACAGAAGTAAT	54	TGAGTAATGGCAGCCAGACCGCG	23	77	65.0192	61.381	GCAGCGAATTCGCCACCATGCTTCAAATGTTAACTCTTGAAGAATGGGCTGCTGAAAAATACAGAAGTAAT	GCAGCGAATTCGCCACCATGCTTCAAATGTTAACTCTTGAAGAATGGGCTGCTGAAAAATACAGAAGTAATAACACGTCTCGGCGATTTCCTGGCTCTTCGATC	GCAGCGAATTCGCCACCATGCTTCAAATGTTAACTCTTGAAGAATGGGCTGCTGAAAAATACAGAAGTAATAACACGTCTCGGCGATTTCCTGGCTCTTCGATCTGAGTAATGGCAGCCAGACCGCG	GCAGCGAATTCGCCACCATGCTTCAAATGTTAACTCTTGAAGAATGGGCTGCTGAAAAATACAGAAGTAATAACACGTCTCGGCGATTTCCTGGCTCTTCGATCTGAGTAATGGCAGCCAGACCGCGCGCCGCCGCCGCCGC	GCAGCGAATTCGCCACCATGCTTCAAATGTTAACTCTTGAAGAATGGGCTGCTGAAAAATACAGAAGTAATAACACGTCTCGGCGATTTCCTGGCTCTTCGATCTGAGTAATGGCAGCCAGACCGCGTTCCGCCGCCGCCGCCGC
ATGCGAATTGAAGTCACCATAGCGAAAACTTCTCCATTGCCAGCTGGGGCTATTGACGCCCTGGCTGGCGAACTTTCCCGCCGTATTCAGTATGCGTTTCCTGATAATGAAGGCCACGTATCGGTACGTTATGCCGCAGCGAATAATTTATCGGTTATTGGCGCGACAAAAGAAGATAAACAGCGCATTAGTGAAATTCTCCAGGAAACGTGGGAAAGCGCCGATGACTGGTTTGTCAGCGAATAA	lcl|NC_000913.3_cdsid_NP_415579.1 [gene=dinI] [protein=DNA damage-inducible protein I] [protein_id=NP_415579.1] [location=complement(1121242..1121487)]	246	ATGCGAATTGAAGTCACCATAGCGAAAACTTCTCCATTGCCAGCT	45	GGGAAAGCGCCGATGACTGGTTTGTCAGCGAA	32	77	68.1325	67.341	GCAGCGAATTCGCCACCATGCGAATTGAAGTCACCATAGCGAAAACTTCTCCATTGCCAGCT	GCAGCGAATTCGCCACCATGCGAATTGAAGTCACCATAGCGAAAACTTCTCCATTGCCAGCTAACACGTCTCGGCGATTTCCTGGCTCTTCGATC	GCAGCGAATTCGCCACCATGCGAATTGAAGTCACCATAGCGAAAACTTCTCCATTGCCAGCTAACACGTCTCGGCGATTTCCTGGCTCTTCGATCGGGAAAGCGCCGATGACTGGTTTGTCAGCGAA	GCAGCGAATTCGCCACCATGCGAATTGAAGTCACCATAGCGAAAACTTCTCCATTGCCAGCTAACACGTCTCGGCGATTTCCTGGCTCTTCGATCGGGAAAGCGCCGATGACTGGTTTGTCAGCGAACGCCGCCGCCGCCGC	GCAGCGAATTCGCCACCATGCGAATTGAAGTCACCATAGCGAAAACTTCTCCATTGCCAGCTAACACGTCTCGGCGATTTCCTGGCTCTTCGATCGGGAAAGCGCCGATGACTGGTTTGTCAGCGAACTACGCCGCCGCCGCCGC
ATGAACCACGATATCCCGCTAAAATATTTTGATATTGCCGATGAGTACGCGACCGAATGCGCAGAGCCTGTCGCAGAGGCTGAACGCACACCGCTGGCCCACTACTTCCAGTTACTGCTCACCCGTTTGATGAACAATGAAGAGATCAGCGAAGAAGCCCAACATGAAATGGCTGCTGAAGCGGGGATTAATCCCGTACGCATTGATGAGATCGCAGAGTTTTTGAATCAATGGGGTAATGAGTAA	lcl|NC_000913.3_cdsid_NP_415811.1 [gene=ymjA] [protein=DUF2543 family protein] [protein_id=NP_415811.1] [location=complement(1357423..1357668)]	246	FAILED
ATGCGCATTACTATTTACACTCGTAACGATTGCGTTCAGTGCCACGCCACCAAACGGGCGATGGAAAACCGGGGCTTTGATTTTGAAATGATTAATGTCGATCGCGTTCCTGAAGCGGCAGAAGCGTTGCGTGCTCAGGGCTTTCGTCAGTTGCCGGTAGTGATTGCTGGCGATCTTAGCTGGTCTGGTTTCCGTCCGGACATGATTAACCGTCTGCATCCAGCGCCACACGCGGCCAGTGCATGA	lcl|NC_000913.3_cdsid_NP_417159.1 [gene=nrdH] [protein=hydrogen donor for NrdEF electron transport system; glutaredoxin-like protein] [protein_id=NP_417159.1] [location=2800723..2800968]	246	ATGCGCATTACTATTTACACTCGTAACGATTGCGTTCAGTGCCACGCCACCAAA	54	CAGCGCCACACGCGGCCAGTGCA	23	77	71.3238	68.8646	GCAGCGAATTCGCCACCATGCGCATTACTATTTACACTCGTAACGATTGCGTTCAGTGCCACGCCACCAAA	GCAGCGAATTCGCCACCATGCGCATTACTATTTACACTCGTAACGATTGCGTTCAGTGCCACGCCACCAAAAACACGTCTCGGCGATTTCCTGGCTCTTCGATC	GCAGCGAATTCGCCACCATGCGCATTACTATTTACACTCGTAACGATTGCGTTCAGTGCCACGCCACCAAAAACACGTCTCGGCGATTTCCTGGCTCTTCGATCCAGCGCCACACGCGGCCAGTGCA	GCAGCGAATTCGCCACCATGCGCATTACTATTTACACTCGTAACGATTGCGTTCAGTGCCACGCCACCAAAAACACGTCTCGGCGATTTCCTGGCTCTTCGATCCAGCGCCACACGCGGCCAGTGCACGCCGCCGCCGCCGC	GCAGCGAATTCGCCACCATGCGCATTACTATTTACACTCGTAACGATTGCGTTCAGTGCCACGCCACCAAAAACACGTCTCGGCGATTTCCTGGCTCTTCGATCCAGCGCCACACGCGGCCAGTGCACCTCGCCGCCGCCGCCGC
ATGATTAAAGTTCTTTTTTTCGCCCAGGTGCGCGAGTTGGTGGGAACAGATGCAACCGAAGTGGCTGCGGATTTCCCAACTGTTGAAGCGTTACGCCAGCACATGGCTGCGCAGAGCGATCGCTGGGCGCTGGCGCTGGAAGATGGCAAATTACTGGCTGCCGTCAACCAGACGCTGGTGAGTTTTGACCATCCGCTGACTGACGGCGACGAAGTAGCTTTCTTCCCGCCGGTAACCGGAGGTTAA	lcl|NC_000913.3_cdsid_NP_415305.1 [gene=moaD] [protein=molybdopterin synthase, small subunit] [protein_id=NP_415305.1] [location=819048..819293]	246	ATGATTAAAGTTCTTTTTTTCGCCCAGGTGCGCGAGTTGGTGGGAA	46	AGTAGCTTTCTTCCCGCCGGTAACCGGAGGT	31	77	69.312	66.9431	GCAGCGAATTCGCCACCATGATTAAAGTTCTTTTTTTCGCCCAGGTGCGCGAGTTGGTGGGAA	GCAGCGAATTCGCCACCATGATTAAAGTTCTTTTTTTCGCCCAGGTGCGCGAGTTGGTGGGAAAACACGTCTCGGCGATTTCCTGGCTCTTCGATC	GCAGCGAATTCGCCACCATGATTAAAGTTCTTTTTTTCGCCCAGGTGCGCGAGTTGGTGGGAAAACACGTCTCGGCGATTTCCTGGCTCTTCGATCAGTAGCTTTCTTCCCGCCGGTAACCGGAGGT	GCAGCGAATTCGCCACCATGATTAAAGTTCTTTTTTTCGCCCAGGTGCGCGAGTTGGTGGGAAAACACGTCTCGGCGATTTCCTGGCTCTTCGATCAGTAGCTTTCTTCCCGCCGGTAACCGGAGGTCGCCGCCGCCGCCGC	GCAGCGAATTCGCCACCATGATTAAAGTTCTTTTTTTCGCCCAGGTGCGCGAGTTGGTGGGAAAACACGTCTCGGCGATTTCCTGGCTCTTCGATCAGTAGCTTTCTTCCCGCCGGTAACCGGAGGTCTTCGCCGCCGCCGCCGC
ATGGCGGTCCAACTTTTCAAAACTCTTCTGAATCAGATCCCCTTATTATCATCCCTGCAAAGTGGAACATTGCCATTGTTTGGCTATTCAGGATGGGGCAGACCAATGAAAAAAGCCCACACAGGGGAGAGTGGGCTGAAATGGGAAGCTAAAGACTCAAGTAAACTTATCGGAAATAAGGACCACGCATTACGGGGGCTATCATCGCCGATGGCCGTGATTCGGCAAATCAGGTTGATTACGTAG	lcl|NC_000913.3_cdsid_NP_414861.2 [gene=yahM] [protein=uncharacterized protein] [protein_id=NP_414861.2] [location=345404..345649]	246	ATGGCGGTCCAACTTTTCAAAACTCTTCTGAATCAGATCCCCTTATTAT	49	CGTGATTCGGCAAATCAGGTTGATTACG	28	77	65.7019	59.14	GCAGCGAATTCGCCACCATGGCGGTCCAACTTTTCAAAACTCTTCTGAATCAGATCCCCTTATTAT	GCAGCGAATTCGCCACCATGGCGGTCCAACTTTTCAAAACTCTTCTGAATCAGATCCCCTTATTATAACACGTCTCGGCGATTTCCTGGCTCTTCGATC	GCAGCGAATTCGCCACCATGGCGGTCCAACTTTTCAAAACTCTTCTGAATCAGATCCCCTTATTATAACACGTCTCGGCGATTTCCTGGCTCTTCGATCCGTGATTCGGCAAATCAGGTTGATTACG	GCAGCGAATTCGCCACCATGGCGGTCCAACTTTTCAAAACTCTTCTGAATCAGATCCCCTTATTATAACACGTCTCGGCGATTTCCTGGCTCTTCGATCCGTGATTCGGCAAATCAGGTTGATTACGCGCCGCCGCCGCCGC	GCAGCGAATTCGCCACCATGGCGGTCCAACTTTTCAAAACTCTTCTGAATCAGATCCCCTTATTATAACACGTCTCGGCGATTTCCTGGCTCTTCGATCCGTGATTCGGCAAATCAGGTTGATTACGCACCGCCGCCGCCGCCGC
ATGACCGATCTCTTTTCCAGCCCTGACCACACACTCGACGCGCTTGGCCTGCGCTGCCCGGAACCGGTGATGATGGTGCGCAAAACCGTGCGCAATATGCAGCCTGGCGAAACGTTGCTGATTATCGCCGACGATCCGGCCACTACCCGCGATATTCCTGGGTTTTGTACCTTTATGGAACACGAACTGGTTGCTAAAGAGACGGATGGACTGCCTTATCGTTATTTGATTCGTAAAGGCGGTTGA	lcl|NC_000913.3_cdsid_NP_417927.1 [gene=tusA] [protein=mnm(5)-s(2)U34-tRNA 2-thiolation sulfurtransferase] [protein_id=NP_417927.1] [location=complement(3608751..3608996)]	246	ATGACCGATCTCTTTTCCAGCCCTGACCACACACTC	36	CGGATGGACTGCCTTATCGTTATTTGATTCGTAAAGGCGGT	41	77	66.5112	66.2895	GCAGCGAATTCGCCACCATGACCGATCTCTTTTCCAGCCCTGACCACACACTC	GCAGCGAATTCGCCACCATGACCGATCTCTTTTCCAGCCCTGACCACACACTCAACACGTCTCGGCGATTTCCTGGCTCTTCGATC	GCAGCGAATTCGCCACCATGACCGATCTCTTTTCCAGCCCTGACCACACACTCAACACGTCTCGGCGATTTCCTGGCTCTTCGATCCGGATGGACTGCCTTATCGTTATTTGATTCGTAAAGGCGGT	GCAGCGAATTCGCCACCATGACCGATCTCTTTTCCAGCCCTGACCACACACTCAACACGTCTCGGCGATTTCCTGGCTCTTCGATCCGGATGGACTGCCTTATCGTTATTTGATTCGTAAAGGCGGTCGCCGCCGCCGCCGC	GCAGCGAATTCGCCACCATGACCGATCTCTTTTCCAGCCCTGACCACACACTCAACACGTCTCGGCGATTTCCTGGCTCTTCGATCCGGATGGACTGCCTTATCGTTATTTGATTCGTAAAGGCGGTGAACGCCGCCGCCGCCGC
ATGACAATGTCATTAGAAGTGTTTGAGAAACTGGAAGCAAAAGTACAGCAGGCGATTGATACCATCACTCTGTTGCAGATGGAAATCGAAGAGCTGAAAGAAAAAAACAACTCACTGTCGCAGGAAGTTCAAAATGCCCAGCATCAGCGCGAAGAGCTGGAGCGTGAGAACAACCATCTGAAAGAACAGCAGAACGGCTGGCAGGAACGTCTGCAGGCCCTGCTGGGTCGCATGGAAGAGGTCTGA	lcl|NC_000913.3_cdsid_NP_418363.1 [gene=zapB] [protein=FtsZ stabilizer; septal ring assembly factor, stimulates cell division] [protein_id=NP_418363.1] [location=4118515..4118760]	246	ATGACAATGTCATTAGAAGTGTTTGAGAAACTGGAAGCAAAAGTACAGCAG	51	CCCTGCTGGGTCGCATGGAAGAGGTC	26	77	65.4476	64.5039	GCAGCGAATTCGCCACCATGACAATGTCATTAGAAGTGTTTGAGAAACTGGAAGCAAAAGTACAGCAG	GCAGCGAATTCGCCACCATGACAATGTCATTAGAAGTGTTTGAGAAACTGGAAGCAAAAGTACAGCAGAACACGTCTCGGCGATTTCCTGGCTCTTCGATC	GCAGCGAATTCGCCACCATGACAATGTCATTAGAAGTGTTTGAGAAACTGGAAGCAAAAGTACAGCAGAACACGTCTCGGCGATTTCCTGGCTCTTCGATCCCCTGCTGGGTCGCATGGAAGAGGTC	GCAGCGAATTCGCCACCATGACAATGTCATTAGAAGTGTTTGAGAAACTGGAAGCAAAAGTACAGCAGAACACGTCTCGGCGATTTCCTGGCTCTTCGATCCCCTGCTGGGTCGCATGGAAGAGGTCCGCCGCCGCCGCCGC	GCAGCGAATTCGCCACCATGACAATGTCATTAGAAGTGTTTGAGAAACTGGAAGCAAAAGTACAGCAGAACACGTCTCGGCGATTTCCTGGCTCTTCGATCCCCTGCTGGGTCGCATGGAAGAGGTCGACCGCCGCCGCCGCCGC
GTGATGGTTATCCGCCACGAATGTCCGTCATATTGCATTGCGCAGAAACGCGTGGCACTGAGGGAGTTTTCCGAATTAGTTTTGGGGACCCTTTCCCTGCTTCTGGAGCAAAAGACGAACGGCAAATGCAGTGCTTCCTTGTACGACTGCAGCGAAGAAGAAAAGCTGTTTGTTAAGCGCCTGAAGTTAATCAAAGCGGATATCCACGCCCAGCTGAAGGCCTGTGATTGCGATATTTCTGAATGA	lcl|NC_000913.3_cdsid_NP_416939.1 [gene=yffM] [protein=CPZ-55 prophage; uncharacterized protein] [protein_id=NP_416939.1] [location=2561368..2561613]	246	GTGATGGTTATCCGCCACGAATGTCCGTCATATTGCATTGC	41	GCCCAGCTGAAGGCCTGTGATTGCGATATTTCTGAA	36	77	67.317	66.2344	GCAGCGAATTCGCCACCGTGATGGTTATCCGCCACGAATGTCCGTCATATTGCATTGC	GCAGCGAATTCGCCACCGTGATGGTTATCCGCCACGAATGTCCGTCATATTGCATTGCAACACGTCTCGGCGATTTCCTGGCTCTTCGATC	GCAGCGAATTCGCCACCGTGATGGTTATCCGCCACGAATGTCCGTCATATTGCATTGCAACACGTCTCGGCGATTTCCTGGCTCTTCGATCGCCCAGCTGAAGGCCTGTGATTGCGATATTTCTGAA	GCAGCGAATTCGCCACCGTGATGGTTATCCGCCACGAATGTCCGTCATATTGCATTGCAACACGTCTCGGCGATTTCCTGGCTCTTCGATCGCCCAGCTGAAGGCCTGTGATTGCGATATTTCTGAACGCCGCCGCCGCCGC	GCAGCGAATTCGCCACCGTGATGGTTATCCGCCACGAATGTCCGTCATATTGCATTGCAACACGTCTCGGCGATTTCCTGGCTCTTCGATCGCCCAGCTGAAGGCCTGTGATTGCGATATTTCTGAAGTTCGCCGCCGCCGCCGC
ATGAAACACCCTTTAGAAACCTTGACCACCGCAGCAGGCATTTTGCTGATGGCTTTCCTCTCTTGCCTGCTGCTGCCCGCCCCCGCACTGGGGCTGGCGCTGGCACAAAAACTGGTGACCATGTTCCATCTGATGGATCTTAGTCAGCTTTACACTTTATTGTTTTGTCTGTGGTTTTTAGTGCTGGGCGCTATTGAGTATTTTGTTCTGCGCTTTATCTGGCGACGCTGGTTCTCGCTGGCGGATTAA	lcl|NC_000913.3_cdsid_NP_415112.1 [gene=ybdJ] [protein=DUF1158 family putative inner membrane protein] [protein_id=NP_415112.1] [location=complement(605951..606199)]	249	ATGAAACACCCTTTAGAAACCTTGACCACCGCAGCAGGCATTTTGCT	47	ATCTGGCGACGCTGGTTCTCGCTGGCGGAT	30	77	70.0719	69.7491	GCAGCGAATTCGCCACCATGAAACACCCTTTAGAAACCTTGACCACCGCAGCAGGCATTTTGCT	GCAGCGAATTCGCCACCATGAAACACCCTTTAGAAACCTTGACCACCGCAGCAGGCATTTTGCTAACACGTCTCGGCGATTTCCTGGCTCTTCGATC	GCAGCGAATTCGCCACCATGAAACACCCTTTAGAAACCTTGACCACCGCAGCAGGCATTTTGCTAACACGTCTCGGCGATTTCCTGGCTCTTCGATCATCTGGCGACGCTGGTTCTCGCTGGCGGAT	GCAGCGAATTCGCCACCATGAAACACCCTTTAGAAACCTTGACCACCGCAGCAGGCATTTTGCTAACACGTCTCGGCGATTTCCTGGCTCTTCGATCATCTGGCGACGCTGGTTCTCGCTGGCGGATCGCCGCCGCCGCCGC	GCAGCGAATTCGCCACCATGAAACACCCTTTAGAAACCTTGACCACCGCAGCAGGCATTTTGCTAACACGTCTCGGCGATTTCCTGGCTCTTCGATCATCTGGCGACGCTGGTTCTCGCTGGCGGATTGGCGCCGCCGCCGCCGC
ATGATCCACAGTAGCGTAAAGCGTTGGGGAAATTCACCGGCGGTGCGGATCCCGGCTACGTTAATGCAGGCGCTCAATCTGAATATTGATGATGAAGTGAAGATTGACCTGGTGGATGGCAAATTAATTATTGAGCCAGTGCGTAAAGAGCCCGTATTTACGCTTGCTGAACTGGTCAACGACATCACGCCGGAAAACCTCCACGAGAATATCGACTGGGGAGAGCCGAAAGATAAGGAAGTCTGGTAA	lcl|NC_000913.3_cdsid_NP_417263.1 [gene=mazE] [protein=antitoxin of the ChpA-ChpR toxin-antitoxin system] [protein_id=NP_417263.1] [location=complement(2911091..2911339)]	249	ATGATCCACAGTAGCGTAAAGCGTTGGGGAAATTCACC	38	AATATCGACTGGGGAGAGCCGAAAGATAAGGAAGTCTGG	39	77	65.7292	65.25	GCAGCGAATTCGCCACCATGATCCACAGTAGCGTAAAGCGTTGGGGAAATTCACC	GCAGCGAATTCGCCACCATGATCCACAGTAGCGTAAAGCGTTGGGGAAATTCACCAACACGTCTCGGCGATTTCCTGGCTCTTCGATC	GCAGCGAATTCGCCACCATGATCCACAGTAGCGTAAAGCGTTGGGGAAATTCACCAACACGTCTCGGCGATTTCCTGGCTCTTCGATCAATATCGACTGGGGAGAGCCGAAAGATAAGGAAGTCTGG	GCAGCGAATTCGCCACCATGATCCACAGTAGCGTAAAGCGTTGGGGAAATTCACCAACACGTCTCGGCGATTTCCTGGCTCTTCGATCAATATCGACTGGGGAGAGCCGAAAGATAAGGAAGTCTGGCGCCGCCGCCGCCGC	GCAGCGAATTCGCCACCATGATCCACAGTAGCGTAAAGCGTTGGGGAAATTCACCAACACGTCTCGGCGATTTCCTGGCTCTTCGATCAATATCGACTGGGGAGAGCCGAAAGATAAGGAAGTCTGGGGTCGCCGCCGCCGCCGC
ATGGGCATTCTGTCATGGATTATTTTTGGGCTTATTGCCGGTATTCTGGCGAAGTGGATCATGCCAGGTAAAGATGGAGGTGGATTCTTTATGACTATCCTGCTGGGGATAGTCGGTGCCGTAGTCGGCGGATGGATCAGCACGCTGTTTGGCTTTGGTAAAGTCGATGGCTTCAATTTTGGCAGCTTCGTGGTTGCCGTTATTGGTGCGATTGTCGTGCTATTTATCTACAGGAAGATTAAAAGTTAA	lcl|NC_000913.3_cdsid_NP_416309.1 [gene=yeaQ] [protein=UPF0410 family protein] [protein_id=NP_416309.1] [location=complement(1879007..1879255)]	249	ATGGGCATTCTGTCATGGATTATTTTTGGGCTTATTGCCGGTATT	45	TCGTGCTATTTATCTACAGGAAGATTAAAAGT	32	77	65.9918	55.0906	GCAGCGAATTCGCCACCATGGGCATTCTGTCATGGATTATTTTTGGGCTTATTGCCGGTATT	GCAGCGAATTCGCCACCATGGGCATTCTGTCATGGATTATTTTTGGGCTTATTGCCGGTATTAACACGTCTCGGCGATTTCCTGGCTCTTCGATC	GCAGCGAATTCGCCACCATGGGCATTCTGTCATGGATTATTTTTGGGCTTATTGCCGGTATTAACACGTCTCGGCGATTTCCTGGCTCTTCGATCTCGTGCTATTTATCTACAGGAAGATTAAAAGT	GCAGCGAATTCGCCACCATGGGCATTCTGTCATGGATTATTTTTGGGCTTATTGCCGGTATTAACACGTCTCGGCGATTTCCTGGCTCTTCGATCTCGTGCTATTTATCTACAGGAAGATTAAAAGTCGCCGCCGCCGCCGC	GCAGCGAATTCGCCACCATGGGCATTCTGTCATGGATTATTTTTGGGCTTATTGCCGGTATTAACACGTCTCGGCGATTTCCTGGCTCTTCGATCTCGTGCTATTTATCTACAGGAAGATTAAAAGTGAACGCCGCCGCCGCCGC
ATGTGTATTGGCGTTCCAGGCCAGGTGCTGGCTGTCGGTGAAGATATTCACCAGCTTGCGCAGGTTGAAGTATGTGGTATCAAGCGCGATGTGAATATCGCCCTGATTTGTGAAGGTAACCCTGCCGATCTACTGGGCCAGTGGGTGCTGGTACACGTCGGATTTGCCATGAGCATCATCGACGAAGATGAAGCCAAAGCCACATTAGACGCACTGCGCCAAATGGATTACGACATTACCAGCGCGTGA	lcl|NC_000913.3_cdsid_NP_417464.1 [gene=hybG] [protein=hydrogenase 2 accessory protein] [protein_id=NP_417464.1] [location=complement(3139716..3139964)]	249	ATGTGTATTGGCGTTCCAGGCCAGGTGCTGGCTGTCG	37	AGACGCACTGCGCCAAATGGATTACGACATTACCAGCGCG	40	77	71.068	70.759	GCAGCGAATTCGCCACCATGTGTATTGGCGTTCCAGGCCAGGTGCTGGCTGTCG	GCAGCGAATTCGCCACCATGTGTATTGGCGTTCCAGGCCAGGTGCTGGCTGTCGAACACGTCTCGGCGATTTCCTGGCTCTTCGATC	GCAGCGAATTCGCCACCATGTGTATTGGCGTTCCAGGCCAGGTGCTGGCTGTCGAACACGTCTCGGCGATTTCCTGGCTCTTCGATCAGACGCACTGCGCCAAATGGATTACGACATTACCAGCGCG	GCAGCGAATTCGCCACCATGTGTATTGGCGTTCCAGGCCAGGTGCTGGCTGTCGAACACGTCTCGGCGATTTCCTGGCTCTTCGATCAGACGCACTGCGCCAAATGGATTACGACATTACCAGCGCGCGCCGCCGCCGCCGC	GCAGCGAATTCGCCACCATGTGTATTGGCGTTCCAGGCCAGGTGCTGGCTGTCGAACACGTCTCGGCGATTTCCTGGCTCTTCGATCAGACGCACTGCGCCAAATGGATTACGACATTACCAGCGCGCATCGCCGCCGCCGCCGC
ATGAATAATTCAATCCCAGAGAGATTTATTTTTCAATGTGCTTTGTTTAAAAATCTCGAGAGGGAGGTGTTCATGACGCATGGGTATGTTGATAGTCATATTATTGATCAGGCTTTACGCTTGCGTTTAAAAGATGAAACCAGTGTGATTCTTTCTGATCTCTATCTGCAAATATTGCAGTACATTGAAATGCATAAGACTACACTAACGGATATCATTATTAATGACAGGGAATCCGTGCTCTCTTAG	lcl|NC_000913.3_cdsid_NP_415685.1 [gene=ymgC] [protein=Blue light, low temperature and stress induced protein] [protein_id=NP_415685.1] [location=1216748..1216996]	249	FAILED
ATGGTAACTATTCGTTTAGCACGTCACGGCGCTAAAAAGCGTCCGTTCTACCAGGTTGTTGTCGCTGACAGCCGTAATGCACGCAACGGTCGCTTCATCGAGCGCGTTGGTTTCTTCAACCCAATCGCTAGCGAAAAAGAAGAAGGCACTCGCCTGGATCTGGATCGCATCGCTCACTGGGTTGGCCAGGGCGCAACTATTTCTGATCGCGTTGCTGCGCTGATCAAAGAAGTAAACAAAGCAGCTTAA	lcl|NC_000913.3_cdsid_NP_417100.1 [gene=rpsP] [protein=30S ribosomal subunit protein S16] [protein_id=NP_417100.1] [location=complement(2745937..2746185)]	249	ATGGTAACTATTCGTTTAGCACGTCACGGCGCTAAAAAGC	40	CGTTGCTGCGCTGATCAAAGAAGTAAACAAAGCAGCT	37	77	66.007	65.8766	GCAGCGAATTCGCCACCATGGTAACTATTCGTTTAGCACGTCACGGCGCTAAAAAGC	GCAGCGAATTCGCCACCATGGTAACTATTCGTTTAGCACGTCACGGCGCTAAAAAGCAACACGTCTCGGCGATTTCCTGGCTCTTCGATC	GCAGCGAATTCGCCACCATGGTAACTATTCGTTTAGCACGTCACGGCGCTAAAAAGCAACACGTCTCGGCGATTTCCTGGCTCTTCGATCCGTTGCTGCGCTGATCAAAGAAGTAAACAAAGCAGCT	GCAGCGAATTCGCCACCATGGTAACTATTCGTTTAGCACGTCACGGCGCTAAAAAGCAACACGTCTCGGCGATTTCCTGGCTCTTCGATCCGTTGCTGCGCTGATCAAAGAAGTAAACAAAGCAGCTCGCCGCCGCCGCCGC	GCAGCGAATTCGCCACCATGGTAACTATTCGTTTAGCACGTCACGGCGCTAAAAAGCAACACGTCTCGGCGATTTCCTGGCTCTTCGATCCGTTGCTGCGCTGATCAAAGAAGTAAACAAAGCAGCTGCGCGCCGCCGCCGCCGC
ATGATGAACATCGAAGAACTGCGTAAAATTTTTTGTGAAGATGGCCTCTATGCTGTGTGCGTTGAAAATGGAAATCTTGTTAGTCATTACCGCATTATGTGTTTGCGAAAGAATGGGGCTGCGTTAATTAATTTTGTGGATGCTCGGGTCACGGACGGATTTATCTTGCGCGAAGGTGAGTTTGTCACTTCATTACAGGCATTGAAAGAGATCGGAATAAAAGCTGGCTTTTCTGCTTTTTCAGGAGAATAA	lcl|NC_000913.3_cdsid_NP_416079.1 [gene=rem] [protein=Qin prophage; uncharacterized protein] [protein_id=NP_416079.1] [location=complement(1644651..1644902)]	252	ATGATGAACATCGAAGAACTGCGTAAAATTTTTTGTGAAGATGGCCT	47	AAAGCTGGCTTTTCTGCTTTTTCAGGAGAA	30	77	65.1653	59.8356	GCAGCGAATTCGCCACCATGATGAACATCGAAGAACTGCGTAAAATTTTTTGTGAAGATGGCCT	GCAGCGAATTCGCCACCATGATGAACATCGAAGAACTGCGTAAAATTTTTTGTGAAGATGGCCTAACACGTCTCGGCGATTTCCTGGCTCTTCGATC	GCAGCGAATTCGCCACCATGATGAACATCGAAGAACTGCGTAAAATTTTTTGTGAAGATGGCCTAACACGTCTCGGCGATTTCCTGGCTCTTCGATCAAAGCTGGCTTTTCTGCTTTTTCAGGAGAA	GCAGCGAATTCGCCACCATGATGAACATCGAAGAACTGCGTAAAATTTTTTGTGAAGATGGCCTAACACGTCTCGGCGATTTCCTGGCTCTTCGATCAAAGCTGGCTTTTCTGCTTTTTCAGGAGAACGCCGCCGCCGCCGC	GCAGCGAATTCGCCACCATGATGAACATCGAAGAACTGCGTAAAATTTTTTGTGAAGATGGCCTAACACGTCTCGGCGATTTCCTGGCTCTTCGATCAAAGCTGGCTTTTCTGCTTTTTCAGGAGAACATCGCCGCCGCCGCCGC
ATGCGTACAATTAGCTACAGCGAAGCGCGTCAGAATTTGTCGGCAACAATGATGAAAGCCGTTGAAGATCATGCCCCGATCCTTATTACTCGTCAGAATGGAGAGGCTTGTGTTCTGATGTCACTCGAAGAATACAACTCGCTGGAAGAGACGGCTTATCTACTGCGCTCCCCCGCTAACGCCCGGAGATTGATGGACTCAATCGATAGCCTGAAATCAGGCAAAGGAACGGAAAAGGACATCATTGAGTGA	lcl|NC_000913.3_cdsid_NP_416521.2 [gene=yefM] [protein=antitoxin of the YoeB-YefM toxin-antitoxin system] [protein_id=NP_416521.2] [location=complement(2089462..2089713)]	252	ATGCGTACAATTAGCTACAGCGAAGCGCGTCAGAATTT	38	CTGAAATCAGGCAAAGGAACGGAAAAGGACATCATTGAG	39	77	66.0274	63.8353	GCAGCGAATTCGCCACCATGCGTACAATTAGCTACAGCGAAGCGCGTCAGAATTT	GCAGCGAATTCGCCACCATGCGTACAATTAGCTACAGCGAAGCGCGTCAGAATTTAACACGTCTCGGCGATTTCCTGGCTCTTCGATC	GCAGCGAATTCGCCACCATGCGTACAATTAGCTACAGCGAAGCGCGTCAGAATTTAACACGTCTCGGCGATTTCCTGGCTCTTCGATCCTGAAATCAGGCAAAGGAACGGAAAAGGACATCATTGAG	GCAGCGAATTCGCCACCATGCGTACAATTAGCTACAGCGAAGCGCGTCAGAATTTAACACGTCTCGGCGATTTCCTGGCTCTTCGATCCTGAAATCAGGCAAAGGAACGGAAAAGGACATCATTGAGCGCCGCCGCCGCCGC	GCAGCGAATTCGCCACCATGCGTACAATTAGCTACAGCGAAGCGCGTCAGAATTTAACACGTCTCGGCGATTTCCTGGCTCTTCGATCCTGAAATCAGGCAAAGGAACGGAAAAGGACATCATTGAGCGCCGCCGCCGCCGCCGC
ATGGCCAATGTTGAAATCTATACCAAAGAAACCTGCCCGTATTGCCATCGTGCAAAAGCACTGCTGAGCAGCAAGGGCGTGAGTTTCCAGGAGCTGCCGATCGATGGCAACGCCGCCAAGCGTGAAGAGATGATCAAACGCAGCGGTCGCACCACGGTTCCCCAGATTTTTATTGACGCACAGCACATTGGCGGCTGTGATGACTTGTATGCATTGGATGCACGTGGTGGACTGGATCCCCTGCTGAAATAA	lcl|NC_000913.3_cdsid_NP_418067.1 [gene=grxC] [protein=glutaredoxin 3] [protein_id=NP_418067.1] [location=complement(3784191..3784442)]	252	ATGGCCAATGTTGAAATCTATACCAAAGAAACCTGCCCGTATTGCCAT	48	CACGTGGTGGACTGGATCCCCTGCTGAAA	29	77	67.5128	65.2258	GCAGCGAATTCGCCACCATGGCCAATGTTGAAATCTATACCAAAGAAACCTGCCCGTATTGCCAT	GCAGCGAATTCGCCACCATGGCCAATGTTGAAATCTATACCAAAGAAACCTGCCCGTATTGCCATAACACGTCTCGGCGATTTCCTGGCTCTTCGATC	GCAGCGAATTCGCCACCATGGCCAATGTTGAAATCTATACCAAAGAAACCTGCCCGTATTGCCATAACACGTCTCGGCGATTTCCTGGCTCTTCGATCCACGTGGTGGACTGGATCCCCTGCTGAAA	GCAGCGAATTCGCCACCATGGCCAATGTTGAAATCTATACCAAAGAAACCTGCCCGTATTGCCATAACACGTCTCGGCGATTTCCTGGCTCTTCGATCCACGTGGTGGACTGGATCCCCTGCTGAAACGCCGCCGCCGCCGC	GCAGCGAATTCGCCACCATGGCCAATGTTGAAATCTATACCAAAGAAACCTGCCCGTATTGCCATAACACGTCTCGGCGATTTCCTGGCTCTTCGATCCACGTGGTGGACTGGATCCCCTGCTGAAAGAGCGCCGCCGCCGCCGC
ATGAACAAAGAGACACAACCCATCGACCGCGAAACGCTGTTGAAAGAGGCCAACAAAATCATTCGTGAGCATGAGGATACGCTCGCAGGGATTGAAGCCACCGGCGTCACGCAGCGTAATGGCGTGCTGGTATTTACCGGCGACTACTTTTTAGATGAACAAGGATTGCCAACAGCCAAAAGCACCGCGGTGTTTAATATGTTCAAACACCTGGCCCATGTGCTTTCAGAAAAATATCATCTGGTTGATTAA	lcl|NC_000913.3_cdsid_NP_415789.1 [gene=yciN] [protein=DUF2498 protein YciN] [protein_id=NP_415789.1] [location=complement(1330417..1330668)]	252	ATGAACAAAGAGACACAACCCATCGACCGCGAAACG	36	ACCTGGCCCATGTGCTTTCAGAAAAATATCATCTGGTTGAT	41	77	66.5364	65.0778	GCAGCGAATTCGCCACCATGAACAAAGAGACACAACCCATCGACCGCGAAACG	GCAGCGAATTCGCCACCATGAACAAAGAGACACAACCCATCGACCGCGAAACGAACACGTCTCGGCGATTTCCTGGCTCTTCGATC	GCAGCGAATTCGCCACCATGAACAAAGAGACACAACCCATCGACCGCGAAACGAACACGTCTCGGCGATTTCCTGGCTCTTCGATCACCTGGCCCATGTGCTTTCAGAAAAATATCATCTGGTTGAT	GCAGCGAATTCGCCACCATGAACAAAGAGACACAACCCATCGACCGCGAAACGAACACGTCTCGGCGATTTCCTGGCTCTTCGATCACCTGGCCCATGTGCTTTCAGAAAAATATCATCTGGTTGATCGCCGCCGCCGCCGC	GCAGCGAATTCGCCACCATGAACAAAGAGACACAACCCATCGACCGCGAAACGAACACGTCTCGGCGATTTCCTGGCTCTTCGATCACCTGGCCCATGTGCTTTCAGAAAAATATCATCTGGTTGATAGTCGCCGCCGCCGCCGC
ATGCGTATTACCATAAAAAGATGGGGGAACAGTGCAGGTATGGTCATTCCCAATATCGTAATGAAAGAACTTAACTTACAGCCGGGGCAGAGCGTGGAGGCGCAAGTGAGCAACAATCAACTGATTCTGACACCCATCTCCAGGCGCTACTCGCTTGATGAACTGCTGGCACAGTGTGACATGAACGCCGCGGAACTTAGCGAGCAGGATGTCTGGGGTAAATCCACCCCTGCGGGTGACGAAATATGGTAA	lcl|NC_000913.3_cdsid_NP_418645.2 [gene=chpS] [protein=antitoxin of the ChpBS toxin-antitoxin system] [protein_id=NP_418645.2] [location=4448447..4448698]	252	ATGCGTATTACCATAAAAAGATGGGGGAACAGTGCAGGTATGGT	44	GGTAAATCCACCCCTGCGGGTGACGAAATATGG	33	77	66.3564	65.1529	GCAGCGAATTCGCCACCATGCGTATTACCATAAAAAGATGGGGGAACAGTGCAGGTATGGT	GCAGCGAATTCGCCACCATGCGTATTACCATAAAAAGATGGGGGAACAGTGCAGGTATGGTAACACGTCTCGGCGATTTCCTGGCTCTTCGATC	GCAGCGAATTCGCCACCATGCGTATTACCATAAAAAGATGGGGGAACAGTGCAGGTATGGTAACACGTCTCGGCGATTTCCTGGCTCTTCGATCGGTAAATCCACCCCTGCGGGTGACGAAATATGG	GCAGCGAATTCGCCACCATGCGTATTACCATAAAAAGATGGGGGAACAGTGCAGGTATGGTAACACGTCTCGGCGATTTCCTGGCTCTTCGATCGGTAAATCCACCCCTGCGGGTGACGAAATATGGCGCCGCCGCCGCCGC	GCAGCGAATTCGCCACCATGCGTATTACCATAAAAAGATGGGGGAACAGTGCAGGTATGGTAACACGTCTCGGCGATTTCCTGGCTCTTCGATCGGTAAATCCACCCCTGCGGGTGACGAAATATGGCGCCGCCGCCGCCGCCGC
ATGTCCCAGCCGCTGAATGCCGATCAGGAATTGGTTTCTGATGTGGTTGCTTGCCAGTTGGTTATCAAACAAATTCTGGATGTTCTCGATGTAATCGCGCCCGTTGAAGTTCGTGAAAAAATGTCCAGTCAGCTGAAGAATATCGACTTTACTAACCATCCCGCCGCCGCAGACCCGGTCACCATGCGGGCAATCCAAAAAGCCATCGCGCTTATTGAACTCAAGTTTACCCCACAGGGTGAATCCCATTAA	lcl|NC_000913.3_cdsid_NP_416416.2 [gene=yecJ] [protein=uncharacterized protein] [protein_id=NP_416416.2] [location=complement(1987507..1987758)]	252	ATGTCCCAGCCGCTGAATGCCGATCAGGAATTGGTTT	37	GCTTATTGAACTCAAGTTTACCCCACAGGGTGAATCCCAT	40	77	68.3999	65.0099	GCAGCGAATTCGCCACCATGTCCCAGCCGCTGAATGCCGATCAGGAATTGGTTT	GCAGCGAATTCGCCACCATGTCCCAGCCGCTGAATGCCGATCAGGAATTGGTTTAACACGTCTCGGCGATTTCCTGGCTCTTCGATC	GCAGCGAATTCGCCACCATGTCCCAGCCGCTGAATGCCGATCAGGAATTGGTTTAACACGTCTCGGCGATTTCCTGGCTCTTCGATCGCTTATTGAACTCAAGTTTACCCCACAGGGTGAATCCCAT	GCAGCGAATTCGCCACCATGTCCCAGCCGCTGAATGCCGATCAGGAATTGGTTTAACACGTCTCGGCGATTTCCTGGCTCTTCGATCGCTTATTGAACTCAAGTTTACCCCACAGGGTGAATCCCATCGCCGCCGCCGCCGC	GCAGCGAATTCGCCACCATGTCCCAGCCGCTGAATGCCGATCAGGAATTGGTTTAACACGTCTCGGCGATTTCCTGGCTCTTCGATCGCTTATTGAACTCAAGTTTACCCCACAGGGTGAATCCCATGTACGCCGCCGCCGCCGC
ATGGCCCGCGTTACCCTGCGCATCACTGGCACACAACTGCTGTGCCAGGATGAACACCCTTCCCTTCTGGCGGCGCTGGAATCCCACAATGTGGCGGTTGAGTACCAGTGTCGCGAAGGTTACTGCGGCTCCTGTCGCACACGCCTGGTTGCAGGTCAAGTTGACTGGATTGCCGAACCGTTAGCCTTTATTCAGCCGGGGGAAATTTTGCCCTGTTGTTGCCGGGCAAAAGGCGATATTGAAATCGAGATGTGA	lcl|NC_000913.3_cdsid_NP_416739.1 [gene=yfaE] [protein=ferredoxin involved with ribonucleotide reductase diferric-tyrosyl radical (Y*) cofactor maintenance] [protein_id=NP_416739.1] [location=2348514..2348768]	255	ATGGCCCGCGTTACCCTGCGCATCACTGGCACA	33	TGCCCTGTTGTTGCCGGGCAAAAGGCGATATTGAAATCGAGATG	44	77	72.3396	69.9476	GCAGCGAATTCGCCACCATGGCCCGCGTTACCCTGCGCATCACTGGCACA	GCAGCGAATTCGCCACCATGGCCCGCGTTACCCTGCGCATCACTGGCACAAACACGTCTCGGCGATTTCCTGGCTCTTCGATC	GCAGCGAATTCGCCACCATGGCCCGCGTTACCCTGCGCATCACTGGCACAAACACGTCTCGGCGATTTCCTGGCTCTTCGATCTGCCCTGTTGTTGCCGGGCAAAAGGCGATATTGAAATCGAGATG	GCAGCGAATTCGCCACCATGGCCCGCGTTACCCTGCGCATCACTGGCACAAACACGTCTCGGCGATTTCCTGGCTCTTCGATCTGCCCTGTTGTTGCCGGGCAAAAGGCGATATTGAAATCGAGATGCGCCGCCGCCGCCGC	GCAGCGAATTCGCCACCATGGCCCGCGTTACCCTGCGCATCACTGGCACAAACACGTCTCGGCGATTTCCTGGCTCTTCGATCTGCCCTGTTGTTGCCGGGCAAAAGGCGATATTGAAATCGAGATGGAACGCCGCCGCCGCCGC
ATGAAAATTATCAGTTTTGTTCTGCCTTGCTTGCTGGTCCTGGCTGGTTGTTCAACCCCTTCTCAGCCAGAAGCACCTAAACCGCCGCAGATTGGTATGGCAAATCCGGCGTCGGTCTATTGCCAGCAGAAGGGCGGGACGCTCATTCCAGTGCAGACAGCGCAAGGGGTCAGCAACAATTGCAAATTACCGGGCGGTGAAACGATTGATGAATGGGCATTGTGGCGGCGTGACCATCCGGCTGGTGAAAAATAA	lcl|NC_000913.3_cdsid_NP_416307.1 [gene=yoaF] [protein=DUF333 family outer membrane lipoprotein] [protein_id=NP_416307.1] [location=complement(1877278..1877532)]	255	ATGAAAATTATCAGTTTTGTTCTGCCTTGCTTGCTGGTCCTGGCTGGTT	49	GCGGCGTGACCATCCGGCTGGTGAAAAA	28	77	68.7122	67.0486	GCAGCGAATTCGCCACCATGAAAATTATCAGTTTTGTTCTGCCTTGCTTGCTGGTCCTGGCTGGTT	GCAGCGAATTCGCCACCATGAAAATTATCAGTTTTGTTCTGCCTTGCTTGCTGGTCCTGGCTGGTTAACACGTCTCGGCGATTTCCTGGCTCTTCGATC	GCAGCGAATTCGCCACCATGAAAATTATCAGTTTTGTTCTGCCTTGCTTGCTGGTCCTGGCTGGTTAACACGTCTCGGCGATTTCCTGGCTCTTCGATCGCGGCGTGACCATCCGGCTGGTGAAAAA	GCAGCGAATTCGCCACCATGAAAATTATCAGTTTTGTTCTGCCTTGCTTGCTGGTCCTGGCTGGTTAACACGTCTCGGCGATTTCCTGGCTCTTCGATCGCGGCGTGACCATCCGGCTGGTGAAAAACGCCGCCGCCGCCGC	GCAGCGAATTCGCCACCATGAAAATTATCAGTTTTGTTCTGCCTTGCTTGCTGGTCCTGGCTGGTTAACACGTCTCGGCGATTTCCTGGCTCTTCGATCGCGGCGTGACCATCCGGCTGGTGAAAAATCTCGCCGCCGCCGCCGC
ATGAATGATACGTATCAACCAATCAATTGTGATGATTACGATAATCTTGAGCTCGCCTGCCAGCATCATTTAATGCTGACACTTGAGCTGAAAGATGGCGAAAAATTGCAGGCAAAAGCCAGTGATTTAGTCTCCCGCAAAAATGTGGAGTACCTGGTCGTCGAGGCCGCTGGCGAAACCCGCGAGCTGCGTCTGGATAAAATTACCAGCTTTAGCCACCCGGAAATCGGTACGGTGGTGGTAAGCGAATCCTGA	lcl|NC_000913.3_cdsid_NP_414731.2 [gene=rof] [protein=modulator of Rho-dependent transcription termination] [protein_id=NP_414731.2] [location=complement(213678..213932)]	255	ATGAATGATACGTATCAACCAATCAATTGTGATGATTACGATAATCTTGAGCTCGC	56	ACGGTGGTGGTAAGCGAATCC	21	77	65.4623	56.8573	GCAGCGAATTCGCCACCATGAATGATACGTATCAACCAATCAATTGTGATGATTACGATAATCTTGAGCTCGC	GCAGCGAATTCGCCACCATGAATGATACGTATCAACCAATCAATTGTGATGATTACGATAATCTTGAGCTCGCAACACGTCTCGGCGATTTCCTGGCTCTTCGATC	GCAGCGAATTCGCCACCATGAATGATACGTATCAACCAATCAATTGTGATGATTACGATAATCTTGAGCTCGCAACACGTCTCGGCGATTTCCTGGCTCTTCGATCACGGTGGTGGTAAGCGAATCC	GCAGCGAATTCGCCACCATGAATGATACGTATCAACCAATCAATTGTGATGATTACGATAATCTTGAGCTCGCAACACGTCTCGGCGATTTCCTGGCTCTTCGATCACGGTGGTGGTAAGCGAATCCCGCCGCCGCCGCCGC	GCAGCGAATTCGCCACCATGAATGATACGTATCAACCAATCAATTGTGATGATTACGATAATCTTGAGCTCGCAACACGTCTCGGCGATTTCCTGGCTCTTCGATCACGGTGGTGGTAAGCGAATCCCTCCGCCGCCGCCGCCGC
ATGGAATGCCGTCCGGGTTGCGGGGCGTGTTGCACTGCCCCTTCAATTTCCAGCCCTATTCCCGGTATGCCAGATGGCAAGCCCGCCAATACGCCCTGCATTCAGCTTGATGAACAGCAACGCTGTAAAATTTTCACCTCGCCACTGCGACCGAAAGTCTGTGCAGGCTTACAAGCCAGCGCTGAAATGTGCGGTAACTCGCGTCAGCAGGCCATGACCTGGCTTATCGATCTGGAAATGCTGACCGCGCCTTAA	lcl|NC_000913.3_cdsid_YP_588461.1 [gene=yeiW] [protein=UPF0153 cysteine cluster protein] [protein_id=YP_588461.1] [location=complement(2265041..2265295)]	255	ATGGAATGCCGTCCGGGTTGCGGGGCGTGTTGCA	34	GGCCATGACCTGGCTTATCGATCTGGAAATGCTGACCGCGCCT	43	77	73.7065	72.5388	GCAGCGAATTCGCCACCATGGAATGCCGTCCGGGTTGCGGGGCGTGTTGCA	GCAGCGAATTCGCCACCATGGAATGCCGTCCGGGTTGCGGGGCGTGTTGCAAACACGTCTCGGCGATTTCCTGGCTCTTCGATC	GCAGCGAATTCGCCACCATGGAATGCCGTCCGGGTTGCGGGGCGTGTTGCAAACACGTCTCGGCGATTTCCTGGCTCTTCGATCGGCCATGACCTGGCTTATCGATCTGGAAATGCTGACCGCGCCT	GCAGCGAATTCGCCACCATGGAATGCCGTCCGGGTTGCGGGGCGTGTTGCAAACACGTCTCGGCGATTTCCTGGCTCTTCGATCGGCCATGACCTGGCTTATCGATCTGGAAATGCTGACCGCGCCTCGCCGCCGCCGCCGC	GCAGCGAATTCGCCACCATGGAATGCCGTCCGGGTTGCGGGGCGTGTTGCAAACACGTCTCGGCGATTTCCTGGCTCTTCGATCGGCCATGACCTGGCTTATCGATCTGGAAATGCTGACCGCGCCTGACCGCCGCCGCCGCCGC
ATGACCGATAAAATCCGTACTCTGCAAGGTCGCGTTGTTAGCGACAAAATGGAGAAATCCATTGTTGTTGCTATCGAACGTTTTGTGAAACACCCGATCTACGGTAAATTCATCAAGCGTACGACCAAACTGCACGTACATGACGAGAACAACGAATGCGGTATCGGTGACGTGGTTGAAATCCGCGAATGCCGTCCGCTGTCCAAGACTAAATCCTGGACGCTGGTTCGCGTTGTAGAGAAAGCGGTTCTGTAA	lcl|NC_000913.3_cdsid_NP_417770.1 [gene=rpsQ] [protein=30S ribosomal subunit protein S17] [protein_id=NP_417770.1] [location=complement(3448314..3448568)]	255	ATGACCGATAAAATCCGTACTCTGCAAGGTCGCGTTGTTAGCGA	44	ACGCTGGTTCGCGTTGTAGAGAAAGCGGTTCTG	33	77	68.6803	66.8922	GCAGCGAATTCGCCACCATGACCGATAAAATCCGTACTCTGCAAGGTCGCGTTGTTAGCGA	GCAGCGAATTCGCCACCATGACCGATAAAATCCGTACTCTGCAAGGTCGCGTTGTTAGCGAAACACGTCTCGGCGATTTCCTGGCTCTTCGATC	GCAGCGAATTCGCCACCATGACCGATAAAATCCGTACTCTGCAAGGTCGCGTTGTTAGCGAAACACGTCTCGGCGATTTCCTGGCTCTTCGATCACGCTGGTTCGCGTTGTAGAGAAAGCGGTTCTG	GCAGCGAATTCGCCACCATGACCGATAAAATCCGTACTCTGCAAGGTCGCGTTGTTAGCGAAACACGTCTCGGCGATTTCCTGGCTCTTCGATCACGCTGGTTCGCGTTGTAGAGAAAGCGGTTCTGCGCCGCCGCCGCCGC	GCAGCGAATTCGCCACCATGACCGATAAAATCCGTACTCTGCAAGGTCGCGTTGTTAGCGAAACACGTCTCGGCGATTTCCTGGCTCTTCGATCACGCTGGTTCGCGTTGTAGAGAAAGCGGTTCTGCTACGCCGCCGCCGCCGC
GTGAAACTAATCTGGTCTGAGGAATCATGGGACGATTATCTGTACTGGCAGGAAACAGATAAGCGAATTGTTAAAAAGATCAATGAACTTATCAAAGATACCCGCAGAACGCCATTTGAAGGTAAGGGGAAGCCAGAACCCCTGAAACATAATTTGTCAGGTTTCTGGTCCCGACGCATTACAGAGGAGCACCGTCTGGTATACGCGGTTACCGACGATTCACTGCTCATTGCAGCATGTCGTTATCATTATTGA	lcl|NC_000913.3_cdsid_YP_588458.1 [gene=yoeB] [protein=toxin of the YoeB-YefM toxin-antitoxin system] [protein_id=YP_588458.1] [location=complement(2089211..2089465)]	255	GTGAAACTAATCTGGTCTGAGGAATCATGGGACGATTATCTGTACTGG	48	TGCTCATTGCAGCATGTCGTTATCATTAT	29	77	65.4769	57.8757	GCAGCGAATTCGCCACCGTGAAACTAATCTGGTCTGAGGAATCATGGGACGATTATCTGTACTGG	GCAGCGAATTCGCCACCGTGAAACTAATCTGGTCTGAGGAATCATGGGACGATTATCTGTACTGGAACACGTCTCGGCGATTTCCTGGCTCTTCGATC	GCAGCGAATTCGCCACCGTGAAACTAATCTGGTCTGAGGAATCATGGGACGATTATCTGTACTGGAACACGTCTCGGCGATTTCCTGGCTCTTCGATCTGCTCATTGCAGCATGTCGTTATCATTAT	GCAGCGAATTCGCCACCGTGAAACTAATCTGGTCTGAGGAATCATGGGACGATTATCTGTACTGGAACACGTCTCGGCGATTTCCTGGCTCTTCGATCTGCTCATTGCAGCATGTCGTTATCATTATCGCCGCCGCCGCCGC	GCAGCGAATTCGCCACCGTGAAACTAATCTGGTCTGAGGAATCATGGGACGATTATCTGTACTGGAACACGTCTCGGCGATTTCCTGGCTCTTCGATCTGCTCATTGCAGCATGTCGTTATCATTATTCGCGCCGCCGCCGCCGC
ATGTTGAAGATAATACCCGGTGCAACTGGATACTTTAATAAAACACTCAATTCAAATCAATTCGATAATGAAGATGCAATCAAAGATAAATTAGATAATAGAGGTTCAATCAAAGGTAAATTAAATAATATATATGGTAAATCTATTGATTATGCAGCGCTGCGTCATCGGGATATAATTATTGCAAAAATAGATTTGTTTATTCAACGAATCACGCATAATTTATGGCATGCACGTAAAAAAATGTGTTTTTAA	lcl|NC_000913.3_cdsid_NP_418471.1 [gene=yjbL] [protein=uncharacterized protein] [protein_id=NP_418471.1] [location=4260321..4260575]	255	FAILED
ATGCGCAACAGAAATCTGCTGAAATTTCTGCCAGGGCTGCTTATCTGTCTGATAGTGTTAACCAGTTGCGTGCCGAAGCAAAAAAATATGCCATACGCCTTGACGCAGCGAAGCATACCGCAGATCTTGCCGCTGCCGTCAGAGGCAAAACAACCAAAACCGCCGAAGGAATGCTCACCAACATGCTCGGAGATATTGCAGCAGAAGCTCAGCTTTATGCTGAAATTGCTGACGAACGCTACATCGCAGGAGTGA	lcl|NC_000913.3_cdsid_YP_002791241.1 [gene=rzoQ] [protein=putative Rz1-like lipoprotein, Qin prophage] [protein_id=YP_002791241.1] [location=complement(1639080..1639334)]	255	ATGCGCAACAGAAATCTGCTGAAATTTCTGCCAGGGCT	38	TTTATGCTGAAATTGCTGACGAACGCTACATCGCAGGAG	39	77	67.6155	66.0291	GCAGCGAATTCGCCACCATGCGCAACAGAAATCTGCTGAAATTTCTGCCAGGGCT	GCAGCGAATTCGCCACCATGCGCAACAGAAATCTGCTGAAATTTCTGCCAGGGCTAACACGTCTCGGCGATTTCCTGGCTCTTCGATC	GCAGCGAATTCGCCACCATGCGCAACAGAAATCTGCTGAAATTTCTGCCAGGGCTAACACGTCTCGGCGATTTCCTGGCTCTTCGATCTTTATGCTGAAATTGCTGACGAACGCTACATCGCAGGAG	GCAGCGAATTCGCCACCATGCGCAACAGAAATCTGCTGAAATTTCTGCCAGGGCTAACACGTCTCGGCGATTTCCTGGCTCTTCGATCTTTATGCTGAAATTGCTGACGAACGCTACATCGCAGGAGCGCCGCCGCCGCCGC	GCAGCGAATTCGCCACCATGCGCAACAGAAATCTGCTGAAATTTCTGCCAGGGCTAACACGTCTCGGCGATTTCCTGGCTCTTCGATCTTTATGCTGAAATTGCTGACGAACGCTACATCGCAGGAGTCGCGCCGCCGCCGCCGC
ATGGAAAAAAATAATGAAGTCATTCAGACTCATCCGCTCGTAGGGTGGGACATCAGCACCGTTGATAGCTATGATGCGCTGATGTTGCGTTTGCACTACCAGACCCCAAATAAGTCCGAGCAGGAAGGGACTGAAGTTGGTCAGACGCTCTGGTTAACCACTGATGTTGCCAGACAATTTATTTCGATATTAGAAGCAGGAATCGCCAAAATTGAATCCGGTGATTTCCAGGTAAACGAGTATCGGCGTCATTAA	lcl|NC_000913.3_cdsid_NP_415578.3 [gene=bssS] [protein=biofilm regulator] [protein_id=NP_415578.3] [location=complement(1120701..1120955)]	255	ATGGAAAAAAATAATGAAGTCATTCAGACTCATCCGCTCGTAGGGT	46	TGATTTCCAGGTAAACGAGTATCGGCGTCAT	31	77	65.1024	61.4931	GCAGCGAATTCGCCACCATGGAAAAAAATAATGAAGTCATTCAGACTCATCCGCTCGTAGGGT	GCAGCGAATTCGCCACCATGGAAAAAAATAATGAAGTCATTCAGACTCATCCGCTCGTAGGGTAACACGTCTCGGCGATTTCCTGGCTCTTCGATC	GCAGCGAATTCGCCACCATGGAAAAAAATAATGAAGTCATTCAGACTCATCCGCTCGTAGGGTAACACGTCTCGGCGATTTCCTGGCTCTTCGATCTGATTTCCAGGTAAACGAGTATCGGCGTCAT	GCAGCGAATTCGCCACCATGGAAAAAAATAATGAAGTCATTCAGACTCATCCGCTCGTAGGGTAACACGTCTCGGCGATTTCCTGGCTCTTCGATCTGATTTCCAGGTAAACGAGTATCGGCGTCATCGCCGCCGCCGCCGC	GCAGCGAATTCGCCACCATGGAAAAAAATAATGAAGTCATTCAGACTCATCCGCTCGTAGGGTAACACGTCTCGGCGATTTCCTGGCTCTTCGATCTGATTTCCAGGTAAACGAGTATCGGCGTCATCGCCGCCGCCGCCGCCGC
ATGGAAAATAATGAAATTCAGAGCGTGTTGATGAACGCTCTCTCCCTCCAGGAAGTCCACGTTTCCGGCGATGGCAGCCACTTTCAGGTTATTGCCGTGGGTGAGTTGTTTGACGGCATGAGTCGGGTTAAAAAACAGCAGACGGTCTATGGTCCGCTGATGGAATATATTGCGGATAACCGCATTCATGCTGTGTCGATCAAAGCGTATACCCCTGCGGAGTGGGCGCGCGATCGCAAACTGAACGGCTTTTGA	lcl|NC_000913.3_cdsid_NP_417657.2 [gene=ibaG] [protein=acid stress protein; putative transcriptional regulator, BolA family] [protein_id=NP_417657.2] [location=complement(3336549..3336803)]	255	ATGGAAAATAATGAAATTCAGAGCGTGTTGATGAACGCTCTCTCCCTCCA	50	GCGCGCGATCGCAAACTGAACGGCTTT	27	77	67.6483	66.7735	GCAGCGAATTCGCCACCATGGAAAATAATGAAATTCAGAGCGTGTTGATGAACGCTCTCTCCCTCCA	GCAGCGAATTCGCCACCATGGAAAATAATGAAATTCAGAGCGTGTTGATGAACGCTCTCTCCCTCCAAACACGTCTCGGCGATTTCCTGGCTCTTCGATC	GCAGCGAATTCGCCACCATGGAAAATAATGAAATTCAGAGCGTGTTGATGAACGCTCTCTCCCTCCAAACACGTCTCGGCGATTTCCTGGCTCTTCGATCGCGCGCGATCGCAAACTGAACGGCTTT	GCAGCGAATTCGCCACCATGGAAAATAATGAAATTCAGAGCGTGTTGATGAACGCTCTCTCCCTCCAAACACGTCTCGGCGATTTCCTGGCTCTTCGATCGCGCGCGATCGCAAACTGAACGGCTTTCGCCGCCGCCGCCGC	GCAGCGAATTCGCCACCATGGAAAATAATGAAATTCAGAGCGTGTTGATGAACGCTCTCTCCCTCCAAACACGTCTCGGCGATTTCCTGGCTCTTCGATCGCGCGCGATCGCAAACTGAACGGCTTTGATCGCCGCCGCCGCCGC
ATGGGAATTATTGCCTGGATTATTTTTGACCTGATAGCCGGCATTATCGCCAAGCTAATCATGCCGGGGCGTGATGGTGGTGGATTTTTCCTGACCTGTATTCTCGGGATAGTCGGTGCGGTGGTCGGCGGCTGGCTGGCGACCATGTTTGGCATTGGCGGCTCCATCAGTGGTTTTAATCTGCACAGCTTCCTGGTGGCGGTGGTGGGAGCTATTCTCGTTCTGGGCATATTCCGCCTCCTGCGAAGAGAATAA	lcl|NC_000913.3_cdsid_NP_415713.1 [gene=ymgE] [protein=UPF0410 family putative inner membrane protein] [protein_id=NP_415713.1] [location=1244728..1244982]	255	ATGGGAATTATTGCCTGGATTATTTTTGACCTGATAGCCGGCATTAT	47	CTGGGCATATTCCGCCTCCTGCGAAGAGAA	30	77	65.2995	65.0277	GCAGCGAATTCGCCACCATGGGAATTATTGCCTGGATTATTTTTGACCTGATAGCCGGCATTAT	GCAGCGAATTCGCCACCATGGGAATTATTGCCTGGATTATTTTTGACCTGATAGCCGGCATTATAACACGTCTCGGCGATTTCCTGGCTCTTCGATC	GCAGCGAATTCGCCACCATGGGAATTATTGCCTGGATTATTTTTGACCTGATAGCCGGCATTATAACACGTCTCGGCGATTTCCTGGCTCTTCGATCCTGGGCATATTCCGCCTCCTGCGAAGAGAA	GCAGCGAATTCGCCACCATGGGAATTATTGCCTGGATTATTTTTGACCTGATAGCCGGCATTATAACACGTCTCGGCGATTTCCTGGCTCTTCGATCCTGGGCATATTCCGCCTCCTGCGAAGAGAACGCCGCCGCCGCCGC	GCAGCGAATTCGCCACCATGGGAATTATTGCCTGGATTATTTTTGACCTGATAGCCGGCATTATAACACGTCTCGGCGATTTCCTGGCTCTTCGATCCTGGGCATATTCCGCCTCCTGCGAAGAGAAACACGCCGCCGCCGCCGC
ATGATTATGGCGAAACTGAAGTCAGCGAAAGGGAAGAAATTTCTCTTTGGTTTGTTGGCGGTTTTCATTATTGCGGCGTCGGTTGTGACTCGCGCGACCATCGGCGGCGTTATAGAACAGTACAATATTCCGCTGTCTGAGTGGACGACATCAATGTATGTGATTCAGTCATCGATGATTTTTGTTTATAGCCTGGTCTTTACTGTGTTGCTGGCAATCCCGTTGGGAATTTATTTCCTTGGCGGCGAAGAGCAGTAA	lcl|NC_000913.3_cdsid_NP_415848.1 [gene=ynaJ] [protein=DUF2534 family putative inner membrane protein] [protein_id=NP_415848.1] [location=1397365..1397622]	258	ATGATTATGGCGAAACTGAAGTCAGCGAAAGGGAAGAAATTTCTCTTT	48	GAATTTATTTCCTTGGCGGCGAAGAGCAG	29	77	65.4755	60.7936	GCAGCGAATTCGCCACCATGATTATGGCGAAACTGAAGTCAGCGAAAGGGAAGAAATTTCTCTTT	GCAGCGAATTCGCCACCATGATTATGGCGAAACTGAAGTCAGCGAAAGGGAAGAAATTTCTCTTTAACACGTCTCGGCGATTTCCTGGCTCTTCGATC	GCAGCGAATTCGCCACCATGATTATGGCGAAACTGAAGTCAGCGAAAGGGAAGAAATTTCTCTTTAACACGTCTCGGCGATTTCCTGGCTCTTCGATCGAATTTATTTCCTTGGCGGCGAAGAGCAG	GCAGCGAATTCGCCACCATGATTATGGCGAAACTGAAGTCAGCGAAAGGGAAGAAATTTCTCTTTAACACGTCTCGGCGATTTCCTGGCTCTTCGATCGAATTTATTTCCTTGGCGGCGAAGAGCAGCGCCGCCGCCGCCGC	GCAGCGAATTCGCCACCATGATTATGGCGAAACTGAAGTCAGCGAAAGGGAAGAAATTTCTCTTTAACACGTCTCGGCGATTTCCTGGCTCTTCGATCGAATTTATTTCCTTGGCGGCGAAGAGCAGATCCGCCGCCGCCGCCGC
ATGGCACATAAAAAGGCTGGCGGCTCCACACGTAACGGTCGCGATTCAGAAGCTAAACGCCTGGGCGTTAAGCGTTTCGGTGGCGAATCCGTTCTGGCGGGTAGCATCATCGTTCGTCAACGTGGTACCAAATTCCACGCTGGCGCTAACGTAGGTTGCGGTCGTGACCACACTCTGTTTGCTAAAGCAGACGGTAAAGTGAAATTCGAAGTTAAAGGCCCGAAAAACCGTAAATTTATCAGCATCGAAGCTGAATAA	lcl|NC_000913.3_cdsid_NP_417652.1 [gene=rpmA] [protein=50S ribosomal subunit protein L27] [protein_id=NP_417652.1] [location=complement(3332862..3333119)]	258	ATGGCACATAAAAAGGCTGGCGGCTCCACACGTAA	35	AAAGGCCCGAAAAACCGTAAATTTATCAGCATCGAAGCTGAA	42	77	67.7061	65.6084	GCAGCGAATTCGCCACCATGGCACATAAAAAGGCTGGCGGCTCCACACGTAA	GCAGCGAATTCGCCACCATGGCACATAAAAAGGCTGGCGGCTCCACACGTAAAACACGTCTCGGCGATTTCCTGGCTCTTCGATC	GCAGCGAATTCGCCACCATGGCACATAAAAAGGCTGGCGGCTCCACACGTAAAACACGTCTCGGCGATTTCCTGGCTCTTCGATCAAAGGCCCGAAAAACCGTAAATTTATCAGCATCGAAGCTGAA	GCAGCGAATTCGCCACCATGGCACATAAAAAGGCTGGCGGCTCCACACGTAAAACACGTCTCGGCGATTTCCTGGCTCTTCGATCAAAGGCCCGAAAAACCGTAAATTTATCAGCATCGAAGCTGAACGCCGCCGCCGCCGC	GCAGCGAATTCGCCACCATGGCACATAAAAAGGCTGGCGGCTCCACACGTAAAACACGTCTCGGCGATTTCCTGGCTCTTCGATCAAAGGCCCGAAAAACCGTAAATTTATCAGCATCGAAGCTGAAGACCGCCGCCGCCGCCGC
ATGAAAACGATTTTCACCGTGGGAGCTGTTGTTCTGGCAACCTGCTTGCTCAGTGGCTGCGTCAATGAGCAAAAGGTCAATCAGCTGGCGAGCAATGTGCAAACATTAAATGCCAAAATCGCCCGGCTTGAGCAGGATATGAAAGCACTACGCCCACAAATCTATGCTGCCAAATCCGAAGCTAACAGAGCCAATACGCGTCTTGATGCTCAGGACTATTTTGATTGCCTGCGCTGCTTGCGTATGTACGCAGAATGA	lcl|NC_000913.3_cdsid_NP_417487.1 [gene=yqhH] [protein=outer membrane lipoprotein, Lpp paralog] [protein_id=NP_417487.1] [location=3158627..3158884]	258	ATGAAAACGATTTTCACCGTGGGAGCTGTTGTTCTGGCAACCT	43	TGATTGCCTGCGCTGCTTGCGTATGTACGCAGAA	34	77	68.6469	68.2077	GCAGCGAATTCGCCACCATGAAAACGATTTTCACCGTGGGAGCTGTTGTTCTGGCAACCT	GCAGCGAATTCGCCACCATGAAAACGATTTTCACCGTGGGAGCTGTTGTTCTGGCAACCTAACACGTCTCGGCGATTTCCTGGCTCTTCGATC	GCAGCGAATTCGCCACCATGAAAACGATTTTCACCGTGGGAGCTGTTGTTCTGGCAACCTAACACGTCTCGGCGATTTCCTGGCTCTTCGATCTGATTGCCTGCGCTGCTTGCGTATGTACGCAGAA	GCAGCGAATTCGCCACCATGAAAACGATTTTCACCGTGGGAGCTGTTGTTCTGGCAACCTAACACGTCTCGGCGATTTCCTGGCTCTTCGATCTGATTGCCTGCGCTGCTTGCGTATGTACGCAGAACGCCGCCGCCGCCGC	GCAGCGAATTCGCCACCATGAAAACGATTTTCACCGTGGGAGCTGTTGTTCTGGCAACCTAACACGTCTCGGCGATTTCCTGGCTCTTCGATCTGATTGCCTGCGCTGCTTGCGTATGTACGCAGAATTACGCCGCCGCCGCCGC
ATGCAGAAACCCTTACCAGTCAGGTGGCTGATAATACAAGGGTTAACAGAGAATGAGCACTGCGGAATACAGGCATATGCCTGTAATACAGAGAGTCAGGAAGACCTGTACGCTGAAGTGCCCTTAGTCGGTAGACTAACGGGCATTGAAGAAGTGAAAGTCGAAGCTATTGCGATGAGCAAACTTCATAATATGAGTTGTCCGCCTTATATGGGGCATAGTGCGGCTGTTATTTTCCATTTAATTTACCTTTCCTGA	lcl|NC_000913.3_cdsid_YP_001165310.1 [gene=ybfK] [protein=uncharacterized protein] [protein_id=YP_001165310.1] [location=720583..720840]	258	ATGCAGAAACCCTTACCAGTCAGGTGGCTGATAATACAAGG	41	AGTGCGGCTGTTATTTTCCATTTAATTTACCTTTCC	36	77	65.6914	60.2453	GCAGCGAATTCGCCACCATGCAGAAACCCTTACCAGTCAGGTGGCTGATAATACAAGG	GCAGCGAATTCGCCACCATGCAGAAACCCTTACCAGTCAGGTGGCTGATAATACAAGGAACACGTCTCGGCGATTTCCTGGCTCTTCGATC	GCAGCGAATTCGCCACCATGCAGAAACCCTTACCAGTCAGGTGGCTGATAATACAAGGAACACGTCTCGGCGATTTCCTGGCTCTTCGATCAGTGCGGCTGTTATTTTCCATTTAATTTACCTTTCC	GCAGCGAATTCGCCACCATGCAGAAACCCTTACCAGTCAGGTGGCTGATAATACAAGGAACACGTCTCGGCGATTTCCTGGCTCTTCGATCAGTGCGGCTGTTATTTTCCATTTAATTTACCTTTCCCGCCGCCGCCGCCGC	GCAGCGAATTCGCCACCATGCAGAAACCCTTACCAGTCAGGTGGCTGATAATACAAGGAACACGTCTCGGCGATTTCCTGGCTCTTCGATCAGTGCGGCTGTTATTTTCCATTTAATTTACCTTTCCGGTCGCCGCCGCCGCCGC
ATGAAAAACGTAAAAACCCTCATCGCTGCGGCGATTTTAAGCTCCATGTCATTTGCCAGCTTTGCGGCTGTCGAAGTTCAGTCAACGCCAGAAGGCCAACAAAAAGTCGGTACAATCAGTGCTAACGCGGGGACAAATCTGGGATCGCTGGAAGAGCAGCTGGCGCAAAAAGCGGATGAGATGGGCGCAAAATCTTTCCGTATTACTTCTGTAACCGGTCCGAATACCCTCCATGGAACAGCAGTAATTTATAAATAA	lcl|NC_000913.3_cdsid_NP_415630.1 [gene=bhsA] [protein=biofilm, cell surface and signaling protein] [protein_id=NP_415630.1] [location=1169073..1169330]	258	ATGAAAAACGTAAAAACCCTCATCGCTGCGGCGATTTTAA	40	TCCGAATACCCTCCATGGAACAGCAGTAATTTATAAA	37	77	65.2228	60.7922	GCAGCGAATTCGCCACCATGAAAAACGTAAAAACCCTCATCGCTGCGGCGATTTTAA	GCAGCGAATTCGCCACCATGAAAAACGTAAAAACCCTCATCGCTGCGGCGATTTTAAAACACGTCTCGGCGATTTCCTGGCTCTTCGATC	GCAGCGAATTCGCCACCATGAAAAACGTAAAAACCCTCATCGCTGCGGCGATTTTAAAACACGTCTCGGCGATTTCCTGGCTCTTCGATCTCCGAATACCCTCCATGGAACAGCAGTAATTTATAAA	GCAGCGAATTCGCCACCATGAAAAACGTAAAAACCCTCATCGCTGCGGCGATTTTAAAACACGTCTCGGCGATTTCCTGGCTCTTCGATCTCCGAATACCCTCCATGGAACAGCAGTAATTTATAAACGCCGCCGCCGCCGC	GCAGCGAATTCGCCACCATGAAAAACGTAAAAACCCTCATCGCTGCGGCGATTTTAAAACACGTCTCGGCGATTTCCTGGCTCTTCGATCTCCGAATACCCTCCATGGAACAGCAGTAATTTATAAAAGCCGCCGCCGCCGCCGC
GTGAATCAGGCCATCCAGTTTCCGGACAGGGAAGAGTGGGACGAGAATAAAAAATGTGTATGTTTTCCCGCTCTCGTGAATGGTATGCAACTGACATGCGCGATCTCTGGCGAGAGTCTGGCGTATCGCTTTACTGGAGATACGCCAGAACAGTGGTTAGCGAGTTTTCGTCAGCATCGCTGGGACCTGGAAGAAGAAGCGGAAAACTTAATTCAGGAACAAAGTGAAGATGATCAAGGCTGGGTCTGGTTACCCTGA	lcl|NC_000913.3_cdsid_NP_417739.1 [gene=yrdB] [protein=DUF1488 family protein] [protein_id=NP_417739.1] [location=complement(3429766..3430023)]	258	GTGAATCAGGCCATCCAGTTTCCGGACAGGGAAGAGT	37	GGAACAAAGTGAAGATGATCAAGGCTGGGTCTGGTTACCC	40	77	67.5423	66.3639	GCAGCGAATTCGCCACCGTGAATCAGGCCATCCAGTTTCCGGACAGGGAAGAGT	GCAGCGAATTCGCCACCGTGAATCAGGCCATCCAGTTTCCGGACAGGGAAGAGTAACACGTCTCGGCGATTTCCTGGCTCTTCGATC	GCAGCGAATTCGCCACCGTGAATCAGGCCATCCAGTTTCCGGACAGGGAAGAGTAACACGTCTCGGCGATTTCCTGGCTCTTCGATCGGAACAAAGTGAAGATGATCAAGGCTGGGTCTGGTTACCC	GCAGCGAATTCGCCACCGTGAATCAGGCCATCCAGTTTCCGGACAGGGAAGAGTAACACGTCTCGGCGATTTCCTGGCTCTTCGATCGGAACAAAGTGAAGATGATCAAGGCTGGGTCTGGTTACCCCGCCGCCGCCGCCGC	GCAGCGAATTCGCCACCGTGAATCAGGCCATCCAGTTTCCGGACAGGGAAGAGTAACACGTCTCGGCGATTTCCTGGCTCTTCGATCGGAACAAAGTGAAGATGATCAAGGCTGGGTCTGGTTACCCGTCCGCCGCCGCCGCCGC
ATGTTCCAGCAAGAAGTTACCATTACCGCTCCGAACGGTCTGCACACCCGCCCTGCTGCCCAGTTTGTAAAAGAAGCTAAGGGCTTCACTTCTGAAATTACTGTGACTTCCAACGGCAAAAGCGCCAGCGCGAAAAGCCTGTTTAAACTGCAGACTCTGGGCCTGACTCAAGGTACCGTTGTGACTATCTCCGCAGAAGGCGAAGACGAGCAGAAAGCGGTTGAACATCTGGTTAAACTGATGGCGGAACTCGAGTAA	lcl|NC_000913.3_cdsid_NP_416910.1 [gene=ptsH] [protein=phosphohistidinoprotein-hexose phosphotransferase component of PTS system (Hpr)] [protein_id=NP_416910.1] [location=2533764..2534021]	258	ATGTTCCAGCAAGAAGTTACCATTACCGCTCCGAACGGT	39	CGGTTGAACATCTGGTTAAACTGATGGCGGAACTCGAG	38	77	67.4195	65.9777	GCAGCGAATTCGCCACCATGTTCCAGCAAGAAGTTACCATTACCGCTCCGAACGGT	GCAGCGAATTCGCCACCATGTTCCAGCAAGAAGTTACCATTACCGCTCCGAACGGTAACACGTCTCGGCGATTTCCTGGCTCTTCGATC	GCAGCGAATTCGCCACCATGTTCCAGCAAGAAGTTACCATTACCGCTCCGAACGGTAACACGTCTCGGCGATTTCCTGGCTCTTCGATCCGGTTGAACATCTGGTTAAACTGATGGCGGAACTCGAG	GCAGCGAATTCGCCACCATGTTCCAGCAAGAAGTTACCATTACCGCTCCGAACGGTAACACGTCTCGGCGATTTCCTGGCTCTTCGATCCGGTTGAACATCTGGTTAAACTGATGGCGGAACTCGAGCGCCGCCGCCGCCGC	GCAGCGAATTCGCCACCATGTTCCAGCAAGAAGTTACCATTACCGCTCCGAACGGTAACACGTCTCGGCGATTTCCTGGCTCTTCGATCCGGTTGAACATCTGGTTAAACTGATGGCGGAACTCGAGTTTCGCCGCCGCCGCCGC
ATGAATTTATCCCGTCAGGAACAACATACCTTACACGTTCTCGCTAAAGGTAGACGTATTGCGCACGTCCGCGATTCTTCAGGCCGCGTCACTTCCGTTGAATGCTACAGCCGCGAAGGGCTGTTGCTGACCGACTGCACGCTCGCCGTCTTCAAAAAACTCAAAACCAAAAAACTTATCAAGTCCGTCAATGGCCAGCCCTATCGAATCAACACCACCGAGCTGAATAAAGTTCGCGCTCAGCTCGATAATCGCTAA	lcl|NC_000913.3_cdsid_YP_588477.1 [gene=yjhX] [protein=UPF0386 family protein] [protein_id=YP_588477.1] [location=complement(4533796..4534053)]	258	ATGAATTTATCCCGTCAGGAACAACATACCTTACACGTTCTCGCTAAA	48	ATAAAGTTCGCGCTCAGCTCGATAATCGC	29	77	65.7596	61.5423	GCAGCGAATTCGCCACCATGAATTTATCCCGTCAGGAACAACATACCTTACACGTTCTCGCTAAA	GCAGCGAATTCGCCACCATGAATTTATCCCGTCAGGAACAACATACCTTACACGTTCTCGCTAAAAACACGTCTCGGCGATTTCCTGGCTCTTCGATC	GCAGCGAATTCGCCACCATGAATTTATCCCGTCAGGAACAACATACCTTACACGTTCTCGCTAAAAACACGTCTCGGCGATTTCCTGGCTCTTCGATCATAAAGTTCGCGCTCAGCTCGATAATCGC	GCAGCGAATTCGCCACCATGAATTTATCCCGTCAGGAACAACATACCTTACACGTTCTCGCTAAAAACACGTCTCGGCGATTTCCTGGCTCTTCGATCATAAAGTTCGCGCTCAGCTCGATAATCGCCGCCGCCGCCGCCGC	GCAGCGAATTCGCCACCATGAATTTATCCCGTCAGGAACAACATACCTTACACGTTCTCGCTAAAAACACGTCTCGGCGATTTCCTGGCTCTTCGATCATAAAGTTCGCGCTCAGCTCGATAATCGCTTGCGCCGCCGCCGCCGC
ATGGCGCCGCCACTGTCGCCTGGCTCGCGGGTCCTGATAGCCCTCATTCGGGTCTATCAACGCCTGATTAGTCCGCTACTCGGGCCGCATTGTCGTTTCACTCCAACCTGTTCAAGCTACGGAATTGAGGCATTGCGCAGGTTTGGAGTGATAAAAGGCAGTTGGTTGACGGTGAAACGCGTATTAAAATGCCACCCTTTACACCCTGGTGGTGACGATCCCGTCCCGCCCGGACCATTTGATACCAGAGAACACTAA	lcl|NC_000913.3_cdsid_YP_588472.1 [gene=yidD] [protein=membrane protein insertion efficiency factor, inner membrane protein, UPF0161 family] [protein_id=YP_588472.1] [location=3884816..3885073]	258	ATGGCGCCGCCACTGTCGCCTGGCTCGCGGGT	32	GGTGACGATCCCGTCCCGCCCGGACCATTTGATACCAGAGAACAC	45	77	76.8866	72.5984	GCAGCGAATTCGCCACCATGGCGCCGCCACTGTCGCCTGGCTCGCGGGT	GCAGCGAATTCGCCACCATGGCGCCGCCACTGTCGCCTGGCTCGCGGGTAACACGTCTCGGCGATTTCCTGGCTCTTCGATC	GCAGCGAATTCGCCACCATGGCGCCGCCACTGTCGCCTGGCTCGCGGGTAACACGTCTCGGCGATTTCCTGGCTCTTCGATCGGTGACGATCCCGTCCCGCCCGGACCATTTGATACCAGAGAACAC	GCAGCGAATTCGCCACCATGGCGCCGCCACTGTCGCCTGGCTCGCGGGTAACACGTCTCGGCGATTTCCTGGCTCTTCGATCGGTGACGATCCCGTCCCGCCCGGACCATTTGATACCAGAGAACACCGCCGCCGCCGCCGC	GCAGCGAATTCGCCACCATGGCGCCGCCACTGTCGCCTGGCTCGCGGGTAACACGTCTCGGCGATTTCCTGGCTCTTCGATCGGTGACGATCCCGTCCCGCCCGGACCATTTGATACCAGAGAACACTCCCGCCGCCGCCGCCGC
ATGCAAACCGTTATTTTTGGTCGTTCGGGTTGCCCTTACTGTGTGCGTGCAAAAGATCTGGCTGAGAAATTGAGCAATGAACGCGATGATTTTCAGTATCAGTATGTAGATATTCGTGCGGAAGGGATCACTAAAGAAGATCTACAACAAAAGGCAGGTAAACCCGTAGAAACCGTGCCGCAGATTTTTGTCGATCAGCAACATATCGGCGGCTATACCGATTTTGCTGCATGGGTGAAAGAAAATCTGGACGCCTGA	lcl|NC_000913.3_cdsid_NP_415370.1 [gene=grxA] [protein=glutaredoxin 1, redox coenzyme for ribonucleotide reductase (RNR1a)] [protein_id=NP_415370.1] [location=complement(890496..890753)]	258	ATGCAAACCGTTATTTTTGGTCGTTCGGGTTGCCCTTACT	40	CGATTTTGCTGCATGGGTGAAAGAAAATCTGGACGCC	37	77	67.0248	66.1342	GCAGCGAATTCGCCACCATGCAAACCGTTATTTTTGGTCGTTCGGGTTGCCCTTACT	GCAGCGAATTCGCCACCATGCAAACCGTTATTTTTGGTCGTTCGGGTTGCCCTTACTAACACGTCTCGGCGATTTCCTGGCTCTTCGATC	GCAGCGAATTCGCCACCATGCAAACCGTTATTTTTGGTCGTTCGGGTTGCCCTTACTAACACGTCTCGGCGATTTCCTGGCTCTTCGATCCGATTTTGCTGCATGGGTGAAAGAAAATCTGGACGCC	GCAGCGAATTCGCCACCATGCAAACCGTTATTTTTGGTCGTTCGGGTTGCCCTTACTAACACGTCTCGGCGATTTCCTGGCTCTTCGATCCGATTTTGCTGCATGGGTGAAAGAAAATCTGGACGCCCGCCGCCGCCGCCGC	GCAGCGAATTCGCCACCATGCAAACCGTTATTTTTGGTCGTTCGGGTTGCCCTTACTAACACGTCTCGGCGATTTCCTGGCTCTTCGATCCGATTTTGCTGCATGGGTGAAAGAAAATCTGGACGCCAAACGCCGCCGCCGCCGC
ATGTCTGTAGCCCGTAATCTCTGGCGCGTTGCTGATGCGCCGCACATTGTTCCGGCTGACTCCGTTGAGCGCCAGACGGCAGAACGGTTGATTAACGCCTGTCCGGCAGGTCTTTTTTCGCTCACACCGGAAGGTAACTTACGTATTGACTATCGCAGTTGCCTGGAGTGTGGCACCTGCCGTTTGCTGTGCGACGAATCAACACTACAACAGTGGCGCTATCCGCCTTCCGGATTCGGCATCACCTACCGCTTTGGATAA	lcl|NC_000913.3_cdsid_NP_417247.2 [gene=ygcO] [protein=putative 4Fe-4S cluster-containing protein] [protein_id=NP_417247.2] [location=2893919..2894179]	261	ATGTCTGTAGCCCGTAATCTCTGGCGCGTTGCTGATGCGC	40	TCCGCCTTCCGGATTCGGCATCACCTACCGCTTTGGA	37	77	71.4431	71.3299	GCAGCGAATTCGCCACCATGTCTGTAGCCCGTAATCTCTGGCGCGTTGCTGATGCGC	GCAGCGAATTCGCCACCATGTCTGTAGCCCGTAATCTCTGGCGCGTTGCTGATGCGCAACACGTCTCGGCGATTTCCTGGCTCTTCGATC	GCAGCGAATTCGCCACCATGTCTGTAGCCCGTAATCTCTGGCGCGTTGCTGATGCGCAACACGTCTCGGCGATTTCCTGGCTCTTCGATCTCCGCCTTCCGGATTCGGCATCACCTACCGCTTTGGA	GCAGCGAATTCGCCACCATGTCTGTAGCCCGTAATCTCTGGCGCGTTGCTGATGCGCAACACGTCTCGGCGATTTCCTGGCTCTTCGATCTCCGCCTTCCGGATTCGGCATCACCTACCGCTTTGGACGCCGCCGCCGCCGC	GCAGCGAATTCGCCACCATGTCTGTAGCCCGTAATCTCTGGCGCGTTGCTGATGCGCAACACGTCTCGGCGATTTCCTGGCTCTTCGATCTCCGCCTTCCGGATTCGGCATCACCTACCGCTTTGGAATTCGCCGCCGCCGCCGC
ATGAAAAATCTCATTGCTGAGTTGTTATTTAAGCTTGCCCAAAAAGAAGAAGAGTCGAAAGAACTGTGTGCGCAGGTAGAAGCTTTGGAGATTATCGTCACTGCAATGCTTCGCAATATGGCGCAAAATGACCAACAGCGGTTGATTGATCAGGTAGAGGGGGCGCTGTACGAGGTAAAGCCCGATGCCAGCATTCCTGACGACGATACGGAGCTGCTGCGCGATTACGTAAAGAAGTTATTGAAGCATCCTCGTCAGTAA	lcl|NC_000913.3_cdsid_NP_414916.1 [gene=iraP] [protein=anti-RssB factor, RpoS stabilzer during Pi starvation; anti-adapter protein] [protein_id=NP_414916.1] [location=401386..401646]	261	FAILED
ATGGCGTTGTTAATCACTAAAAAATGCATCAATTGTGATATGTGTGAACCCGAATGCCCGAATGAGGCGATTTCAATGGGAGATCATATCTACGAGATTAACAGCGATAAGTGTACCGAATGCGTAGGGCACTACGAGACACCAACCTGCCAGAAGGTGTGCCCGATCCCCAATACTATTGTGAAAGATCCGGCGCATGTCGAGACAGAAGAACAGTTGTGGGATAAATTTGTGCTGATGCACCACGCGGATAAAATTTAA	lcl|NC_000913.3_cdsid_NP_417057.1 [gene=yfhL] [protein=putative 4Fe-4S cluster-containing protein] [protein_id=NP_417057.1] [location=2699663..2699923]	261	ATGGCGTTGTTAATCACTAAAAAATGCATCAATTGTGATATGTGTGAACCC	51	TGCTGATGCACCACGCGGATAAAATT	26	77	65.1908	60.0651	GCAGCGAATTCGCCACCATGGCGTTGTTAATCACTAAAAAATGCATCAATTGTGATATGTGTGAACCC	GCAGCGAATTCGCCACCATGGCGTTGTTAATCACTAAAAAATGCATCAATTGTGATATGTGTGAACCCAACACGTCTCGGCGATTTCCTGGCTCTTCGATC	GCAGCGAATTCGCCACCATGGCGTTGTTAATCACTAAAAAATGCATCAATTGTGATATGTGTGAACCCAACACGTCTCGGCGATTTCCTGGCTCTTCGATCTGCTGATGCACCACGCGGATAAAATT	GCAGCGAATTCGCCACCATGGCGTTGTTAATCACTAAAAAATGCATCAATTGTGATATGTGTGAACCCAACACGTCTCGGCGATTTCCTGGCTCTTCGATCTGCTGATGCACCACGCGGATAAAATTCGCCGCCGCCGCCGC	GCAGCGAATTCGCCACCATGGCGTTGTTAATCACTAAAAAATGCATCAATTGTGATATGTGTGAACCCAACACGTCTCGGCGATTTCCTGGCTCTTCGATCTGCTGATGCACCACGCGGATAAAATTTATCGCCGCCGCCGCCGC
ATGGCTGCTAACGCGTTTGTTCGCGCCCGAATCGATGAAGATCTGAAGAATCAGGCAGCGGACGTACTGGCCGGGATGGGGCTGACCATCTCTGACCTGGTTCGCATAACCCTCACAAAGGTCGCGCGTGAAAAGGCATTGCCGTTTGATTTACGCGAGCCTAATCAATTAACCATTCAATCAATCAAAAACAGCGAAGCTGGCATTGATGTTCATAAGGCCAAAGACGCCGATGATTTATTTGATAAATTAGGAATTTAA	lcl|NC_000913.3_cdsid_NP_414761.1 [gene=dinJ] [protein=antitoxin of YafQ-DinJ toxin-antitoxin system] [protein_id=NP_414761.1] [location=complement(246242..246502)]	261	ATGGCTGCTAACGCGTTTGTTCGCGCCCGAAT	32	CATAAGGCCAAAGACGCCGATGATTTATTTGATAAATTAGGAATT	45	77	69.2053	62.0395	GCAGCGAATTCGCCACCATGGCTGCTAACGCGTTTGTTCGCGCCCGAAT	GCAGCGAATTCGCCACCATGGCTGCTAACGCGTTTGTTCGCGCCCGAATAACACGTCTCGGCGATTTCCTGGCTCTTCGATC	GCAGCGAATTCGCCACCATGGCTGCTAACGCGTTTGTTCGCGCCCGAATAACACGTCTCGGCGATTTCCTGGCTCTTCGATCCATAAGGCCAAAGACGCCGATGATTTATTTGATAAATTAGGAATT	GCAGCGAATTCGCCACCATGGCTGCTAACGCGTTTGTTCGCGCCCGAATAACACGTCTCGGCGATTTCCTGGCTCTTCGATCCATAAGGCCAAAGACGCCGATGATTTATTTGATAAATTAGGAATTCGCCGCCGCCGCCGC	GCAGCGAATTCGCCACCATGGCTGCTAACGCGTTTGTTCGCGCCCGAATAACACGTCTCGGCGATTTCCTGGCTCTTCGATCCATAAGGCCAAAGACGCCGATGATTTATTTGATAAATTAGGAATTCCTCGCCGCCGCCGCCGC
ATGAAAACTATCAATACTGTTGTTGCTGCTATGGCTCTTTCAACTCTGTCATTTGGCGTGTTCGCGGCGGAACCGGTAACGGCATCCCAGGCACAGAACATGAATAAAATCGGCGTGGTTTCTGCCGATGGCGCATCCACCCTCGATGCCCTGGAAGCGAAACTGGCTGAGAAAGCCGCGGCAGCCGGTGCCAGTGGATACAGCATCACTTCCGCCACCAACAACAATAAATTAAGCGGTACTGCGGTAATTTATAAGTAA	lcl|NC_000913.3_cdsid_NP_415323.1 [gene=ybiJ] [protein=DUF1471 family putative periplasmic protein] [protein_id=NP_415323.1] [location=complement(837665..837925)]	261	FAILED
ATGAAAAAGTGCCTCACACTACTGATTGCCACCGTCCTGAGCGGAATCTCTCTCACGGCTTATGCCGCGCAACCGATGAGTAACCTGGACAGCGGTCAGCTACGGCCCGCCGGTACCGTTTCGGCAACTGGCGCATCAAACCTAAGCGATCTGGAGGATAAACTGGCAGAAAAAGCGCGCGAACAAGGCGCGAAAGGTTATGTCATTAATTCCGCAGGCGGAAATGACCAGATGTTCGGTACTGCAACCATCTACAAATAA	lcl|NC_000913.3_cdsid_NP_415327.2 [gene=mcbA] [protein=colanic acid mucoidy stimulation protein] [protein_id=NP_415327.2] [location=complement(841796..842056)]	261	ATGAAAAAGTGCCTCACACTACTGATTGCCACCGTCCT	38	GGAAATGACCAGATGTTCGGTACTGCAACCATCTACAAA	39	77	66.4583	64.1476	GCAGCGAATTCGCCACCATGAAAAAGTGCCTCACACTACTGATTGCCACCGTCCT	GCAGCGAATTCGCCACCATGAAAAAGTGCCTCACACTACTGATTGCCACCGTCCTAACACGTCTCGGCGATTTCCTGGCTCTTCGATC	GCAGCGAATTCGCCACCATGAAAAAGTGCCTCACACTACTGATTGCCACCGTCCTAACACGTCTCGGCGATTTCCTGGCTCTTCGATCGGAAATGACCAGATGTTCGGTACTGCAACCATCTACAAA	GCAGCGAATTCGCCACCATGAAAAAGTGCCTCACACTACTGATTGCCACCGTCCTAACACGTCTCGGCGATTTCCTGGCTCTTCGATCGGAAATGACCAGATGTTCGGTACTGCAACCATCTACAAACGCCGCCGCCGCCGC	GCAGCGAATTCGCCACCATGAAAAAGTGCCTCACACTACTGATTGCCACCGTCCTAACACGTCTCGGCGATTTCCTGGCTCTTCGATCGGAAATGACCAGATGTTCGGTACTGCAACCATCTACAAAAAGCGCCGCCGCCGCCGC
ATGAAAATCAAAACCACTGTTGCTGCATTAAGCGTACTTTCTGTTCTCTCTTTCGGTGCATTCGCTGCCGACTCCATTGATGCTGCACAAGCACAAAATCGTGAAGCAATCGGGACCGTATCCGTAAGTGGTGTGGCGTCTTCGCCAATGGATATGCGTGAAATGCTGAACAAAAAAGCGGAAGAGAAAGGCGCAACGGCCTACCAGATTACTGAAGCTCGTAGCGGTGACACCTGGCACGCTACGGCTGAACTGTACAAATAA	lcl|NC_000913.3_cdsid_NP_417705.2 [gene=yhcN] [protein=cadmium and peroxide resistance protein, stress-induced] [protein_id=NP_417705.2] [location=3385538..3385801]	264	ATGAAAATCAAAACCACTGTTGCTGCATTAAGCGTACTTTCTGTTCT	47	ACCTGGCACGCTACGGCTGAACTGTACAAA	30	77	65.2228	65.1895	GCAGCGAATTCGCCACCATGAAAATCAAAACCACTGTTGCTGCATTAAGCGTACTTTCTGTTCT	GCAGCGAATTCGCCACCATGAAAATCAAAACCACTGTTGCTGCATTAAGCGTACTTTCTGTTCTAACACGTCTCGGCGATTTCCTGGCTCTTCGATC	GCAGCGAATTCGCCACCATGAAAATCAAAACCACTGTTGCTGCATTAAGCGTACTTTCTGTTCTAACACGTCTCGGCGATTTCCTGGCTCTTCGATCACCTGGCACGCTACGGCTGAACTGTACAAA	GCAGCGAATTCGCCACCATGAAAATCAAAACCACTGTTGCTGCATTAAGCGTACTTTCTGTTCTAACACGTCTCGGCGATTTCCTGGCTCTTCGATCACCTGGCACGCTACGGCTGAACTGTACAAACGCCGCCGCCGCCGC	GCAGCGAATTCGCCACCATGAAAATCAAAACCACTGTTGCTGCATTAAGCGTACTTTCTGTTCTAACACGTCTCGGCGATTTCCTGGCTCTTCGATCACCTGGCACGCTACGGCTGAACTGTACAAACCACGCCGCCGCCGCCGC
ATGGGGGATGATGTCCATCGTTTCGGTAACCTCTTCCTGATCTCACCAAGCAGCAACTCGATACTTAGTAATTATTCGCCAGCAGACAAGAAAAAATTCTACGTCGAAACAGAACGAGCAGAGAGCCCAAAACAAGCCATCATGATGAGCTATAAGGAGTGGGGTCCGGATGGGCAAGGCATCAACAATATAGAAAGCCATGAACACGCGATGTTGACATTGCTCAAAGAGCATCGAGATATGACCCTACCAACCAGGAAATAA	lcl|NC_000913.3_cdsid_NP_417118.1 [gene=yfjM] [protein=CP4-57 prophage; uncharacterized protein] [protein_id=NP_417118.1] [location=complement(2765513..2765776)]	264	ATGGGGGATGATGTCCATCGTTTCGGTAACCTCTTCCT	38	CTCAAAGAGCATCGAGATATGACCCTACCAACCAGGAAA	39	77	66.657	64.4015	GCAGCGAATTCGCCACCATGGGGGATGATGTCCATCGTTTCGGTAACCTCTTCCT	GCAGCGAATTCGCCACCATGGGGGATGATGTCCATCGTTTCGGTAACCTCTTCCTAACACGTCTCGGCGATTTCCTGGCTCTTCGATC	GCAGCGAATTCGCCACCATGGGGGATGATGTCCATCGTTTCGGTAACCTCTTCCTAACACGTCTCGGCGATTTCCTGGCTCTTCGATCCTCAAAGAGCATCGAGATATGACCCTACCAACCAGGAAA	GCAGCGAATTCGCCACCATGGGGGATGATGTCCATCGTTTCGGTAACCTCTTCCTAACACGTCTCGGCGATTTCCTGGCTCTTCGATCCTCAAAGAGCATCGAGATATGACCCTACCAACCAGGAAACGCCGCCGCCGCCGC	GCAGCGAATTCGCCACCATGGGGGATGATGTCCATCGTTTCGGTAACCTCTTCCTAACACGTCTCGGCGATTTCCTGGCTCTTCGATCCTCAAAGAGCATCGAGATATGACCCTACCAACCAGGAAAATGCGCCGCCGCCGCCGC
ATGAGCGAGAAATTAAAGATAGTCTATCGCCCATTACAAGAATTGTCACCGTATGCGCACAACGCCAGGACGCACAGTACTGAGCAGGTGGCACAACTGGTAGAAAGTATTAAGCAATTCGGCTGGACTAATCCGGTGCTGATTGACGAAAAGGGCGAAATTATTGCGGGTCACGGTCGTGTTATGGCGGCTGAAATGCTCAAAATGGATTCTGTTCCGGTCATTGTTCTGTCTGGCCTGACGGATGAGCAGAAGCAGCGATAA	lcl|NC_000913.3_cdsid_NP_415883.1 [gene=ynaK] [protein=Rac prophage; conserved protein] [protein_id=NP_415883.1] [location=1425377..1425640]	264	ATGAGCGAGAAATTAAAGATAGTCTATCGCCCATTACAAGAATTGTCACCGTAT	54	TGACGGATGAGCAGAAGCAGCGA	23	77	65.7392	60.5394	GCAGCGAATTCGCCACCATGAGCGAGAAATTAAAGATAGTCTATCGCCCATTACAAGAATTGTCACCGTAT	GCAGCGAATTCGCCACCATGAGCGAGAAATTAAAGATAGTCTATCGCCCATTACAAGAATTGTCACCGTATAACACGTCTCGGCGATTTCCTGGCTCTTCGATC	GCAGCGAATTCGCCACCATGAGCGAGAAATTAAAGATAGTCTATCGCCCATTACAAGAATTGTCACCGTATAACACGTCTCGGCGATTTCCTGGCTCTTCGATCTGACGGATGAGCAGAAGCAGCGA	GCAGCGAATTCGCCACCATGAGCGAGAAATTAAAGATAGTCTATCGCCCATTACAAGAATTGTCACCGTATAACACGTCTCGGCGATTTCCTGGCTCTTCGATCTGACGGATGAGCAGAAGCAGCGACGCCGCCGCCGCCGC	GCAGCGAATTCGCCACCATGAGCGAGAAATTAAAGATAGTCTATCGCCCATTACAAGAATTGTCACCGTATAACACGTCTCGGCGATTTCCTGGCTCTTCGATCTGACGGATGAGCAGAAGCAGCGATCTCGCCGCCGCCGCCGC
TTGGCTAATATCAAATCAGCTAAGAAGCGCGCCATTCAGTCTGAAAAGGCTCGTAAGCACAACGCAAGCCGTCGCTCTATGATGCGTACTTTCATCAAGAAAGTATACGCAGCTATCGAAGCTGGCGACAAAGCTGCTGCACAGAAAGCATTTAACGAAATGCAACCGATCGTGGACCGTCAGGCTGCTAAAGGTCTGATCCACAAAAACAAAGCTGCACGTCATAAGGCTAACCTGACTGCACAGATCAACAAACTGGCTTAA	lcl|NC_000913.3_cdsid_NP_414564.1 [gene=rpsT] [protein=30S ribosomal subunit protein S20] [protein_id=NP_414564.1] [location=complement(20815..21078)]	264	TTGGCTAATATCAAATCAGCTAAGAAGCGCGCCATTCAGT	40	TAAGGCTAACCTGACTGCACAGATCAACAAACTGGCT	37	77	65.3841	65.1322	GCAGCGAATTCGCCACCTTGGCTAATATCAAATCAGCTAAGAAGCGCGCCATTCAGT	GCAGCGAATTCGCCACCTTGGCTAATATCAAATCAGCTAAGAAGCGCGCCATTCAGTAACACGTCTCGGCGATTTCCTGGCTCTTCGATC	GCAGCGAATTCGCCACCTTGGCTAATATCAAATCAGCTAAGAAGCGCGCCATTCAGTAACACGTCTCGGCGATTTCCTGGCTCTTCGATCTAAGGCTAACCTGACTGCACAGATCAACAAACTGGCT	GCAGCGAATTCGCCACCTTGGCTAATATCAAATCAGCTAAGAAGCGCGCCATTCAGTAACACGTCTCGGCGATTTCCTGGCTCTTCGATCTAAGGCTAACCTGACTGCACAGATCAACAAACTGGCTCGCCGCCGCCGCCGC	GCAGCGAATTCGCCACCTTGGCTAATATCAAATCAGCTAAGAAGCGCGCCATTCAGTAACACGTCTCGGCGATTTCCTGGCTCTTCGATCTAAGGCTAACCTGACTGCACAGATCAACAAACTGGCTGCCCGCCGCCGCCGCCGC
ATGCACACTAACTGGCAAGTTTGCAGCCTGGTCGTGCAGGCCAAAAGCGAACGAATTTCAGACATCAGCACCCAACTGAACGCCTTTCCCGGCTGTGAAGTTGCTGTCAGCGACGCGCCGAGCGGTCAGTTGATTGTGGTGGTGGAAGCAGAAGACAGCGAAACGCTGATCCAAACCATTGAGTCAGTACGCAACGTAGAGGGCGTGCTGGCGGTGTCGCTGGTTTATCACCAGCAGGAAGAGCAAGGTGAGGAAACACCATGA	lcl|NC_000913.3_cdsid_NP_416711.1 [gene=napD] [protein=assembly protein for periplasmic nitrate reductase] [protein_id=NP_416711.1] [location=complement(2302750..2303013)]	264	ATGCACACTAACTGGCAAGTTTGCAGCCTGGTCGTG	36	TGGTTTATCACCAGCAGGAAGAGCAAGGTGAGGAAACACCA	41	77	68.0476	67.9529	GCAGCGAATTCGCCACCATGCACACTAACTGGCAAGTTTGCAGCCTGGTCGTG	GCAGCGAATTCGCCACCATGCACACTAACTGGCAAGTTTGCAGCCTGGTCGTGAACACGTCTCGGCGATTTCCTGGCTCTTCGATC	GCAGCGAATTCGCCACCATGCACACTAACTGGCAAGTTTGCAGCCTGGTCGTGAACACGTCTCGGCGATTTCCTGGCTCTTCGATCTGGTTTATCACCAGCAGGAAGAGCAAGGTGAGGAAACACCA	GCAGCGAATTCGCCACCATGCACACTAACTGGCAAGTTTGCAGCCTGGTCGTGAACACGTCTCGGCGATTTCCTGGCTCTTCGATCTGGTTTATCACCAGCAGGAAGAGCAAGGTGAGGAAACACCACGCCGCCGCCGCCGC	GCAGCGAATTCGCCACCATGCACACTAACTGGCAAGTTTGCAGCCTGGTCGTGAACACGTCTCGGCGATTTCCTGGCTCTTCGATCTGGTTTATCACCAGCAGGAAGAGCAAGGTGAGGAAACACCATGGCGCCGCCGCCGCCGC
ATGAAAACCAAACTTAACGAACTGCTTGAATTCCCTACTCCTTTTACTTACAAAGTTATGGGGCAGGCGTTACCTGAGCTGGTTGATCAGGTGGTTGAAGTGGTACAGCGCCATGCGCCAGGTGACTACACCCCAACGGTAAAACCAAGCAGCAAAGGCAACTACCACTCGGTATCTATCACTATCAACGCCACTCATATCGAGCAGGTTGAAACACTGTATGAAGAACTGGGCAAAATCGATATTGTCCGCATGGTTCTGTAA	lcl|NC_000913.3_cdsid_NP_415164.1 [gene=ybeD] [protein=UPF0250 family protein] [protein_id=NP_415164.1] [location=complement(662379..662642)]	264	FAILED
ATGAAGCCCAATATCCATCCTGAGTATCGTACTGTGGTGTTCCACGACACCAGTGTTGATGAGTACTTTAAAATCGGCTCGACTATCAAAACAGACCGTGAGATTGAGCTGGATGGCGTAACGTATCCATACGTGACAATTGATGTCTCTTCTAAATCGCACCCGTTCTATACAGGGAAGCTGAGAACAGTGGCATCAGAAGGAAATGTTGCACGATTCACCCAACGTTTTGGTCGTTTTGTTAGCACGAAAAAGGGGGCGTGA	lcl|NC_000913.3_cdsid_NP_414830.1 [gene=ykgM] [protein=50S ribosomal protein L31 type B; alternative L31 utilized during zinc limitation] [protein_id=NP_414830.1] [location=complement(312514..312777)]	264	ATGAAGCCCAATATCCATCCTGAGTATCGTACTGTGGTGTTCCA	44	TTTGGTCGTTTTGTTAGCACGAAAAAGGGGGCG	33	77	66.651	65.0361	GCAGCGAATTCGCCACCATGAAGCCCAATATCCATCCTGAGTATCGTACTGTGGTGTTCCA	GCAGCGAATTCGCCACCATGAAGCCCAATATCCATCCTGAGTATCGTACTGTGGTGTTCCAAACACGTCTCGGCGATTTCCTGGCTCTTCGATC	GCAGCGAATTCGCCACCATGAAGCCCAATATCCATCCTGAGTATCGTACTGTGGTGTTCCAAACACGTCTCGGCGATTTCCTGGCTCTTCGATCTTTGGTCGTTTTGTTAGCACGAAAAAGGGGGCG	GCAGCGAATTCGCCACCATGAAGCCCAATATCCATCCTGAGTATCGTACTGTGGTGTTCCAAACACGTCTCGGCGATTTCCTGGCTCTTCGATCTTTGGTCGTTTTGTTAGCACGAAAAAGGGGGCGCGCCGCCGCCGCCGC	GCAGCGAATTCGCCACCATGAAGCCCAATATCCATCCTGAGTATCGTACTGTGGTGTTCCAAACACGTCTCGGCGATTTCCTGGCTCTTCGATCTTTGGTCGTTTTGTTAGCACGAAAAAGGGGGCGTTCCGCCGCCGCCGCCGC
ATGATGCAACATCAGGTCAATGTATCGGCTCGCTTCAATCCAGAAACCTTAGAACGTGTTTTACGCGTGGTGCGTCATCGTGGTTTCCACGTCTGCTCAATGAATATGGCCGCCGCCAGCGATGCACAAAATATAAATATCGAATTGACCGTTGCCAGCCCACGGTCGGTCGACTTACTGTTTAGTCAGTTAAATAAACTGGTGGACGTCGCACACGTTGCCATCTGCCAGAGCACAACCACATCACAACAAATCCGCGCCTGA	lcl|NC_000913.3_cdsid_NP_418217.1 [gene=ilvM] [protein=acetolactate synthase 2 small subunit] [protein_id=NP_418217.1] [location=3952201..3952464]	264	ATGATGCAACATCAGGTCAATGTATCGGCTCGCTTCAATCCAGAAA	46	GAGCACAACCACATCACAACAAATCCGCGCC	31	77	67.6361	65.8121	GCAGCGAATTCGCCACCATGATGCAACATCAGGTCAATGTATCGGCTCGCTTCAATCCAGAAA	GCAGCGAATTCGCCACCATGATGCAACATCAGGTCAATGTATCGGCTCGCTTCAATCCAGAAAAACACGTCTCGGCGATTTCCTGGCTCTTCGATC	GCAGCGAATTCGCCACCATGATGCAACATCAGGTCAATGTATCGGCTCGCTTCAATCCAGAAAAACACGTCTCGGCGATTTCCTGGCTCTTCGATCGAGCACAACCACATCACAACAAATCCGCGCC	GCAGCGAATTCGCCACCATGATGCAACATCAGGTCAATGTATCGGCTCGCTTCAATCCAGAAAAACACGTCTCGGCGATTTCCTGGCTCTTCGATCGAGCACAACCACATCACAACAAATCCGCGCCCGCCGCCGCCGCCGC	GCAGCGAATTCGCCACCATGATGCAACATCAGGTCAATGTATCGGCTCGCTTCAATCCAGAAAAACACGTCTCGGCGATTTCCTGGCTCTTCGATCGAGCACAACCACATCACAACAAATCCGCGCCCGACGCCGCCGCCGCCGC
ATGGACATTAACAACAAAGCCCGCATTCATTGGGCATGCCGCCGTGGTATGCGCGAACTCGATATTTCAATCATGCCGTTTTTCGAACATGAGTACGACAGCTTAAGCGATGACGAAAAACGCATCTTTATTCGTCTGCTGGAATGTGACGATCCGGACCTGTTTAACTGGCTGATGAATCACGGTAAACCGGCCGATGCAGAACTGGAAATGATGGTCCGACTCATCCAGACACGGAACCGGGAACGTGGTCCTGTGGCAATCTGA	lcl|NC_000913.3_cdsid_NP_417373.1 [gene=sdhE] [protein=flavinator of succinate dehydrogenase; antitoxin of CptAB toxin-antitoxin pair] [protein_id=NP_417373.1] [location=complement(3040804..3041070)]	267	ATGGACATTAACAACAAAGCCCGCATTCATTGGGCATGCCGC	42	AGACACGGAACCGGGAACGTGGTCCTGTGGCAATC	35	77	69.981	69.8696	GCAGCGAATTCGCCACCATGGACATTAACAACAAAGCCCGCATTCATTGGGCATGCCGC	GCAGCGAATTCGCCACCATGGACATTAACAACAAAGCCCGCATTCATTGGGCATGCCGCAACACGTCTCGGCGATTTCCTGGCTCTTCGATC	GCAGCGAATTCGCCACCATGGACATTAACAACAAAGCCCGCATTCATTGGGCATGCCGCAACACGTCTCGGCGATTTCCTGGCTCTTCGATCAGACACGGAACCGGGAACGTGGTCCTGTGGCAATC	GCAGCGAATTCGCCACCATGGACATTAACAACAAAGCCCGCATTCATTGGGCATGCCGCAACACGTCTCGGCGATTTCCTGGCTCTTCGATCAGACACGGAACCGGGAACGTGGTCCTGTGGCAATCCGCCGCCGCCGCCGC	GCAGCGAATTCGCCACCATGGACATTAACAACAAAGCCCGCATTCATTGGGCATGCCGCAACACGTCTCGGCGATTTCCTGGCTCTTCGATCAGACACGGAACCGGGAACGTGGTCCTGTGGCAATCCCCCGCCGCCGCCGCCGC
ATGGCATTACTCGATTTCTTTCTCTCGCGGAAGAAAAACACAGCCAACATTGCAAAAGAACGGCTGCAGATTATTGTTGCTGAACGCCGTCGCAGCGATGCAGAACCGCATTATCTGCCGCAGTTGCGTAAAGATATTCTTGAGGTCATTTGTAAATACGTACAAATTGATCCTGAGATGGTAACCGTACAGCTTGAGCAAAAAGATGGCGATATTTCTATTCTTGAGCTGAACGTGACCTTACCGGAAGCAGAAGAGCTGAAATAA	lcl|NC_000913.3_cdsid_NP_415692.1 [gene=minE] [protein=cell division topological specificity factor] [protein_id=NP_415692.1] [location=complement(1224279..1224545)]	267	ATGGCATTACTCGATTTCTTTCTCTCGCGGAAGAAAAACACAG	43	GAACGTGACCTTACCGGAAGCAGAAGAGCTGAAA	34	77	65.3398	64.6364	GCAGCGAATTCGCCACCATGGCATTACTCGATTTCTTTCTCTCGCGGAAGAAAAACACAG	GCAGCGAATTCGCCACCATGGCATTACTCGATTTCTTTCTCTCGCGGAAGAAAAACACAGAACACGTCTCGGCGATTTCCTGGCTCTTCGATC	GCAGCGAATTCGCCACCATGGCATTACTCGATTTCTTTCTCTCGCGGAAGAAAAACACAGAACACGTCTCGGCGATTTCCTGGCTCTTCGATCGAACGTGACCTTACCGGAAGCAGAAGAGCTGAAA	GCAGCGAATTCGCCACCATGGCATTACTCGATTTCTTTCTCTCGCGGAAGAAAAACACAGAACACGTCTCGGCGATTTCCTGGCTCTTCGATCGAACGTGACCTTACCGGAAGCAGAAGAGCTGAAACGCCGCCGCCGCCGC	GCAGCGAATTCGCCACCATGGCATTACTCGATTTCTTTCTCTCGCGGAAGAAAAACACAGAACACGTCTCGGCGATTTCCTGGCTCTTCGATCGAACGTGACCTTACCGGAAGCAGAAGAGCTGAAAGGCCGCCGCCGCCGCCGC
ATGCTTGAAGATACTACAATTCATAATGCAATAACTGATAAAGCGTTAGCAAGTTACTTTCGCAGTTCGGGTAATTTGTTAGAAGAAGAATCAGCAGTGTTAGGGCAGGCTGTCACCAATTTAATGCTTTCAGGCGATAATGTTAATAATAAAAATATTATCTTAAGTCTGATACACTCCTTGGAAACAACAAGTGATATTCTCAAAGCTGATGTGATTAGAAAAACACTGGAAATCGTGTTGCGATACACAGCTGATGATATGTAA	lcl|NC_000913.3_cdsid_NP_415684.1 [gene=ariR] [protein=RcsB connector protein for regulation of biofilm and acid-resistance] [protein_id=NP_415684.1] [location=1216369..1216635]	267	FAILED
ATGCGAGCAGCGTTTTGGGTAGGGTGTGCCGCTTTATTGTTGTCGGCGTGTAGTAGTGAACCTGTTCAGCAGGCGACTGCCGCGCACGTAGCGCCAGGTTTAAAAGCGTCGATGTCCAGTAGTGGAGAAGCAAATTGTGCAATGATCGGCGGTTCGCTTTCTGTTGCCCGTCAACTGGATGGTACGGCGATTGGGATGTGTGCATTACCCAACGGCAAACGCTGTAGCGAACAGTCACTTGCCGCCGGGAGCTGTGGCAGCTATTAA	lcl|NC_000913.3_cdsid_YP_588453.1 [gene=ydbJ] [protein=DUF333 family putative lipoprotein] [protein_id=YP_588453.1] [location=1441058..1441324]	267	ATGCGAGCAGCGTTTTGGGTAGGGTGTGCCGCTTTATTGTTGTC	44	CAGTCACTTGCCGCCGGGAGCTGTGGCAGCTAT	33	77	71.0634	70.7157	GCAGCGAATTCGCCACCATGCGAGCAGCGTTTTGGGTAGGGTGTGCCGCTTTATTGTTGTC	GCAGCGAATTCGCCACCATGCGAGCAGCGTTTTGGGTAGGGTGTGCCGCTTTATTGTTGTCAACACGTCTCGGCGATTTCCTGGCTCTTCGATC	GCAGCGAATTCGCCACCATGCGAGCAGCGTTTTGGGTAGGGTGTGCCGCTTTATTGTTGTCAACACGTCTCGGCGATTTCCTGGCTCTTCGATCCAGTCACTTGCCGCCGGGAGCTGTGGCAGCTAT	GCAGCGAATTCGCCACCATGCGAGCAGCGTTTTGGGTAGGGTGTGCCGCTTTATTGTTGTCAACACGTCTCGGCGATTTCCTGGCTCTTCGATCCAGTCACTTGCCGCCGGGAGCTGTGGCAGCTATCGCCGCCGCCGCCGC	GCAGCGAATTCGCCACCATGCGAGCAGCGTTTTGGGTAGGGTGTGCCGCTTTATTGTTGTCAACACGTCTCGGCGATTTCCTGGCTCTTCGATCCAGTCACTTGCCGCCGGGAGCTGTGGCAGCTATGATCGCCGCCGCCGCCGC
ATGATGAGCTTTCAGAAGATCTATAGCCCAACGCAATTGGCGAATGCAATGAAACTGGTTCGCCAGCAAAATGGCTGGACGCAGAGCGAGCTGGCGAAAAAAATTGGTATTAAGCAGGCGACGATTTCCAATTTCGAAAACAACCCTGACAATACCACGCTCACGACATTTTTTAAGATTTTACAGTCGCTTGAACTCTCAATGACGCTATGCGACGCGAAAAATGCCTCGCCAGAATCAACAGAACAGCAAAATCTGGAGTGGTAA	lcl|NC_000913.3_cdsid_NP_416025.1 [gene=hipB] [protein=antitoxin of HipAB toxin-antitoxin system] [protein_id=NP_416025.1] [location=complement(1592176..1592442)]	267	ATGATGAGCTTTCAGAAGATCTATAGCCCAACGCAATTGGC	41	TCGCCAGAATCAACAGAACAGCAAAATCTGGAGTGG	36	77	65.3079	64.9256	GCAGCGAATTCGCCACCATGATGAGCTTTCAGAAGATCTATAGCCCAACGCAATTGGC	GCAGCGAATTCGCCACCATGATGAGCTTTCAGAAGATCTATAGCCCAACGCAATTGGCAACACGTCTCGGCGATTTCCTGGCTCTTCGATC	GCAGCGAATTCGCCACCATGATGAGCTTTCAGAAGATCTATAGCCCAACGCAATTGGCAACACGTCTCGGCGATTTCCTGGCTCTTCGATCTCGCCAGAATCAACAGAACAGCAAAATCTGGAGTGG	GCAGCGAATTCGCCACCATGATGAGCTTTCAGAAGATCTATAGCCCAACGCAATTGGCAACACGTCTCGGCGATTTCCTGGCTCTTCGATCTCGCCAGAATCAACAGAACAGCAAAATCTGGAGTGGCGCCGCCGCCGCCGC	GCAGCGAATTCGCCACCATGATGAGCTTTCAGAAGATCTATAGCCCAACGCAATTGGCAACACGTCTCGGCGATTTCCTGGCTCTTCGATCTCGCCAGAATCAACAGAACAGCAAAATCTGGAGTGGTTCCGCCGCCGCCGCCGC
ATGGAATGGCTGGTCAAAAAATCGTGCTGCAATAAACAAGATAACAGACATGTACTTATGCTCTGCGATGCTGGCGGCGCGATAAAAATGATCGCCGAAGTGAAGAGTGACTTCGCCGTGAAAGTGGGGGATTTACTCTCGCCTTTGCAGAATGCGCTTTATTGTATTAATCGTGAAAAGCTGCATACGGTGAAAGTCCTCTCGGCAAGCAGTTATAGCCCCGATGAGTGGGAACGGCAGTGTAAAGTGGCAGGGAAAACTCAGTAA	lcl|NC_000913.3_cdsid_NP_416762.2 [gene=pmrD] [protein=inactive two-component system connector protein] [protein_id=NP_416762.2] [location=complement(2373272..2373538)]	267	ATGGAATGGCTGGTCAAAAAATCGTGCTGCAATAAACAAGATAACA	46	ACGGCAGTGTAAAGTGGCAGGGAAAACTCAG	31	77	65.4164	64.0464	GCAGCGAATTCGCCACCATGGAATGGCTGGTCAAAAAATCGTGCTGCAATAAACAAGATAACA	GCAGCGAATTCGCCACCATGGAATGGCTGGTCAAAAAATCGTGCTGCAATAAACAAGATAACAAACACGTCTCGGCGATTTCCTGGCTCTTCGATC	GCAGCGAATTCGCCACCATGGAATGGCTGGTCAAAAAATCGTGCTGCAATAAACAAGATAACAAACACGTCTCGGCGATTTCCTGGCTCTTCGATCACGGCAGTGTAAAGTGGCAGGGAAAACTCAG	GCAGCGAATTCGCCACCATGGAATGGCTGGTCAAAAAATCGTGCTGCAATAAACAAGATAACAAACACGTCTCGGCGATTTCCTGGCTCTTCGATCACGGCAGTGTAAAGTGGCAGGGAAAACTCAGCGCCGCCGCCGCCGC	GCAGCGAATTCGCCACCATGGAATGGCTGGTCAAAAAATCGTGCTGCAATAAACAAGATAACAAACACGTCTCGGCGATTTCCTGGCTCTTCGATCACGGCAGTGTAAAGTGGCAGGGAAAACTCAGGCACGCCGCCGCCGCCGC
ATGGCATCCGGTTGGGCTAACGATGACGCCGTCAACGAACAGATCAACAGTACAATTGAAGATGCGATTGCCCGCGCTCGGGGTGAAATTCCGCGCGGCGAAAGCCTGGATGAATGTGAAGAGTGCGGTGCCCCCATCCCGCAGGCCCGTCGGGAAGCCATTCCTGGCGTGCGCTTATGTATTCATTGTCAGCAGGAGAAAGATTTACAAAAACCAGCTTATACAGGATATAATCGCAGAGGTTCGAAAGACAGCCAGTTACGTTAA	lcl|NC_000913.3_cdsid_NP_415324.1 [gene=ybiI] [protein=DksA-type zinc finger protein] [protein_id=NP_415324.1] [location=complement(838190..838456)]	267	ATGGCATCCGGTTGGGCTAACGATGACGCCGT	32	TATACAGGATATAATCGCAGAGGTTCGAAAGACAGCCAGTTACGT	45	77	69.398	65.4003	GCAGCGAATTCGCCACCATGGCATCCGGTTGGGCTAACGATGACGCCGT	GCAGCGAATTCGCCACCATGGCATCCGGTTGGGCTAACGATGACGCCGTAACACGTCTCGGCGATTTCCTGGCTCTTCGATC	GCAGCGAATTCGCCACCATGGCATCCGGTTGGGCTAACGATGACGCCGTAACACGTCTCGGCGATTTCCTGGCTCTTCGATCTATACAGGATATAATCGCAGAGGTTCGAAAGACAGCCAGTTACGT	GCAGCGAATTCGCCACCATGGCATCCGGTTGGGCTAACGATGACGCCGTAACACGTCTCGGCGATTTCCTGGCTCTTCGATCTATACAGGATATAATCGCAGAGGTTCGAAAGACAGCCAGTTACGTCGCCGCCGCCGCCGC	GCAGCGAATTCGCCACCATGGCATCCGGTTGGGCTAACGATGACGCCGTAACACGTCTCGGCGATTTCCTGGCTCTTCGATCTATACAGGATATAATCGCAGAGGTTCGAAAGACAGCCAGTTACGTTTCCGCCGCCGCCGCCGC
ATGAAATGTAAACGTCTGAATGAAGTTATTGAACTCCTCCAGCCAGCCTGGCAAAAAGAGCCAGACCTTAACCTGCTGCAATTTTTGCAGAAACTGGCGAAAGAGTCAGGTTTTGACGGCGAACTGGCGGATTTGACGGATGACATTCTGATCTATCACCTGAAAATGCGTGATTCCGCGAAAGATGCGGTGATCCCGGGTTTGCAGAAAGATTATGAAGAAGACTTCAAAACGGCGCTGTTACGCGCTCGCGGCGTAATTAAAGAGTAA	lcl|NC_000913.3_cdsid_NP_418295.1 [gene=yihD] [protein=DUF1040 protein YihD] [protein_id=NP_418295.1] [location=4042069..4042338]	270	ATGAAATGTAAACGTCTGAATGAAGTTATTGAACTCCTCCAGCCAGC	47	CTGTTACGCGCTCGCGGCGTAATTAAAGAG	30	77	65.5982	63.7699	GCAGCGAATTCGCCACCATGAAATGTAAACGTCTGAATGAAGTTATTGAACTCCTCCAGCCAGC	GCAGCGAATTCGCCACCATGAAATGTAAACGTCTGAATGAAGTTATTGAACTCCTCCAGCCAGCAACACGTCTCGGCGATTTCCTGGCTCTTCGATC	GCAGCGAATTCGCCACCATGAAATGTAAACGTCTGAATGAAGTTATTGAACTCCTCCAGCCAGCAACACGTCTCGGCGATTTCCTGGCTCTTCGATCCTGTTACGCGCTCGCGGCGTAATTAAAGAG	GCAGCGAATTCGCCACCATGAAATGTAAACGTCTGAATGAAGTTATTGAACTCCTCCAGCCAGCAACACGTCTCGGCGATTTCCTGGCTCTTCGATCCTGTTACGCGCTCGCGGCGTAATTAAAGAGCGCCGCCGCCGCCGC	GCAGCGAATTCGCCACCATGAAATGTAAACGTCTGAATGAAGTTATTGAACTCCTCCAGCCAGCAACACGTCTCGGCGATTTCCTGGCTCTTCGATCCTGTTACGCGCTCGCGGCGTAATTAAAGAGACCCGCCGCCGCCGCCGC
ATGCTGATTAATATTGGTCGTTTGTTAATGCTCTGCGTTTGGGGATTTTTAATCCTCAACCTGGTGCATCCCTTCCCACGCCCGCTGAATATCTTCGTTAACGTGGCGCTGATTTTTACCGTGCTGATGCATGGTATGCAGCTGGCGCTATTGAAATCCACTTTACCGAAAGATGGCCCGCAGATGACCACCGCCGAAAAGGTACGGATTTTCCTTTTCGGCGTGTTTGAACTGCTGGCCTGGCAGAAGAAATTTAAAGTTAAAAAATAA	lcl|NC_000913.3_cdsid_NP_417923.1 [gene=yhhL] [protein=DUF1145 family protein] [protein_id=NP_417923.1] [location=3604979..3605248]	270	FAILED
ATGGGTGGTATCAGTATTTGGCAGTTATTGATTATTGCCGTCATCGTTGTACTGCTTTTTGGCACCAAAAAGCTCGGCTCCATCGGTTCCGATCTTGGTGCGTCGATCAAAGGCTTTAAAAAAGCAATGAGCGATGATGAACCAAAGCAGGATAAAACCAGTCAGGATGCTGATTTTACTGCGAAAACTATCGCCGATAAGCAGGCGGATACGAATCAGGAACAGGCTAAAACAGAAGACGCGAAGCGCCACGATAAAGAGCAGGTGTAA	lcl|NC_000913.3_cdsid_NP_418280.4 [gene=tatA] [protein=TatABCE protein translocation system subunit] [protein_id=NP_418280.4] [location=4021945..4022214]	270	ATGGGTGGTATCAGTATTTGGCAGTTATTGATTATTGCCGTCATCGTTGTA	51	CGAAGCGCCACGATAAAGAGCAGGTG	26	77	66.5039	62.2182	GCAGCGAATTCGCCACCATGGGTGGTATCAGTATTTGGCAGTTATTGATTATTGCCGTCATCGTTGTA	GCAGCGAATTCGCCACCATGGGTGGTATCAGTATTTGGCAGTTATTGATTATTGCCGTCATCGTTGTAAACACGTCTCGGCGATTTCCTGGCTCTTCGATC	GCAGCGAATTCGCCACCATGGGTGGTATCAGTATTTGGCAGTTATTGATTATTGCCGTCATCGTTGTAAACACGTCTCGGCGATTTCCTGGCTCTTCGATCCGAAGCGCCACGATAAAGAGCAGGTG	GCAGCGAATTCGCCACCATGGGTGGTATCAGTATTTGGCAGTTATTGATTATTGCCGTCATCGTTGTAAACACGTCTCGGCGATTTCCTGGCTCTTCGATCCGAAGCGCCACGATAAAGAGCAGGTGCGCCGCCGCCGCCGC	GCAGCGAATTCGCCACCATGGGTGGTATCAGTATTTGGCAGTTATTGATTATTGCCGTCATCGTTGTAAACACGTCTCGGCGATTTCCTGGCTCTTCGATCCGAAGCGCCACGATAAAGAGCAGGTGTTGCGCCGCCGCCGCCGC
ATGTCTCTAAGTACTGAAGCAACAGCTAAAATCGTTTCTGAGTTTGGTCGTGACGCAAACGACACCGGTTCTACCGAAGTTCAGGTAGCACTGCTGACTGCACAGATCAACCACCTGCAGGGCCACTTTGCAGAGCACAAAAAAGATCACCACAGCCGTCGTGGTCTGCTGCGCATGGTTTCTCAGCGTCGTAAACTGCTCGACTACCTGAAACGTAAAGACGTAGCACGTTACACCCAGCTCATCGAGCGCCTGGGTCTGCGTCGCTAA	lcl|NC_000913.3_cdsid_NP_417634.1 [gene=rpsO] [protein=30S ribosomal subunit protein S15] [protein_id=NP_417634.1] [location=complement(3311415..3311684)]	270	ATGTCTCTAAGTACTGAAGCAACAGCTAAAATCGTTTCTGAGTTTGGTCGTGACG	55	CGAGCGCCTGGGTCTGCGTCGC	22	77	67.9386	66.7134	GCAGCGAATTCGCCACCATGTCTCTAAGTACTGAAGCAACAGCTAAAATCGTTTCTGAGTTTGGTCGTGACG	GCAGCGAATTCGCCACCATGTCTCTAAGTACTGAAGCAACAGCTAAAATCGTTTCTGAGTTTGGTCGTGACGAACACGTCTCGGCGATTTCCTGGCTCTTCGATC	GCAGCGAATTCGCCACCATGTCTCTAAGTACTGAAGCAACAGCTAAAATCGTTTCTGAGTTTGGTCGTGACGAACACGTCTCGGCGATTTCCTGGCTCTTCGATCCGAGCGCCTGGGTCTGCGTCGC	GCAGCGAATTCGCCACCATGTCTCTAAGTACTGAAGCAACAGCTAAAATCGTTTCTGAGTTTGGTCGTGACGAACACGTCTCGGCGATTTCCTGGCTCTTCGATCCGAGCGCCTGGGTCTGCGTCGCCGCCGCCGCCGCCGC	GCAGCGAATTCGCCACCATGTCTCTAAGTACTGAAGCAACAGCTAAAATCGTTTCTGAGTTTGGTCGTGACGAACACGTCTCGGCGATTTCCTGGCTCTTCGATCCGAGCGCCTGGGTCTGCGTCGCAGACGCCGCCGCCGCCGC
ATGACACCTGAATCGGTCATGATGATGGGGACTGAAGCGATGAAAGTCGCGCTGGCACTGGCTGCCCCGCTATTGTTGGTAGCGTTGGTCACGGGCCTTATCATCAGTATTTTGCAGGCCGCCACGCAGATTAACGAAATGACGCTGTCGTTTATTCCGAAAATCATCGCCGTATTTATCGCCATTATTATTGCCGGACCGTGGATGCTCAATCTGTTGCTGGATTACGTCCGCACCTTGTTCACTAACCTGCCGTATATCATCGGGTAG	lcl|NC_000913.3_cdsid_NP_416459.1 [gene=fliQ] [protein=flagellar biosynthesis protein] [protein_id=NP_416459.1] [location=2022616..2022885]	270	ATGACACCTGAATCGGTCATGATGATGGGGACTGAAGCGAT	41	CGCACCTTGTTCACTAACCTGCCGTATATCATCGGG	36	77	67.6985	65.9226	GCAGCGAATTCGCCACCATGACACCTGAATCGGTCATGATGATGGGGACTGAAGCGAT	GCAGCGAATTCGCCACCATGACACCTGAATCGGTCATGATGATGGGGACTGAAGCGATAACACGTCTCGGCGATTTCCTGGCTCTTCGATC	GCAGCGAATTCGCCACCATGACACCTGAATCGGTCATGATGATGGGGACTGAAGCGATAACACGTCTCGGCGATTTCCTGGCTCTTCGATCCGCACCTTGTTCACTAACCTGCCGTATATCATCGGG	GCAGCGAATTCGCCACCATGACACCTGAATCGGTCATGATGATGGGGACTGAAGCGATAACACGTCTCGGCGATTTCCTGGCTCTTCGATCCGCACCTTGTTCACTAACCTGCCGTATATCATCGGGCGCCGCCGCCGCCGC	GCAGCGAATTCGCCACCATGACACCTGAATCGGTCATGATGATGGGGACTGAAGCGATAACACGTCTCGGCGATTTCCTGGCTCTTCGATCCGCACCTTGTTCACTAACCTGCCGTATATCATCGGGCCTCGCCGCCGCCGCCGC
GTGAATAAATCTCAATTGATCGACAAGATTGCTGCAGGGGCTGATATCTCTAAAGCTGCGGCTGGCCGTGCGTTAGATGCTATTATTGCTTCCGTAACTGAATCTCTGAAAGAAGGGGATGATGTAGCACTGGTAGGTTTTGGTACTTTTGCCGTTAAAGAGCGTGCTGCCCGTACTGGCCGCAACCCGCAGACCGGTAAAGAGATCACCATCGCTGCTGCTAAAGTACCGAGCTTCCGTGCAGGTAAAGCACTGAAAGACGCGGTAAACTAA	lcl|NC_000913.3_cdsid_NP_414974.1 [gene=hupB] [protein=HU, DNA-binding transcriptional regulator, beta subunit] [protein_id=NP_414974.1] [location=461451..461723]	273	GTGAATAAATCTCAATTGATCGACAAGATTGCTGCAGGGGCTGATAT	47	GCAGGTAAAGCACTGAAAGACGCGGTAAAC	30	77	65.6086	62.2378	GCAGCGAATTCGCCACCGTGAATAAATCTCAATTGATCGACAAGATTGCTGCAGGGGCTGATAT	GCAGCGAATTCGCCACCGTGAATAAATCTCAATTGATCGACAAGATTGCTGCAGGGGCTGATATAACACGTCTCGGCGATTTCCTGGCTCTTCGATC	GCAGCGAATTCGCCACCGTGAATAAATCTCAATTGATCGACAAGATTGCTGCAGGGGCTGATATAACACGTCTCGGCGATTTCCTGGCTCTTCGATCGCAGGTAAAGCACTGAAAGACGCGGTAAAC	GCAGCGAATTCGCCACCGTGAATAAATCTCAATTGATCGACAAGATTGCTGCAGGGGCTGATATAACACGTCTCGGCGATTTCCTGGCTCTTCGATCGCAGGTAAAGCACTGAAAGACGCGGTAAACCGCCGCCGCCGCCGC	GCAGCGAATTCGCCACCGTGAATAAATCTCAATTGATCGACAAGATTGCTGCAGGGGCTGATATAACACGTCTCGGCGATTTCCTGGCTCTTCGATCGCAGGTAAAGCACTGAAAGACGCGGTAAACGCCCGCCGCCGCCGCCGC
ATGTCTCATACAATCCGTGATAAACAGAAACTGAAAGCGCGTGCCAGTAAGATTCAGGGCCAGGTCGTGGCGCTCAAGAAAATGCTCGACGAGCCGCACGAATGCGCTGCAGTTTTACAACAGATTGCTGCTATCCGTGGCGCGGTAAACGGTCTGATGCGGGAAGTGATTAAAGGTCATCTGACGGAACACATCGTTCACCAGGGGGATGAGCTAAAACGTGAAGAAGATCTGGATGTCGTTCTGAAGGTGCTGGATTCATATATCAAATAA	lcl|NC_000913.3_cdsid_NP_416608.1 [gene=rcnR] [protein=transcriptional repressor of rcnA] [protein_id=NP_416608.1] [location=complement(2185524..2185796)]	273	ATGTCTCATACAATCCGTGATAAACAGAAACTGAAAGCGCGT	42	ATGTCGTTCTGAAGGTGCTGGATTCATATATCAAA	35	77	65.0417	59.9612	GCAGCGAATTCGCCACCATGTCTCATACAATCCGTGATAAACAGAAACTGAAAGCGCGT	GCAGCGAATTCGCCACCATGTCTCATACAATCCGTGATAAACAGAAACTGAAAGCGCGTAACACGTCTCGGCGATTTCCTGGCTCTTCGATC	GCAGCGAATTCGCCACCATGTCTCATACAATCCGTGATAAACAGAAACTGAAAGCGCGTAACACGTCTCGGCGATTTCCTGGCTCTTCGATCATGTCGTTCTGAAGGTGCTGGATTCATATATCAAA	GCAGCGAATTCGCCACCATGTCTCATACAATCCGTGATAAACAGAAACTGAAAGCGCGTAACACGTCTCGGCGATTTCCTGGCTCTTCGATCATGTCGTTCTGAAGGTGCTGGATTCATATATCAAACGCCGCCGCCGCCGC	GCAGCGAATTCGCCACCATGTCTCATACAATCCGTGATAAACAGAAACTGAAAGCGCGTAACACGTCTCGGCGATTTCCTGGCTCTTCGATCATGTCGTTCTGAAGGTGCTGGATTCATATATCAAAAGCCGCCGCCGCCGCCGC
ATGTGCATAGGCGTTCCCGGCCAGATCCGCACCATTGACGGCAACCAGGCGAAAGTCGACGTCTGCGGCATTCAGCGCGATGTCGATTTAACGTTAGTCGGCAGCTGCGATGAAAACGGTCAGCCGCGCGTGGGCCAGTGGGTACTGGTACACGTTGGCTTTGCCATGAGCGTAATTAATGAAGCCGAAGCACGCGACACTCTCGACGCCTTACAAAACATGTTTGACGTTGAGCCGGATGTCGGCGCGCTGTTGTATGGCGAGGAAAAATAA	lcl|NC_000913.3_cdsid_NP_417208.1 [gene=hypC] [protein=hydrogenase maturation protein] [protein_id=NP_417208.1] [location=2851864..2852136]	273	ATGTGCATAGGCGTTCCCGGCCAGATCCGCACCATTGACG	40	GCCGGATGTCGGCGCGCTGTTGTATGGCGAGGAAAAA	37	77	72.5837	71.7254	GCAGCGAATTCGCCACCATGTGCATAGGCGTTCCCGGCCAGATCCGCACCATTGACG	GCAGCGAATTCGCCACCATGTGCATAGGCGTTCCCGGCCAGATCCGCACCATTGACGAACACGTCTCGGCGATTTCCTGGCTCTTCGATC	GCAGCGAATTCGCCACCATGTGCATAGGCGTTCCCGGCCAGATCCGCACCATTGACGAACACGTCTCGGCGATTTCCTGGCTCTTCGATCGCCGGATGTCGGCGCGCTGTTGTATGGCGAGGAAAAA	GCAGCGAATTCGCCACCATGTGCATAGGCGTTCCCGGCCAGATCCGCACCATTGACGAACACGTCTCGGCGATTTCCTGGCTCTTCGATCGCCGGATGTCGGCGCGCTGTTGTATGGCGAGGAAAAACGCCGCCGCCGCCGC	GCAGCGAATTCGCCACCATGTGCATAGGCGTTCCCGGCCAGATCCGCACCATTGACGAACACGTCTCGGCGATTTCCTGGCTCTTCGATCGCCGGATGTCGGCGCGCTGTTGTATGGCGAGGAAAAACTACGCCGCCGCCGCCGC
ATGAATATTTATACCTTTGATTTTGATGAGATTGAGAGTCAGGAGGATTTTTATCGTGACTTTAGCCAAACCTTTGGTCTGGCGAAAGATAAGGTACGCGATCTCGACTCACTATGGGATGTGTTAATGAACGATGTCCTGCCGCTACCACTTGAGATTGAATTTGTTCATCTGGGAGAGAAAACGCGTCGCCGTTTTGGCGCGTTAATATTGCTGTTTGATGAGGCAGAGGAAGAGCTGGAAGGGCATTTGCGTTTTAATGTTCGTCATTAG	lcl|NC_000913.3_cdsid_NP_417706.1 [gene=yhcO] [protein=putative barnase inhibitor] [protein_id=NP_417706.1] [location=complement(3385857..3386129)]	273	FAILED
ATGAACAAGACTCAACTGATTGATGTAATTGCAGAGAAAGCAGAACTGTCCAAAACCCAGGCTAAAGCTGCTCTGGAGTCCACTCTGGCTGCAATTACTGAGTCTCTGAAAGAAGGCGATGCTGTACAACTGGTTGGTTTCGGTACCTTCAAAGTGAACCACCGCGCTGAGCGTACTGGCCGCAACCCGCAGACCGGTAAAGAAATCAAAATTGCCGCAGCTAACGTACCGGCATTTGTTTCTGGCAAGGCACTGAAAGACGCAGTTAAGTAA	lcl|NC_000913.3_cdsid_NP_418428.1 [gene=hupA] [protein=HU, DNA-binding transcriptional regulator, alpha subunit] [protein_id=NP_418428.1] [location=4200281..4200553]	273	ATGAACAAGACTCAACTGATTGATGTAATTGCAGAGAAAGCAGAACTGT	49	TGGCAAGGCACTGAAAGACGCAGTTAAG	28	77	65.1934	61.67	GCAGCGAATTCGCCACCATGAACAAGACTCAACTGATTGATGTAATTGCAGAGAAAGCAGAACTGT	GCAGCGAATTCGCCACCATGAACAAGACTCAACTGATTGATGTAATTGCAGAGAAAGCAGAACTGTAACACGTCTCGGCGATTTCCTGGCTCTTCGATC	GCAGCGAATTCGCCACCATGAACAAGACTCAACTGATTGATGTAATTGCAGAGAAAGCAGAACTGTAACACGTCTCGGCGATTTCCTGGCTCTTCGATCTGGCAAGGCACTGAAAGACGCAGTTAAG	GCAGCGAATTCGCCACCATGAACAAGACTCAACTGATTGATGTAATTGCAGAGAAAGCAGAACTGTAACACGTCTCGGCGATTTCCTGGCTCTTCGATCTGGCAAGGCACTGAAAGACGCAGTTAAGCGCCGCCGCCGCCGC	GCAGCGAATTCGCCACCATGAACAAGACTCAACTGATTGATGTAATTGCAGAGAAAGCAGAACTGTAACACGTCTCGGCGATTTCCTGGCTCTTCGATCTGGCAAGGCACTGAAAGACGCAGTTAAGCCGCGCCGCCGCCGCCGC
ATGAAGACATCTGATAATGAACGTATAAAATATGAAATTACTGGCCAGGCGGTGCTCCAGATACTGCGCATGAAGATAAATTTTTCATTGCAGACTCTTATTAAGCAATTACTCGTAATGAAATCGGCTGAGGAAGATGCTTTCCGACGCGATTTAATTGACAGCATAATTCGTGATTTTAGCAATAGTGATTCAGGAGGGCCAAACCGAAGAACAGCGACAGCTGACAATAAAAGTATGTTCAATGGTAAGAAAATAAACAGAATACATTAA	lcl|NC_000913.3_cdsid_NP_415683.1 [gene=ymgA] [protein=RcsB connector protein for regulation of biofilm] [protein_id=NP_415683.1] [location=1216068..1216340]	273	FAILED
GTGAGTCGAGCATTGTTCGCCGTAGTATTAGCATTTCCATTAATTGCACTGGCTAACCCGCATTATCGTCCGGACGTGGAGGTAAACGTACCGCCAGAAGTGTTCAGTTCAGGCGGGCAGTCAGCGCAGCCCTGTACTCAGTGCTGCGTTTATCAGGATCAAAATTATTCTGAAGGGGCGGTAATTAAAGCCGAAGGAATACTGCTGCAATGCCAGCGTGATGACAAAACCCTTAGCACTAATCCGCTGGTCTGGCGGCGCGTAAAGCCATAA	lcl|NC_000913.3_cdsid_NP_416274.1 [gene=ynjH] [protein=DUF1496 family protein] [protein_id=NP_416274.1] [location=complement(1841863..1842135)]	273	GTGAGTCGAGCATTGTTCGCCGTAGTATTAGCATTTCCATTAATTGCACTGG	52	GCTGGTCTGGCGGCGCGTAAAGCCA	25	77	68.2669	67.6264	GCAGCGAATTCGCCACCGTGAGTCGAGCATTGTTCGCCGTAGTATTAGCATTTCCATTAATTGCACTGG	GCAGCGAATTCGCCACCGTGAGTCGAGCATTGTTCGCCGTAGTATTAGCATTTCCATTAATTGCACTGGAACACGTCTCGGCGATTTCCTGGCTCTTCGATC	GCAGCGAATTCGCCACCGTGAGTCGAGCATTGTTCGCCGTAGTATTAGCATTTCCATTAATTGCACTGGAACACGTCTCGGCGATTTCCTGGCTCTTCGATCGCTGGTCTGGCGGCGCGTAAAGCCA	GCAGCGAATTCGCCACCGTGAGTCGAGCATTGTTCGCCGTAGTATTAGCATTTCCATTAATTGCACTGGAACACGTCTCGGCGATTTCCTGGCTCTTCGATCGCTGGTCTGGCGGCGCGTAAAGCCACGCCGCCGCCGCCGC	GCAGCGAATTCGCCACCGTGAGTCGAGCATTGTTCGCCGTAGTATTAGCATTTCCATTAATTGCACTGGAACACGTCTCGGCGATTTCCTGGCTCTTCGATCGCTGGTCTGGCGGCGCGTAAAGCCACTGCGCCGCCGCCGCCGC
ATGGAAATACGCGAAGGCCACAATAAATTTTACATTAATGACAAACAAGGCAAGCAAATCGCTGAAATTGTCTTTGTGCCGACCGGAGAGAATTTAGCGATTATCGAACATACCGATGTCGATGAAAGCCTGAAAGGGCAAGGGATTGGTAAACAGCTGGTTGCGAAAGTCGTGGAAAAAATGCGTCGGGAAAAACGAAAAATTATCCCATTATGCCCATTTGCGAAACATGAATTTGATAAAACGCGGGAGTATGATGATATTCGCAGTTGA	lcl|NC_000913.3_cdsid_NP_418551.1 [gene=yjdJ] [protein=putative acyl-CoA transferase] [protein_id=NP_418551.1] [location=4352085..4352357]	273	FAILED
ATGAATCTTGATGACATTATCAACAGCATGATGCCTGAGGTATACCAGCGTTTGTCGACCGCCGTTGAACTGGGGAAATGGCCTGATGGCGTTGCGTTGACCGAGGAACAAAAAGAGAACTGCCTGCAACTGGTGATGCTGTGGCAAGCCCGCCATAATATCGAAGCACAGCATATGACAATTGACACAAATGGTCAGATGGTCATGAAGAGCAAACAGCAGTTAAAAGAAGATTTTGGTATCTCAGCAAAGCCTATTGCCATGTTTAAGTAA	lcl|NC_000913.3_cdsid_NP_416291.4 [gene=yeaC] [protein=DUF1315 family protein] [protein_id=NP_416291.4] [location=complement(1861702..1861974)]	273	ATGAATCTTGATGACATTATCAACAGCATGATGCCTGAGGTATACCAGC	49	CTCAGCAAAGCCTATTGCCATGTTTAAG	28	77	65.9404	57.3108	GCAGCGAATTCGCCACCATGAATCTTGATGACATTATCAACAGCATGATGCCTGAGGTATACCAGC	GCAGCGAATTCGCCACCATGAATCTTGATGACATTATCAACAGCATGATGCCTGAGGTATACCAGCAACACGTCTCGGCGATTTCCTGGCTCTTCGATC	GCAGCGAATTCGCCACCATGAATCTTGATGACATTATCAACAGCATGATGCCTGAGGTATACCAGCAACACGTCTCGGCGATTTCCTGGCTCTTCGATCCTCAGCAAAGCCTATTGCCATGTTTAAG	GCAGCGAATTCGCCACCATGAATCTTGATGACATTATCAACAGCATGATGCCTGAGGTATACCAGCAACACGTCTCGGCGATTTCCTGGCTCTTCGATCCTCAGCAAAGCCTATTGCCATGTTTAAGCGCCGCCGCCGCCGC	GCAGCGAATTCGCCACCATGAATCTTGATGACATTATCAACAGCATGATGCCTGAGGTATACCAGCAACACGTCTCGGCGATTTCCTGGCTCTTCGATCCTCAGCAAAGCCTATTGCCATGTTTAAGGGGCGCCGCCGCCGCCGC
ATGGCACTCCCCCGTATTACCCAAAAAGAGATGACTGAACGCGAGCAGCGTGAACTTAAAACACTGCTGGATCGGGCGCGGATTGCGCATGGTCGCGTATTGACCAACTCCGAAACCAACAGCATTAAGAAAGATTACATCGATAAATTAATGGTTGAGCGTGAGGCTGAAGCGAAAAAAGCCCGCCAGTTGAAGAAAAAGCAGGCTTATAAACCGGATCCTGAAGCGTCATTTAGCTGGTCAGCAAATACGTCGACGCGCGGCAGGCGCTAA	lcl|NC_000913.3_cdsid_NP_418447.1 [gene=yjbD] [protein=DUF3811 family protein] [protein_id=NP_418447.1] [location=complement(4231359..4231631)]	273	ATGGCACTCCCCCGTATTACCCAAAAAGAGATGACTGAACGCGAGCAG	48	CAGCAAATACGTCGACGCGCGGCAGGCGC	29	77	70.975	70.9044	GCAGCGAATTCGCCACCATGGCACTCCCCCGTATTACCCAAAAAGAGATGACTGAACGCGAGCAG	GCAGCGAATTCGCCACCATGGCACTCCCCCGTATTACCCAAAAAGAGATGACTGAACGCGAGCAGAACACGTCTCGGCGATTTCCTGGCTCTTCGATC	GCAGCGAATTCGCCACCATGGCACTCCCCCGTATTACCCAAAAAGAGATGACTGAACGCGAGCAGAACACGTCTCGGCGATTTCCTGGCTCTTCGATCCAGCAAATACGTCGACGCGCGGCAGGCGC	GCAGCGAATTCGCCACCATGGCACTCCCCCGTATTACCCAAAAAGAGATGACTGAACGCGAGCAGAACACGTCTCGGCGATTTCCTGGCTCTTCGATCCAGCAAATACGTCGACGCGCGGCAGGCGCCGCCGCCGCCGCCGC	GCAGCGAATTCGCCACCATGGCACTCCCCCGTATTACCCAAAAAGAGATGACTGAACGCGAGCAGAACACGTCTCGGCGATTTCCTGGCTCTTCGATCCAGCAAATACGTCGACGCGCGGCAGGCGCGGACGCCGCCGCCGCCGC
ATGACCGTCAAGCAAACTGTTGAAATCACAAACAAGCTGGGCATGCATGCCCGGCCTGCAATGAAGCTGTTTGAATTAATGCAGGGTTTTGACGCTGAAGTGCTCTTACGTAATGACGAAGGCACCGAGGCTGAAGCCAACAGCGTTATTGCGCTGCTGATGTTGGATTCTGCCAAAGGACGGCAGATTGAAGTTGAAGCGACCGGTCCACAGGAAGAGGAAGCACTGGCCGCCGTTATCGCCCTCTTTAATTCTGGTTTTGATGAAGATTAA	lcl|NC_000913.3_cdsid_NP_417673.1 [gene=npr] [protein=phosphohistidinoprotein-hexose phosphotransferase component of N-regulated PTS system (Npr)] [protein_id=NP_417673.1] [location=3347966..3348238]	273	ATGACCGTCAAGCAAACTGTTGAAATCACAAACAAGCTGG	40	CGTTATCGCCCTCTTTAATTCTGGTTTTGATGAAGAT	37	77	65.4161	60.8191	GCAGCGAATTCGCCACCATGACCGTCAAGCAAACTGTTGAAATCACAAACAAGCTGG	GCAGCGAATTCGCCACCATGACCGTCAAGCAAACTGTTGAAATCACAAACAAGCTGGAACACGTCTCGGCGATTTCCTGGCTCTTCGATC	GCAGCGAATTCGCCACCATGACCGTCAAGCAAACTGTTGAAATCACAAACAAGCTGGAACACGTCTCGGCGATTTCCTGGCTCTTCGATCCGTTATCGCCCTCTTTAATTCTGGTTTTGATGAAGAT	GCAGCGAATTCGCCACCATGACCGTCAAGCAAACTGTTGAAATCACAAACAAGCTGGAACACGTCTCGGCGATTTCCTGGCTCTTCGATCCGTTATCGCCCTCTTTAATTCTGGTTTTGATGAAGATCGCCGCCGCCGCCGC	GCAGCGAATTCGCCACCATGACCGTCAAGCAAACTGTTGAAATCACAAACAAGCTGGAACACGTCTCGGCGATTTCCTGGCTCTTCGATCCGTTATCGCCCTCTTTAATTCTGGTTTTGATGAAGATACACGCCGCCGCCGCCGC
ATGCCAACAGTTCTCTCTCGCATGGCGATGCAACTCAAAAAAACAGCCTGGATAATTCCCGTCTTCATGGTTTCGGGATGCTCATTATCTCCGGCAATCCCGGTGATCGGCGCTTATTATCCCAGCTGGTTTTTCTGCGCCATTGCCAGCCTTATTTTGACGCTCATCACGAGGCGAGTTATTCAGCGGGCAAATATCAATCTGGCATTTGTCGGAATTATTTATACCGCCCTTTTTGCTCTCTACGCCATGCTGTTCTGGCTGGCATTTTTCTAA	lcl|NC_000913.3_cdsid_YP_001165334.1 [gene=ytcA] [protein=putative inner membrane DUF1656 family protein; efflux pump associated] [protein_id=YP_001165334.1] [location=complement(4304128..4304403)]	276	ATGCCAACAGTTCTCTCTCGCATGGCGATGCAACTCAAAAAAA	43	TCTCTACGCCATGCTGTTCTGGCTGGCATTTTTC	34	77	67.9539	65.435	GCAGCGAATTCGCCACCATGCCAACAGTTCTCTCTCGCATGGCGATGCAACTCAAAAAAA	GCAGCGAATTCGCCACCATGCCAACAGTTCTCTCTCGCATGGCGATGCAACTCAAAAAAAAACACGTCTCGGCGATTTCCTGGCTCTTCGATC	GCAGCGAATTCGCCACCATGCCAACAGTTCTCTCTCGCATGGCGATGCAACTCAAAAAAAAACACGTCTCGGCGATTTCCTGGCTCTTCGATCTCTCTACGCCATGCTGTTCTGGCTGGCATTTTTC	GCAGCGAATTCGCCACCATGCCAACAGTTCTCTCTCGCATGGCGATGCAACTCAAAAAAAAACACGTCTCGGCGATTTCCTGGCTCTTCGATCTCTCTACGCCATGCTGTTCTGGCTGGCATTTTTCCGCCGCCGCCGCCGC	GCAGCGAATTCGCCACCATGCCAACAGTTCTCTCTCGCATGGCGATGCAACTCAAAAAAAAACACGTCTCGGCGATTTCCTGGCTCTTCGATCTCTCTACGCCATGCTGTTCTGGCTGGCATTTTTCCCCCGCCGCCGCCGCCGC
ATGTTCAGTCGTGTTTTAGCCCTTCTGGCTGTGCTTTTGCTAAGTGCAAATACATGGGCAGCCATTGAAATTAATAACCACCAGGCCAGAAATATGGACGATGTGCAAAGCTTAGGCGTGATTTATATCAATCATAATTTCGCCACTGAAAGCGAAGCACGTCAGGCATTAAATGAAGAAACAGATGCGCAAGGCGCAACGTACTACCACGTAATTCTGATGCGGGAACCGGGGAGTAACGGCAATATGCACGCCAGCGCGGATATTTATCGCTAG	lcl|NC_000913.3_cdsid_NP_418620.1 [gene=yjfY] [protein=YhcN family protein, periplasmic] [protein_id=NP_418620.1] [location=complement(4424516..4424791)]	276	ATGTTCAGTCGTGTTTTAGCCCTTCTGGCTGTGCTTTTGCTAAGT	45	GCAATATGCACGCCAGCGCGGATATTTATCGC	32	77	68.0232	65.5822	GCAGCGAATTCGCCACCATGTTCAGTCGTGTTTTAGCCCTTCTGGCTGTGCTTTTGCTAAGT	GCAGCGAATTCGCCACCATGTTCAGTCGTGTTTTAGCCCTTCTGGCTGTGCTTTTGCTAAGTAACACGTCTCGGCGATTTCCTGGCTCTTCGATC	GCAGCGAATTCGCCACCATGTTCAGTCGTGTTTTAGCCCTTCTGGCTGTGCTTTTGCTAAGTAACACGTCTCGGCGATTTCCTGGCTCTTCGATCGCAATATGCACGCCAGCGCGGATATTTATCGC	GCAGCGAATTCGCCACCATGTTCAGTCGTGTTTTAGCCCTTCTGGCTGTGCTTTTGCTAAGTAACACGTCTCGGCGATTTCCTGGCTCTTCGATCGCAATATGCACGCCAGCGCGGATATTTATCGCCGCCGCCGCCGCCGC	GCAGCGAATTCGCCACCATGTTCAGTCGTGTTTTAGCCCTTCTGGCTGTGCTTTTGCTAAGTAACACGTCTCGGCGATTTCCTGGCTCTTCGATCGCAATATGCACGCCAGCGCGGATATTTATCGCAAGCGCCGCCGCCGCCGC
GTGGCTTCTGTTTCTATCAGCTGTCCCTCCTGTTCAGCTACTGACGGGGTGGTGCGTAACGGCAAAAGCACTGCCGGACATCAGCGCTATCTCTGCTCTCACTGCCGTAAAACATGGCAACTGCAGTTCACTTACACCGCTTCTCAACCCGGTACGCACCAGAAAATCATTGATATGGCCATGAATGGCGTTGGATGCCGGGCAACAGCCCGCATTATGGGCGTTGGCCTCAACACGATTTTCCGCCATTTAAAAAACTCAGGCCGCAGTCGGTAA	lcl|NC_000913.3_cdsid_YP_588445.1 [gene=insA] [protein=IS1 repressor TnpA] [protein_id=YP_588445.1] [location=1049833..1050108]	276	GTGGCTTCTGTTTCTATCAGCTGTCCCTCCTGTTCAGCTA	40	GATTTTCCGCCATTTAAAAAACTCAGGCCGCAGTCGG	37	77	66.6844	66.1201	GCAGCGAATTCGCCACCGTGGCTTCTGTTTCTATCAGCTGTCCCTCCTGTTCAGCTA	GCAGCGAATTCGCCACCGTGGCTTCTGTTTCTATCAGCTGTCCCTCCTGTTCAGCTAAACACGTCTCGGCGATTTCCTGGCTCTTCGATC	GCAGCGAATTCGCCACCGTGGCTTCTGTTTCTATCAGCTGTCCCTCCTGTTCAGCTAAACACGTCTCGGCGATTTCCTGGCTCTTCGATCGATTTTCCGCCATTTAAAAAACTCAGGCCGCAGTCGG	GCAGCGAATTCGCCACCGTGGCTTCTGTTTCTATCAGCTGTCCCTCCTGTTCAGCTAAACACGTCTCGGCGATTTCCTGGCTCTTCGATCGATTTTCCGCCATTTAAAAAACTCAGGCCGCAGTCGGCGCCGCCGCCGCCGC	GCAGCGAATTCGCCACCGTGGCTTCTGTTTCTATCAGCTGTCCCTCCTGTTCAGCTAAACACGTCTCGGCGATTTCCTGGCTCTTCGATCGATTTTCCGCCATTTAAAAAACTCAGGCCGCAGTCGGCCCCGCCGCCGCCGCCGC
ATGAAAGTAAACTTAATACTTTTCAGCTTATTTTTATTGGTCTCTATTATGGCATGCAATGTTTTTGCATTTTCCATTTCGGGTGGTGGAAGTGAGAGGAGCTATAAAGAGACTGAAAAAACATCAGCGATGACGACCACACACTCTACAAAACTTCAGCCATCACAGGCGATTTTGTTTAAGATGAGAGAAGATGCGCCACCATTAAACCTCACAGAAGAAATGCCGCCCCCTTTTCCGACAAAGGCGAATTATCTTATTCATCCTGTGCGATAG	lcl|NC_000913.3_cdsid_NP_416877.1 [gene=ypdI] [protein=putative lipoprotein involved in colanic acid biosynthesis] [protein_id=NP_416877.1] [location=2494698..2494973]	276	FAILED
GTGGCTTCTGTTTCTATCAGCTGTCCCTCCTGTTCAGCTACTGACGGGGTGGTGCGTAACGGCAAAAGCACTGCCGGACATCAGCGCTATCTCTGCTCTCACTGCCGTAAAACATGGCAACTGCAGTTCACTTACACCGCTTCTCAACCCGGTACGCACCAGAAAATCATTGATATGGCCATGAATGGCGTTGGATGCCGGGCAACCGCCCGCATTATGGGCGTTGGCCTCAACACGATTTTCCGCCATTTAAAAAACTCAGGCCGCAGTCGGTAA	lcl|NC_000913.3_cdsid_NP_414809.1 [gene=insA] [protein=IS1 repressor TnpA] [protein_id=NP_414809.1] [location=complement(291071..291346)]	276	GTGGCTTCTGTTTCTATCAGCTGTCCCTCCTGTTCAGCTA	40	GATTTTCCGCCATTTAAAAAACTCAGGCCGCAGTCGG	37	77	66.6844	66.1201	GCAGCGAATTCGCCACCGTGGCTTCTGTTTCTATCAGCTGTCCCTCCTGTTCAGCTA	GCAGCGAATTCGCCACCGTGGCTTCTGTTTCTATCAGCTGTCCCTCCTGTTCAGCTAAACACGTCTCGGCGATTTCCTGGCTCTTCGATC	GCAGCGAATTCGCCACCGTGGCTTCTGTTTCTATCAGCTGTCCCTCCTGTTCAGCTAAACACGTCTCGGCGATTTCCTGGCTCTTCGATCGATTTTCCGCCATTTAAAAAACTCAGGCCGCAGTCGG	GCAGCGAATTCGCCACCGTGGCTTCTGTTTCTATCAGCTGTCCCTCCTGTTCAGCTAAACACGTCTCGGCGATTTCCTGGCTCTTCGATCGATTTTCCGCCATTTAAAAAACTCAGGCCGCAGTCGGCGCCGCCGCCGCCGC	GCAGCGAATTCGCCACCGTGGCTTCTGTTTCTATCAGCTGTCCCTCCTGTTCAGCTAAACACGTCTCGGCGATTTCCTGGCTCTTCGATCGATTTTCCGCCATTTAAAAAACTCAGGCCGCAGTCGGCTACGCCGCCGCCGCCGC
ATGATTACCAATTATGAAGCCACTGTTGTAACTACCGATGACATTGTTCACGAGGTGAATCTGGAAGGAAAGCGCATTGGCTACGTAATTAAAACAGAAAATAAAGAAACCCCATTCACTGTGGTTGATATCGATGGTCCATCAGGCAACGTAAAAACACTTGATGAAGGTGTCAAAAAAATGTGCCTGGTGCATATCGGAAAGAATCTGCCCGCAGAAAAAAAAGCCGAATTTCTGGCAACTCTAATTGCAATGAAATTAAAAGGTGAAATCTGA	lcl|NC_000913.3_cdsid_NP_415867.1 [gene=racC] [protein=Rac prophage; uncharacterized protein] [protein_id=NP_415867.1] [location=complement(1417488..1417763)]	276	FAILED
ATGGCACGCGTAACTGTTCAGGACGCTGTAGAGAAAATTGGTAACCGTTTTGACCTGGTACTGGTCGCCGCGCGTCGCGCTCGTCAGATGCAGGTAGGCGGAAAGGATCCGCTGGTACCGGAAGAAAACGATAAAACCACTGTAATCGCGCTGCGCGAAATCGAAGAAGGTCTGATCAACAACCAGATCCTCGACGTTCGCGAACGCCAGGAACAGCAAGAGCAGGAAGCCGCTGAATTACAAGCCGTTACCGCTATTGCTGAAGGTCGTCGTTAA	lcl|NC_000913.3_cdsid_NP_418106.1 [gene=rpoZ] [protein=RNA polymerase, omega subunit] [protein_id=NP_418106.1] [location=3822106..3822381]	276	ATGGCACGCGTAACTGTTCAGGACGCTGTAGAGAAAATTG	40	ATTACAAGCCGTTACCGCTATTGCTGAAGGTCGTCGT	37	77	66.8772	66.6568	GCAGCGAATTCGCCACCATGGCACGCGTAACTGTTCAGGACGCTGTAGAGAAAATTG	GCAGCGAATTCGCCACCATGGCACGCGTAACTGTTCAGGACGCTGTAGAGAAAATTGAACACGTCTCGGCGATTTCCTGGCTCTTCGATC	GCAGCGAATTCGCCACCATGGCACGCGTAACTGTTCAGGACGCTGTAGAGAAAATTGAACACGTCTCGGCGATTTCCTGGCTCTTCGATCATTACAAGCCGTTACCGCTATTGCTGAAGGTCGTCGT	GCAGCGAATTCGCCACCATGGCACGCGTAACTGTTCAGGACGCTGTAGAGAAAATTGAACACGTCTCGGCGATTTCCTGGCTCTTCGATCATTACAAGCCGTTACCGCTATTGCTGAAGGTCGTCGTCGCCGCCGCCGCCGC	GCAGCGAATTCGCCACCATGGCACGCGTAACTGTTCAGGACGCTGTAGAGAAAATTGAACACGTCTCGGCGATTTCCTGGCTCTTCGATCATTACAAGCCGTTACCGCTATTGCTGAAGGTCGTCGTCCCCGCCGCCGCCGCCGC
ATGAGCAGAACGATTTTTTGTACTTTCCTGCAACGTGAAGCAGAAGGTCAGGATTTTCAGCTGTACCCCGGCGAGCTGGGAAAACGCATCTATAACGAGATCTCCAAAGAAGCCTGGGCGCAGTGGCAGCACAAGCAAACCATGCTGATTAATGAAAAGAAACTCAACATGATGAATGCCGAGCACCGCAAGCTGCTTGAGCAGGAGATGGTCAACTTCCTGTTCGAGGGTAAAGAGGTGCATATCGAGGGCTATACGCCGGAAGATAAAAAATAA	lcl|NC_000913.3_cdsid_NP_417437.1 [gene=yggX] [protein=protein that protects iron-sulfur proteins against oxidative damage] [protein_id=NP_417437.1] [location=3104093..3104368]	276	ATGAGCAGAACGATTTTTTGTACTTTCCTGCAACGTGAAGCA	42	TGCATATCGAGGGCTATACGCCGGAAGATAAAAAA	35	77	65.7773	62.6887	GCAGCGAATTCGCCACCATGAGCAGAACGATTTTTTGTACTTTCCTGCAACGTGAAGCA	GCAGCGAATTCGCCACCATGAGCAGAACGATTTTTTGTACTTTCCTGCAACGTGAAGCAAACACGTCTCGGCGATTTCCTGGCTCTTCGATC	GCAGCGAATTCGCCACCATGAGCAGAACGATTTTTTGTACTTTCCTGCAACGTGAAGCAAACACGTCTCGGCGATTTCCTGGCTCTTCGATCTGCATATCGAGGGCTATACGCCGGAAGATAAAAAA	GCAGCGAATTCGCCACCATGAGCAGAACGATTTTTTGTACTTTCCTGCAACGTGAAGCAAACACGTCTCGGCGATTTCCTGGCTCTTCGATCTGCATATCGAGGGCTATACGCCGGAAGATAAAAAACGCCGCCGCCGCCGC	GCAGCGAATTCGCCACCATGAGCAGAACGATTTTTTGTACTTTCCTGCAACGTGAAGCAAACACGTCTCGGCGATTTCCTGGCTCTTCGATCTGCATATCGAGGGCTATACGCCGGAAGATAAAAAATGTCGCCGCCGCCGCCGC
ATGCCCAGTACTCCGGAAGAGAAGAAAAAGGTCCTTACTCGAGTTCGTCGTATTCGGGGGCAGATTGATGCTCTGGAACGGTCGCTGGAGGGTGATGCCGAATGCCGTGCCATACTCCAACAGATCGCTGCCGTTCGGGGCGCGGCTAATGGGCTGATGGCAGAAGTGCTTGAAAGCCATATCCGGGAAACGTTTGACCGAAATGACTGCTACAGCCGCGAAGTCAGCCAATCCGTTGACGACACTATTGAACTGGTTCGTGCCTATCTTAAATAG	lcl|NC_000913.3_cdsid_NP_414891.4 [gene=frmR] [protein=regulator protein that represses frmRAB operon] [protein_id=NP_414891.4] [location=complement(379606..379881)]	276	ATGCCCAGTACTCCGGAAGAGAAGAAAAAGGTCCTTACT	39	TTGACGACACTATTGAACTGGTTCGTGCCTATCTTAAA	38	77	65.1154	62.449	GCAGCGAATTCGCCACCATGCCCAGTACTCCGGAAGAGAAGAAAAAGGTCCTTACT	GCAGCGAATTCGCCACCATGCCCAGTACTCCGGAAGAGAAGAAAAAGGTCCTTACTAACACGTCTCGGCGATTTCCTGGCTCTTCGATC	GCAGCGAATTCGCCACCATGCCCAGTACTCCGGAAGAGAAGAAAAAGGTCCTTACTAACACGTCTCGGCGATTTCCTGGCTCTTCGATCTTGACGACACTATTGAACTGGTTCGTGCCTATCTTAAA	GCAGCGAATTCGCCACCATGCCCAGTACTCCGGAAGAGAAGAAAAAGGTCCTTACTAACACGTCTCGGCGATTTCCTGGCTCTTCGATCTTGACGACACTATTGAACTGGTTCGTGCCTATCTTAAACGCCGCCGCCGCCGC	GCAGCGAATTCGCCACCATGCCCAGTACTCCGGAAGAGAAGAAAAAGGTCCTTACTAACACGTCTCGGCGATTTCCTGGCTCTTCGATCTTGACGACACTATTGAACTGGTTCGTGCCTATCTTAAACGGCGCCGCCGCCGCCGC
GTGGCTTCTGTTTCTATCAGCTGTCCCTCCTGTTCAGCTACTGACGGGGTGGTGCGTAACGGCAAAAGCACCGCCGGACATCAGCGCTATCTCTGCTCTCACTGCCGTAAAACATGGCAACTGCAGTTCACTTACACCGCTTCTCAACCCGGTACGCACCAGAAAATCATTGATATGGCCATGAATGGCGTTGGATGCCGGGCAACAGCCCGCATTATGGGCGTTGGCCTCAACACGATTTTACGTCACTTAAAAAACTCAGGCCGCAGTCGGTAA	lcl|NC_000913.3_cdsid_NP_414563.1 [gene=insA] [protein=IS1 repressor TnpA] [protein_id=NP_414563.1] [location=complement(20233..20508)]	276	GTGGCTTCTGTTTCTATCAGCTGTCCCTCCTGTTCAGCTA	40	GATTTTACGTCACTTAAAAAACTCAGGCCGCAGTCGG	37	77	66.6844	64.2987	GCAGCGAATTCGCCACCGTGGCTTCTGTTTCTATCAGCTGTCCCTCCTGTTCAGCTA	GCAGCGAATTCGCCACCGTGGCTTCTGTTTCTATCAGCTGTCCCTCCTGTTCAGCTAAACACGTCTCGGCGATTTCCTGGCTCTTCGATC	GCAGCGAATTCGCCACCGTGGCTTCTGTTTCTATCAGCTGTCCCTCCTGTTCAGCTAAACACGTCTCGGCGATTTCCTGGCTCTTCGATCGATTTTACGTCACTTAAAAAACTCAGGCCGCAGTCGG	GCAGCGAATTCGCCACCGTGGCTTCTGTTTCTATCAGCTGTCCCTCCTGTTCAGCTAAACACGTCTCGGCGATTTCCTGGCTCTTCGATCGATTTTACGTCACTTAAAAAACTCAGGCCGCAGTCGGCGCCGCCGCCGCCGC	GCAGCGAATTCGCCACCGTGGCTTCTGTTTCTATCAGCTGTCCCTCCTGTTCAGCTAAACACGTCTCGGCGATTTCCTGGCTCTTCGATCGATTTTACGTCACTTAAAAAACTCAGGCCGCAGTCGGGCACGCCGCCGCCGCCGC
GTGGCTTCTGTTTCTATCAGCTGTCCCTCCTGTTCAGCTACTGACGGGGTGGTGCGTAACGGCAAAAGCACCGCCGGACATCAGCGCTATCTCTGCTCTCACTGCCGTAAAACATGGCAACTGCAGTTCACTTACACCGCTTCTCAACCCGGTACGCACCAGAAAATCATTGATATGGCCATGAATGGCGTTGGATGCCGGGCAACAGCCCGCATTATGGGCGTTGGCCTCAACACGATTTTACGTCACTTAAAAAACTCAGGCCGCAGTCGGTAA	lcl|NC_000913.3_cdsid_NP_416408.1 [gene=insA] [protein=IS1 repressor TnpA] [protein_id=NP_416408.1] [location=complement(1978940..1979215)]	276	GTGGCTTCTGTTTCTATCAGCTGTCCCTCCTGTTCAGCTA	40	GATTTTACGTCACTTAAAAAACTCAGGCCGCAGTCGG	37	77	66.6844	64.2987	GCAGCGAATTCGCCACCGTGGCTTCTGTTTCTATCAGCTGTCCCTCCTGTTCAGCTA	GCAGCGAATTCGCCACCGTGGCTTCTGTTTCTATCAGCTGTCCCTCCTGTTCAGCTAAACACGTCTCGGCGATTTCCTGGCTCTTCGATC	GCAGCGAATTCGCCACCGTGGCTTCTGTTTCTATCAGCTGTCCCTCCTGTTCAGCTAAACACGTCTCGGCGATTTCCTGGCTCTTCGATCGATTTTACGTCACTTAAAAAACTCAGGCCGCAGTCGG	GCAGCGAATTCGCCACCGTGGCTTCTGTTTCTATCAGCTGTCCCTCCTGTTCAGCTAAACACGTCTCGGCGATTTCCTGGCTCTTCGATCGATTTTACGTCACTTAAAAAACTCAGGCCGCAGTCGGCGCCGCCGCCGCCGC	GCAGCGAATTCGCCACCGTGGCTTCTGTTTCTATCAGCTGTCCCTCCTGTTCAGCTAAACACGTCTCGGCGATTTCCTGGCTCTTCGATCGATTTTACGTCACTTAAAAAACTCAGGCCGCAGTCGGTATCGCCGCCGCCGCCGC
GTGGCTTCTGTTTCTATCAGCTGTCCCTCCTGTTCAGCTACTGACGGGGTGGTGCGTAACGGCAAAAGCACTGCCGGACATCAGCGCTATCTCTGCTCTCACTGCCGTAAAACATGGCAACTGCAGTTCACTTACACCGCTTCTCAACCCGGTACGCACCAGAAAATCATTGATATGGCCATGAATGGCGTTGGATGCCGGGCAACCGCCCGCATTATGGGCGTTGGCCTCAACACGATTTTCCGCCATTTAAAAAACTCAGGCCGCAGTCGGTAA	lcl|NC_000913.3_cdsid_NP_414799.1 [gene=insA] [protein=IS1 repressor TnpA] [protein_id=NP_414799.1] [location=complement(279600..279875)]	276	GTGGCTTCTGTTTCTATCAGCTGTCCCTCCTGTTCAGCTA	40	GATTTTCCGCCATTTAAAAAACTCAGGCCGCAGTCGG	37	77	66.6844	66.1201	GCAGCGAATTCGCCACCGTGGCTTCTGTTTCTATCAGCTGTCCCTCCTGTTCAGCTA	GCAGCGAATTCGCCACCGTGGCTTCTGTTTCTATCAGCTGTCCCTCCTGTTCAGCTAAACACGTCTCGGCGATTTCCTGGCTCTTCGATC	GCAGCGAATTCGCCACCGTGGCTTCTGTTTCTATCAGCTGTCCCTCCTGTTCAGCTAAACACGTCTCGGCGATTTCCTGGCTCTTCGATCGATTTTCCGCCATTTAAAAAACTCAGGCCGCAGTCGG	GCAGCGAATTCGCCACCGTGGCTTCTGTTTCTATCAGCTGTCCCTCCTGTTCAGCTAAACACGTCTCGGCGATTTCCTGGCTCTTCGATCGATTTTCCGCCATTTAAAAAACTCAGGCCGCAGTCGGCGCCGCCGCCGCCGC	GCAGCGAATTCGCCACCGTGGCTTCTGTTTCTATCAGCTGTCCCTCCTGTTCAGCTAAACACGTCTCGGCGATTTCCTGGCTCTTCGATCGATTTTCCGCCATTTAAAAAACTCAGGCCGCAGTCGGAAGCGCCGCCGCCGCCGC
ATGAAAATAATCTCTAAAATGTTAGTCGGTGCGTTAGCGTTAGCCGTTACCAATGTCTATGCCGCTGAATTGATGACCAAAGCGGAATTTGAAAAAGTTGAATCGCAGTATGAAAAAATAGGTGATATTTCAACCAGCAATGAAATGTCGACTGCAGATGCAAAAGAAGATTTGATCAAAAAAGCGGATGAAAAAGGGGCTGATGTGTTGGTACTGACCTCCGGTCAAACTGACAATAAGATCCACGGCACGGCAAATATTTATAAGAAGAAGTAA	lcl|NC_000913.3_cdsid_NP_414863.1 [gene=yahO] [protein=periplasmic protein, function unknown, YhcN family] [protein_id=NP_414863.1] [location=346484..346759]	276	ATGAAAATAATCTCTAAAATGTTAGTCGGTGCGTTAGCGTTAGCCGTTA	49	CGGCACGGCAAATATTTATAAGAAGAAG	28	77	65.0492	55.546	GCAGCGAATTCGCCACCATGAAAATAATCTCTAAAATGTTAGTCGGTGCGTTAGCGTTAGCCGTTA	GCAGCGAATTCGCCACCATGAAAATAATCTCTAAAATGTTAGTCGGTGCGTTAGCGTTAGCCGTTAAACACGTCTCGGCGATTTCCTGGCTCTTCGATC	GCAGCGAATTCGCCACCATGAAAATAATCTCTAAAATGTTAGTCGGTGCGTTAGCGTTAGCCGTTAAACACGTCTCGGCGATTTCCTGGCTCTTCGATCCGGCACGGCAAATATTTATAAGAAGAAG	GCAGCGAATTCGCCACCATGAAAATAATCTCTAAAATGTTAGTCGGTGCGTTAGCGTTAGCCGTTAAACACGTCTCGGCGATTTCCTGGCTCTTCGATCCGGCACGGCAAATATTTATAAGAAGAAGCGCCGCCGCCGCCGC	GCAGCGAATTCGCCACCATGAAAATAATCTCTAAAATGTTAGTCGGTGCGTTAGCGTTAGCCGTTAAACACGTCTCGGCGATTTCCTGGCTCTTCGATCCGGCACGGCAAATATTTATAAGAAGAAGATACGCCGCCGCCGCCGC
GTGGCTTCTGTTTCTATCAGCTGTCCCTCCTGTTCAGCTACTGACGGGGTGGTGCGTAACGGCAAAAGCACCGCCGGACATCAGCGCTATCTCTGCTCTCACTGCCGTAAAACATGGCAACTGCAGTTCACTTACACCGCTTCTCAACCCGGTACGCACCAGAAAATCATTGATATGGCCATGAATGGCGTTGGATGCCGGGCAACAGCCCGCATTATGGGCGTTGGCCTCAACACGATTTTACGTCACTTAAAAAACTCAGGCCGCAGTCGGTAA	lcl|NC_000913.3_cdsid_NP_417901.1 [gene=insA] [protein=IS1 repressor TnpA] [protein_id=NP_417901.1] [location=3583483..3583758]	276	GTGGCTTCTGTTTCTATCAGCTGTCCCTCCTGTTCAGCTA	40	GATTTTACGTCACTTAAAAAACTCAGGCCGCAGTCGG	37	77	66.6844	64.2987	GCAGCGAATTCGCCACCGTGGCTTCTGTTTCTATCAGCTGTCCCTCCTGTTCAGCTA	GCAGCGAATTCGCCACCGTGGCTTCTGTTTCTATCAGCTGTCCCTCCTGTTCAGCTAAACACGTCTCGGCGATTTCCTGGCTCTTCGATC	GCAGCGAATTCGCCACCGTGGCTTCTGTTTCTATCAGCTGTCCCTCCTGTTCAGCTAAACACGTCTCGGCGATTTCCTGGCTCTTCGATCGATTTTACGTCACTTAAAAAACTCAGGCCGCAGTCGG	GCAGCGAATTCGCCACCGTGGCTTCTGTTTCTATCAGCTGTCCCTCCTGTTCAGCTAAACACGTCTCGGCGATTTCCTGGCTCTTCGATCGATTTTACGTCACTTAAAAAACTCAGGCCGCAGTCGGCGCCGCCGCCGCCGC	GCAGCGAATTCGCCACCGTGGCTTCTGTTTCTATCAGCTGTCCCTCCTGTTCAGCTAAACACGTCTCGGCGATTTCCTGGCTCTTCGATCGATTTTACGTCACTTAAAAAACTCAGGCCGCAGTCGGGAGCGCCGCCGCCGCCGC
ATGAAACAATTACTTGCCTCACCCTCGCTGCAATTAGTGACTTATCCTGCGAGCGCCACGGCACAGTCTGCAGAATTCGCCAGTGCTGACTGCGTGACGGGCCTGAATGAAATAGGTCAGATCTCAGTTAGCAATATTTCAGGGGATCCGCAGGACGTGGAACGTATCGTGGCGTTAAAGGCCGATGAACAAGGTGCGTCATGGTACCGCATTATTACCATGTACGAAGACCAGCAGCCTGATAACTGGCGCGTACAGGCGATACTGTATGCATGA	lcl|NC_000913.3_cdsid_NP_418609.4 [gene=yjfN] [protein=DUF1471 family periplasmic protein] [protein_id=NP_418609.4] [location=complement(4416017..4416292)]	276	ATGAAACAATTACTTGCCTCACCCTCGCTGCAATTAGTGACTTAT	45	ATAACTGGCGCGTACAGGCGATACTGTATGCA	32	77	65.5832	64.552	GCAGCGAATTCGCCACCATGAAACAATTACTTGCCTCACCCTCGCTGCAATTAGTGACTTAT	GCAGCGAATTCGCCACCATGAAACAATTACTTGCCTCACCCTCGCTGCAATTAGTGACTTATAACACGTCTCGGCGATTTCCTGGCTCTTCGATC	GCAGCGAATTCGCCACCATGAAACAATTACTTGCCTCACCCTCGCTGCAATTAGTGACTTATAACACGTCTCGGCGATTTCCTGGCTCTTCGATCATAACTGGCGCGTACAGGCGATACTGTATGCA	GCAGCGAATTCGCCACCATGAAACAATTACTTGCCTCACCCTCGCTGCAATTAGTGACTTATAACACGTCTCGGCGATTTCCTGGCTCTTCGATCATAACTGGCGCGTACAGGCGATACTGTATGCACGCCGCCGCCGCCGC	GCAGCGAATTCGCCACCATGAAACAATTACTTGCCTCACCCTCGCTGCAATTAGTGACTTATAACACGTCTCGGCGATTTCCTGGCTCTTCGATCATAACTGGCGCGTACAGGCGATACTGTATGCAATCCGCCGCCGCCGCCGC
GTGGCTTCCATTTCCATCAGATGTCCTTCCTGCTCCGCTACTGAAGGCGTGGTGCGTAACGGCAAAAGCACTGCCGGACATCAGCGCTATCTCTGCTCTCCTTGCCGTAAAACATGGCAACTACAGTTCACTTACACCGCCTCTCAGCCCGGTAAGCACCAGAAAATCATTGATATGGCCATGAATGGCGTCGGATGTCGCGCCAGTGCACGCATTATGGGCGTTGGCCTCAACACGGTTTTACGTCACTTAAAAAACTCAGGCCGCAGTCGGTAA	lcl|NC_000913.3_cdsid_NP_418714.1 [gene=insA] [protein=IS1 repressor TnpA] [protein_id=NP_418714.1] [location=4518527..4518802]	276	GTGGCTTCCATTTCCATCAGATGTCCTTCCTGCTCCGCTA	40	GGTTTTACGTCACTTAAAAAACTCAGGCCGCAGTCGG	37	77	68.2887	65.5403	GCAGCGAATTCGCCACCGTGGCTTCCATTTCCATCAGATGTCCTTCCTGCTCCGCTA	GCAGCGAATTCGCCACCGTGGCTTCCATTTCCATCAGATGTCCTTCCTGCTCCGCTAAACACGTCTCGGCGATTTCCTGGCTCTTCGATC	GCAGCGAATTCGCCACCGTGGCTTCCATTTCCATCAGATGTCCTTCCTGCTCCGCTAAACACGTCTCGGCGATTTCCTGGCTCTTCGATCGGTTTTACGTCACTTAAAAAACTCAGGCCGCAGTCGG	GCAGCGAATTCGCCACCGTGGCTTCCATTTCCATCAGATGTCCTTCCTGCTCCGCTAAACACGTCTCGGCGATTTCCTGGCTCTTCGATCGGTTTTACGTCACTTAAAAAACTCAGGCCGCAGTCGGCGCCGCCGCCGCCGC	GCAGCGAATTCGCCACCGTGGCTTCCATTTCCATCAGATGTCCTTCCTGCTCCGCTAAACACGTCTCGGCGATTTCCTGGCTCTTCGATCGGTTTTACGTCACTTAAAAAACTCAGGCCGCAGTCGGATGCGCCGCCGCCGCCGC
ATGAAAAAGATCCTTGTGGCATGCGGTACCGGCATGTCGACTTCAACCATGATTGCACACAAGCTGCAAGAGTTCCTGACTGAACAGGGCATTTCAGCCACTACCGCCCAATGCTGTCTGAATGAGATCCCTCTTAACTGTAACGGTATGGACCTTATTGTAACCTCCATGCGAACCAACAGTGATTACGGCATCCCTACGCTTAATGGCGCCGCCCTGCTCACAGGGATCAACGACGACGCGTTAAAACAACAAATCAAGGCTCTGTTAACTCAATAA	lcl|NC_000913.3_cdsid_YP_588476.1 [gene=sgcB] [protein=putative enzyme IIB component of PTS] [protein_id=YP_588476.1] [location=complement(4530255..4530533)]	279	ATGAAAAAGATCCTTGTGGCATGCGGTACCGGCAT	35	GACGACGCGTTAAAACAACAAATCAAGGCTCTGTTAACTCAA	42	77	66.3979	64.8839	GCAGCGAATTCGCCACCATGAAAAAGATCCTTGTGGCATGCGGTACCGGCAT	GCAGCGAATTCGCCACCATGAAAAAGATCCTTGTGGCATGCGGTACCGGCATAACACGTCTCGGCGATTTCCTGGCTCTTCGATC	GCAGCGAATTCGCCACCATGAAAAAGATCCTTGTGGCATGCGGTACCGGCATAACACGTCTCGGCGATTTCCTGGCTCTTCGATCGACGACGCGTTAAAACAACAAATCAAGGCTCTGTTAACTCAA	GCAGCGAATTCGCCACCATGAAAAAGATCCTTGTGGCATGCGGTACCGGCATAACACGTCTCGGCGATTTCCTGGCTCTTCGATCGACGACGCGTTAAAACAACAAATCAAGGCTCTGTTAACTCAACGCCGCCGCCGCCGC	GCAGCGAATTCGCCACCATGAAAAAGATCCTTGTGGCATGCGGTACCGGCATAACACGTCTCGGCGATTTCCTGGCTCTTCGATCGACGACGCGTTAAAACAACAAATCAAGGCTCTGTTAACTCAATTCCGCCGCCGCCGCCGC
ATGATTCAAAGGGATATTGAATACTCGGGACAATATTCAAAGGATGTAAAACTTGCACAAAAGCGTCATAAGGATATGAATAAATTGAAATATCTTATGACGCTTCTTATCAATAATACTTTACCGCTTCCAGCTGTTTATAAAGACCACCCGCTGCAAGGTTCATGGAAAGGTTATCGCGATGCTCATGTCGAACCGGACTGGATCCTGATTTACAAACTTACCGATAAACTTTTACGATTTGAGAGAACTGGAACTCACGCGGCGCTCTTTGGGTAA	lcl|NC_000913.3_cdsid_NP_414760.1 [gene=yafQ] [protein=translation inhibitor toxin of toxin-antitoxin pair YafQ/DinJ] [protein_id=NP_414760.1] [location=complement(245961..246239)]	279	ATGATTCAAAGGGATATTGAATACTCGGGACAATATTCAAAGGATGTAAAACTTGCA	57	CTCACGCGGCGCTCTTTGGG	20	77	65.0934	60.9853	GCAGCGAATTCGCCACCATGATTCAAAGGGATATTGAATACTCGGGACAATATTCAAAGGATGTAAAACTTGCA	GCAGCGAATTCGCCACCATGATTCAAAGGGATATTGAATACTCGGGACAATATTCAAAGGATGTAAAACTTGCAAACACGTCTCGGCGATTTCCTGGCTCTTCGATC	GCAGCGAATTCGCCACCATGATTCAAAGGGATATTGAATACTCGGGACAATATTCAAAGGATGTAAAACTTGCAAACACGTCTCGGCGATTTCCTGGCTCTTCGATCCTCACGCGGCGCTCTTTGGG	GCAGCGAATTCGCCACCATGATTCAAAGGGATATTGAATACTCGGGACAATATTCAAAGGATGTAAAACTTGCAAACACGTCTCGGCGATTTCCTGGCTCTTCGATCCTCACGCGGCGCTCTTTGGGCGCCGCCGCCGCCGC	GCAGCGAATTCGCCACCATGATTCAAAGGGATATTGAATACTCGGGACAATATTCAAAGGATGTAAAACTTGCAAACACGTCTCGGCGATTTCCTGGCTCTTCGATCCTCACGCGGCGCTCTTTGGGGGACGCCGCCGCCGCCGC
ATGCCACGTTCTCTCAAGAAAGGTCCTTTTATTGACCTGCACTTGCTGAAGAAGGTAGAGAAAGCGGTGGAAAGCGGAGACAAGAAGCCCCTGCGCACTTGGTCCCGTCGTTCAACGATCTTTCCTAACATGATCGGTTTGACCATCGCTGTCCATAATGGTCGTCAGCACGTTCCGGTATTTGTAACCGACGAAATGGTTGGTCACAAACTGGGTGAATTCGCACCGACTCGTACTTATCGCGGCCACGCTGCTGATAAAAAAGCGAAGAAGAAATAA	lcl|NC_000913.3_cdsid_NP_417775.1 [gene=rpsS] [protein=30S ribosomal subunit protein S19] [protein_id=NP_417775.1] [location=complement(3450248..3450526)]	279	ATGCCACGTTCTCTCAAGAAAGGTCCTTTTATTGACCTGCACTT	44	GGCCACGCTGCTGATAAAAAAGCGAAGAAGAAA	33	77	66.7233	63.5109	GCAGCGAATTCGCCACCATGCCACGTTCTCTCAAGAAAGGTCCTTTTATTGACCTGCACTT	GCAGCGAATTCGCCACCATGCCACGTTCTCTCAAGAAAGGTCCTTTTATTGACCTGCACTTAACACGTCTCGGCGATTTCCTGGCTCTTCGATC	GCAGCGAATTCGCCACCATGCCACGTTCTCTCAAGAAAGGTCCTTTTATTGACCTGCACTTAACACGTCTCGGCGATTTCCTGGCTCTTCGATCGGCCACGCTGCTGATAAAAAAGCGAAGAAGAAA	GCAGCGAATTCGCCACCATGCCACGTTCTCTCAAGAAAGGTCCTTTTATTGACCTGCACTTAACACGTCTCGGCGATTTCCTGGCTCTTCGATCGGCCACGCTGCTGATAAAAAAGCGAAGAAGAAACGCCGCCGCCGCCGC	GCAGCGAATTCGCCACCATGCCACGTTCTCTCAAGAAAGGTCCTTTTATTGACCTGCACTTAACACGTCTCGGCGATTTCCTGGCTCTTCGATCGGCCACGCTGCTGATAAAAAAGCGAAGAAGAAAAAGCGCCGCCGCCGCCGC
ATGAAACGCAAAAACGCTTCGTTACTCGGTAACGTGCTCATGGGGTTGGGTCTGGTGGTAATGGTGGTCGGCGTGGGGTATTCAATCCTCAACCAGTTACCACAGTTTAATATGCCCCAGTATTTCGCACATGGTGCAGTGCTAAGTATTTTCGTCGGTGCCATTCTCTGGCTGGCGGGTGCCCGTGTTGGCGGGCATGAACAGGTGTGCGACCGTTACTGGTGGGTTCGCCACTATGACAAACGTTGCCGCCGTAGCGATAATCGCCGTCATAGCTAA	lcl|NC_000913.3_cdsid_NP_415723.1 [gene=ychH] [protein=DUF2583 family putative inner membrane protein] [protein_id=NP_415723.1] [location=1258791..1259069]	279	ATGAAACGCAAAAACGCTTCGTTACTCGGTAACGTGCTCATGGG	44	CGTTGCCGCCGTAGCGATAATCGCCGTCATAGC	33	77	68.9349	68.7004	GCAGCGAATTCGCCACCATGAAACGCAAAAACGCTTCGTTACTCGGTAACGTGCTCATGGG	GCAGCGAATTCGCCACCATGAAACGCAAAAACGCTTCGTTACTCGGTAACGTGCTCATGGGAACACGTCTCGGCGATTTCCTGGCTCTTCGATC	GCAGCGAATTCGCCACCATGAAACGCAAAAACGCTTCGTTACTCGGTAACGTGCTCATGGGAACACGTCTCGGCGATTTCCTGGCTCTTCGATCCGTTGCCGCCGTAGCGATAATCGCCGTCATAGC	GCAGCGAATTCGCCACCATGAAACGCAAAAACGCTTCGTTACTCGGTAACGTGCTCATGGGAACACGTCTCGGCGATTTCCTGGCTCTTCGATCCGTTGCCGCCGTAGCGATAATCGCCGTCATAGCCGCCGCCGCCGCCGC	GCAGCGAATTCGCCACCATGAAACGCAAAAACGCTTCGTTACTCGGTAACGTGCTCATGGGAACACGTCTCGGCGATTTCCTGGCTCTTCGATCCGTTGCCGCCGTAGCGATAATCGCCGTCATAGCTTTCGCCGCCGCCGCCGC
ATGTCGAAAGTCTGCATAATTGCCTGGGTTTACGGGCGAGTTCAGGGCGTAGGATTTCGCTACACCACACAGTACGAAGCGAAAAGACTGGGTTTAACCGGGTACGCCAAAAATCTTGACGATGGCAGCGTGGAAGTGGTTGCTTGCGGTGAAGAAGGGCAGGTGGAAAAATTAATGCAGTGGTTAAAGAGTGGCGGCCCGCGTTCTGCGCGTGTAGAACGGGTGCTCAGCGAGCCGCATCATCCCTCGGGGGAATTAACCGATTTTCGTATCCGTTAA	lcl|NC_000913.3_cdsid_NP_415488.1 [gene=yccX] [protein=weak acylphosphatase] [protein_id=NP_415488.1] [location=1030064..1030342]	279	ATGTCGAAAGTCTGCATAATTGCCTGGGTTTACGGGCGA	39	ATCATCCCTCGGGGGAATTAACCGATTTTCGTATCCGT	38	77	67.7699	65.7278	GCAGCGAATTCGCCACCATGTCGAAAGTCTGCATAATTGCCTGGGTTTACGGGCGA	GCAGCGAATTCGCCACCATGTCGAAAGTCTGCATAATTGCCTGGGTTTACGGGCGAAACACGTCTCGGCGATTTCCTGGCTCTTCGATC	GCAGCGAATTCGCCACCATGTCGAAAGTCTGCATAATTGCCTGGGTTTACGGGCGAAACACGTCTCGGCGATTTCCTGGCTCTTCGATCATCATCCCTCGGGGGAATTAACCGATTTTCGTATCCGT	GCAGCGAATTCGCCACCATGTCGAAAGTCTGCATAATTGCCTGGGTTTACGGGCGAAACACGTCTCGGCGATTTCCTGGCTCTTCGATCATCATCCCTCGGGGGAATTAACCGATTTTCGTATCCGTCGCCGCCGCCGCCGC	GCAGCGAATTCGCCACCATGTCGAAAGTCTGCATAATTGCCTGGGTTTACGGGCGAAACACGTCTCGGCGATTTCCTGGCTCTTCGATCATCATCCCTCGGGGGAATTAACCGATTTTCGTATCCGTGGCCGCCGCCGCCGCCGC
ATGAAACGTAACCTGATAAAGGTGGTAAAAATGAAGCCTTATTTTGCTGCTTTGATGTTATCAGTCTCTGTTCTTCCTGCTTATGCTGGTCCGCTCGGTACTGCTGATAAAGCCGACCTACCGCAAAGCAATGTCTCCAGCCCAATGATGGCCCAGTCGCTCAGGCAACCAGACCTGCAACCGATATCGACGGACAGGAAGACAGAATGTTTTCGCCTTTACACACCAGATCGCAAACCGGGAGTGAACTGCGTTCCTGATGGCTCGACAGGCCATTAA	lcl|NC_000913.3_cdsid_YP_001165332.1 [gene=yjbT] [protein=putative periplasmic protein] [protein_id=YP_001165332.1] [location=complement(4239777..4240055)]	279	ATGAAACGTAACCTGATAAAGGTGGTAAAAATGAAGCCTTATTTTGCTGCTTT	53	GTTCCTGATGGCTCGACAGGCCAT	24	77	65.426	60.8224	GCAGCGAATTCGCCACCATGAAACGTAACCTGATAAAGGTGGTAAAAATGAAGCCTTATTTTGCTGCTTT	GCAGCGAATTCGCCACCATGAAACGTAACCTGATAAAGGTGGTAAAAATGAAGCCTTATTTTGCTGCTTTAACACGTCTCGGCGATTTCCTGGCTCTTCGATC	GCAGCGAATTCGCCACCATGAAACGTAACCTGATAAAGGTGGTAAAAATGAAGCCTTATTTTGCTGCTTTAACACGTCTCGGCGATTTCCTGGCTCTTCGATCGTTCCTGATGGCTCGACAGGCCAT	GCAGCGAATTCGCCACCATGAAACGTAACCTGATAAAGGTGGTAAAAATGAAGCCTTATTTTGCTGCTTTAACACGTCTCGGCGATTTCCTGGCTCTTCGATCGTTCCTGATGGCTCGACAGGCCATCGCCGCCGCCGCCGC	GCAGCGAATTCGCCACCATGAAACGTAACCTGATAAAGGTGGTAAAAATGAAGCCTTATTTTGCTGCTTTAACACGTCTCGGCGATTTCCTGGCTCTTCGATCGTTCCTGATGGCTCGACAGGCCATACGCGCCGCCGCCGCCGC
ATGATCGCGGAGTTTGAATCACGCATTCTGGCATTAATCGACGGTATGGTTGACCATGCCAGTGATGATGAGTTGTTTGCCAGTGGGTATTTGCGTGGCCACCTGACATTAGCCATCGCAGAACTGGAAAGTGGTGATGACCACTCCGCTCAGGCGGTGCATACGACCGTTAGCCAGAGTCTGGAAAAAGCCATTGGTGCTGGTGAATTGTCGCCGCGTGACCAGGCGCTGGTGACCGATATGTGGGAAAACCTGTTTCAGCAGGCGTCACAGCAGTAA	lcl|NC_000913.3_cdsid_NP_416828.1 [gene=yfcL] [protein=uncharacterized protein] [protein_id=NP_416828.1] [location=complement(2443891..2444169)]	279	ATGATCGCGGAGTTTGAATCACGCATTCTGGCATTAATCGACG	43	GTGGGAAAACCTGTTTCAGCAGGCGTCACAGCAG	34	77	67.8008	67.3956	GCAGCGAATTCGCCACCATGATCGCGGAGTTTGAATCACGCATTCTGGCATTAATCGACG	GCAGCGAATTCGCCACCATGATCGCGGAGTTTGAATCACGCATTCTGGCATTAATCGACGAACACGTCTCGGCGATTTCCTGGCTCTTCGATC	GCAGCGAATTCGCCACCATGATCGCGGAGTTTGAATCACGCATTCTGGCATTAATCGACGAACACGTCTCGGCGATTTCCTGGCTCTTCGATCGTGGGAAAACCTGTTTCAGCAGGCGTCACAGCAG	GCAGCGAATTCGCCACCATGATCGCGGAGTTTGAATCACGCATTCTGGCATTAATCGACGAACACGTCTCGGCGATTTCCTGGCTCTTCGATCGTGGGAAAACCTGTTTCAGCAGGCGTCACAGCAGCGCCGCCGCCGCCGC	GCAGCGAATTCGCCACCATGATCGCGGAGTTTGAATCACGCATTCTGGCATTAATCGACGAACACGTCTCGGCGATTTCCTGGCTCTTCGATCGTGGGAAAACCTGTTTCAGCAGGCGTCACAGCAGTATCGCCGCCGCCGCCGC
ATGGAAAGTAATTTCATTGACTGGCATCCCGCTGACATCATTGCGGGTTTGCGCAAGAAGGGAACGTCAATGGCGGCGGAATCTCGCAGAAATGGTTTGAGTTCCTCAACGCTGGCGAATGCATTATCGCGCCCATGGCCGAAAGGAGAGATGATTATTGCGAAAGCCCTGGGAACTGACCCCTGGGTTATCTGGCCATCACGCTACCATGATCCGCAGACCCATGAGTTTATCGACAGAACGCAGTTGATGCGTAGCTACACTAAACCGAAAAAATGA	lcl|NC_000913.3_cdsid_NP_417655.1 [gene=sfsB] [protein=malPQ operon transcriptional activator] [protein_id=NP_417655.1] [location=3334909..3335187]	279	ATGGAAAGTAATTTCATTGACTGGCATCCCGCTGACATCATT	42	CGCAGTTGATGCGTAGCTACACTAAACCGAAAAAA	35	77	65.1316	62.984	GCAGCGAATTCGCCACCATGGAAAGTAATTTCATTGACTGGCATCCCGCTGACATCATT	GCAGCGAATTCGCCACCATGGAAAGTAATTTCATTGACTGGCATCCCGCTGACATCATTAACACGTCTCGGCGATTTCCTGGCTCTTCGATC	GCAGCGAATTCGCCACCATGGAAAGTAATTTCATTGACTGGCATCCCGCTGACATCATTAACACGTCTCGGCGATTTCCTGGCTCTTCGATCCGCAGTTGATGCGTAGCTACACTAAACCGAAAAAA	GCAGCGAATTCGCCACCATGGAAAGTAATTTCATTGACTGGCATCCCGCTGACATCATTAACACGTCTCGGCGATTTCCTGGCTCTTCGATCCGCAGTTGATGCGTAGCTACACTAAACCGAAAAAACGCCGCCGCCGCCGC	GCAGCGAATTCGCCACCATGGAAAGTAATTTCATTGACTGGCATCCCGCTGACATCATTAACACGTCTCGGCGATTTCCTGGCTCTTCGATCCGCAGTTGATGCGTAGCTACACTAAACCGAAAAAAGCTCGCCGCCGCCGCCGC
ATGGCAAAAACAGCAGCAGCACTGCATATCCTTGTAAAAGAAGAGAAACTGGCTCTGGATCTTCTCGAGCAGATTAAGAACGGGGCCGATTTCGGCAAGCTGGCGAAGAAACACTCCATTTGCCCATCAGGCAAACGCGGCGGTGATTTAGGTGAATTCCGCCAGGGTCAGATGGTTCCGGCGTTCGATAAAGTGGTTTTCTCTTGTCCGGTACTGGAGCCGACCGGCCCGCTGCACACCCAGTTCGGATATCACATCATTAAGGTGCTGTACCGCAACTAA	lcl|NC_000913.3_cdsid_NP_418223.1 [gene=ppiC] [protein=peptidyl-prolyl cis-trans isomerase C (rotamase C)] [protein_id=NP_418223.1] [location=complement(3959532..3959813)]	282	ATGGCAAAAACAGCAGCAGCACTGCATATCCTTGTAAAA	39	AGTTCGGATATCACATCATTAAGGTGCTGTACCGCAAC	38	77	65.21	64.1865	GCAGCGAATTCGCCACCATGGCAAAAACAGCAGCAGCACTGCATATCCTTGTAAAA	GCAGCGAATTCGCCACCATGGCAAAAACAGCAGCAGCACTGCATATCCTTGTAAAAAACACGTCTCGGCGATTTCCTGGCTCTTCGATC	GCAGCGAATTCGCCACCATGGCAAAAACAGCAGCAGCACTGCATATCCTTGTAAAAAACACGTCTCGGCGATTTCCTGGCTCTTCGATCAGTTCGGATATCACATCATTAAGGTGCTGTACCGCAAC	GCAGCGAATTCGCCACCATGGCAAAAACAGCAGCAGCACTGCATATCCTTGTAAAAAACACGTCTCGGCGATTTCCTGGCTCTTCGATCAGTTCGGATATCACATCATTAAGGTGCTGTACCGCAACCGCCGCCGCCGCCGC	GCAGCGAATTCGCCACCATGGCAAAAACAGCAGCAGCACTGCATATCCTTGTAAAAAACACGTCTCGGCGATTTCCTGGCTCTTCGATCAGTTCGGATATCACATCATTAAGGTGCTGTACCGCAACAAGCGCCGCCGCCGCCGC
ATGAATAAGTATTGGCTGTCAGGAATTATTTTTCTTGCCTATGGATTGGCTTCTCCCGCATTCTCTTCAGAGACTGCCACATTAGCGATTAATGGCAGGATCAGTCCCCCAACATGCAGTATGGCTATGGTTAATGGTCAACCTCAACAGCATTGTGGTCAGTTAACGTATAATGTTGACACCCGTCATCTGTTTTCTTCGCCCGTCAAAGGTGTAACGACAGAAGTGGTTGTTGCAGGTAGCGATAGCAAACGTCGAATCGTGTTAAATCGCTACGATTAA	lcl|NC_000913.3_cdsid_NP_416615.1 [gene=yehE] [protein=DUF2574 family protein] [protein_id=NP_416615.1] [location=complement(2192515..2192796)]	282	FAILED
ATGGCTACCCTCACCACTGGCGTGGTTCTTCTTCGCTGGCAACTTCTTAGTGCCGTAATGATGTTTCTGGCCAGCACACTCAACATCCGTTTTCGTCGGTCTGATTATGTCGGGCTTGCGGTGATCAGCAGCGGTCTGGGCGTTGTTTCCGCCTGTTGGTTCGCAATGGGGTTGCTTGGCATCACAATGGCGGACATCACCGCTATCTGGCACAACATCGAGTCGGTGATGATAGAAGAGATGAATCAGACACCGCCACAATGGCCAATGATTTTGACCTGA	lcl|NC_000913.3_cdsid_NP_418484.4 [gene=yjcB] [protein=putative inner membrane protein] [protein_id=NP_418484.4] [location=complement(4274760..4275041)]	282	ATGGCTACCCTCACCACTGGCGTGGTTCTTCTTCG	35	GAGATGAATCAGACACCGCCACAATGGCCAATGATTTTGACC	42	77	68.2311	67.1071	GCAGCGAATTCGCCACCATGGCTACCCTCACCACTGGCGTGGTTCTTCTTCG	GCAGCGAATTCGCCACCATGGCTACCCTCACCACTGGCGTGGTTCTTCTTCGAACACGTCTCGGCGATTTCCTGGCTCTTCGATC	GCAGCGAATTCGCCACCATGGCTACCCTCACCACTGGCGTGGTTCTTCTTCGAACACGTCTCGGCGATTTCCTGGCTCTTCGATCGAGATGAATCAGACACCGCCACAATGGCCAATGATTTTGACC	GCAGCGAATTCGCCACCATGGCTACCCTCACCACTGGCGTGGTTCTTCTTCGAACACGTCTCGGCGATTTCCTGGCTCTTCGATCGAGATGAATCAGACACCGCCACAATGGCCAATGATTTTGACCCGCCGCCGCCGCCGC	GCAGCGAATTCGCCACCATGGCTACCCTCACCACTGGCGTGGTTCTTCTTCGAACACGTCTCGGCGATTTCCTGGCTCTTCGATCGAGATGAATCAGACACCGCCACAATGGCCAATGATTTTGACCCCACGCCGCCGCCGCCGC
ATGAAAATGGCCAATCATCCCCGCCCGGGGGACATTATTCAGGAATCACTGGACGAACTTAATGTCAGCCTGCGCGAGTTTGCCAGAGCAATGGAAATTGCTCCCTCAACGGCAAGCCGATTGCTGACAGGAAAAGCAGCTTTGACGCCAGAAATGGCGATTAAACTTTCCGTGGTGATCGGCAGTTCGCCGCAAATGTGGCTGAATCTGCAAAACGCCTGGAGTCTGGCAGAGGCAGAAAAAACAGTGGATGTGTCGCGATTACGCCGTCTGGTTACGCAATAA	lcl|NC_000913.3_cdsid_NP_415994.4 [gene=yddM] [protein=putative DNA-binding transcriptional regulator] [protein_id=NP_415994.4] [location=complement(1552398..1552682)]	285	ATGAAAATGGCCAATCATCCCCGCCCGGGGGACATTATTCA	41	GTGGATGTGTCGCGATTACGCCGTCTGGTTACGCAA	36	77	69.5896	68.8779	GCAGCGAATTCGCCACCATGAAAATGGCCAATCATCCCCGCCCGGGGGACATTATTCA	GCAGCGAATTCGCCACCATGAAAATGGCCAATCATCCCCGCCCGGGGGACATTATTCAAACACGTCTCGGCGATTTCCTGGCTCTTCGATC	GCAGCGAATTCGCCACCATGAAAATGGCCAATCATCCCCGCCCGGGGGACATTATTCAAACACGTCTCGGCGATTTCCTGGCTCTTCGATCGTGGATGTGTCGCGATTACGCCGTCTGGTTACGCAA	GCAGCGAATTCGCCACCATGAAAATGGCCAATCATCCCCGCCCGGGGGACATTATTCAAACACGTCTCGGCGATTTCCTGGCTCTTCGATCGTGGATGTGTCGCGATTACGCCGTCTGGTTACGCAACGCCGCCGCCGCCGC	GCAGCGAATTCGCCACCATGAAAATGGCCAATCATCCCCGCCCGGGGGACATTATTCAAACACGTCTCGGCGATTTCCTGGCTCTTCGATCGTGGATGTGTCGCGATTACGCCGTCTGGTTACGCAATTGCGCCGCCGCCGCCGC
ATGTTTACTATCAACGCAGAAGTACGTAAAGAGCAGGGTAAGGGTGCGAGCCGCCGCCTGCGTGCCGCTAACAAGTTCCCGGCAATCATCTACGGTGGCAAAGAAGCGCCGCTGGCTATCGAGCTGGATCACGACAAAGTCATGAACATGCAAGCTAAAGCTGAATTCTACAGCGAAGTTCTGACCATCGTTGTTGACGGTAAAGAAATCAAAGTTAAAGCTCAGGACGTACAGCGTCACCCGTACAAACCGAAGCTGCAGCACATCGACTTCGTTCGCGCTTAA	lcl|NC_000913.3_cdsid_NP_416690.1 [gene=rplY] [protein=50S ribosomal subunit protein L25] [protein_id=NP_416690.1] [location=2282517..2282801]	285	ATGTTTACTATCAACGCAGAAGTACGTAAAGAGCAGGGTAAGGGTGCGA	49	GCTGCAGCACATCGACTTCGTTCGCGCT	28	77	68.2442	67.2144	GCAGCGAATTCGCCACCATGTTTACTATCAACGCAGAAGTACGTAAAGAGCAGGGTAAGGGTGCGA	GCAGCGAATTCGCCACCATGTTTACTATCAACGCAGAAGTACGTAAAGAGCAGGGTAAGGGTGCGAAACACGTCTCGGCGATTTCCTGGCTCTTCGATC	GCAGCGAATTCGCCACCATGTTTACTATCAACGCAGAAGTACGTAAAGAGCAGGGTAAGGGTGCGAAACACGTCTCGGCGATTTCCTGGCTCTTCGATCGCTGCAGCACATCGACTTCGTTCGCGCT	GCAGCGAATTCGCCACCATGTTTACTATCAACGCAGAAGTACGTAAAGAGCAGGGTAAGGGTGCGAAACACGTCTCGGCGATTTCCTGGCTCTTCGATCGCTGCAGCACATCGACTTCGTTCGCGCTCGCCGCCGCCGCCGC	GCAGCGAATTCGCCACCATGTTTACTATCAACGCAGAAGTACGTAAAGAGCAGGGTAAGGGTGCGAAACACGTCTCGGCGATTTCCTGGCTCTTCGATCGCTGCAGCACATCGACTTCGTTCGCGCTCTCCGCCGCCGCCGCCGC
ATGATTACTTATCACGACGCATTCGCGAAAGCGAACCATTACCTTGATGATGCAGATCTCCCGGTCGTCATTACTCTACATGGACGCTTTAGCCAGGGCTGGTATTTCTGTTTCGAAGCACGAGAATTTCTCGAAACTGGAGATGAGGCCGCGCGCTTAGCTGGTAACGCACCTTTTATTATTGATAAAGACAGTGGTGAAATTCATTCTCTGGGAACGGCAAAACCGCTGGAAGAATATCTACAGGATTACGAAATAAAAAAGGCTACCTTCGGCTTGCCCTGA	lcl|NC_000913.3_cdsid_NP_417903.1 [gene=yrhB] [protein=stable heat shock chaperone] [protein_id=NP_417903.1] [location=3584759..3585043]	285	ATGATTACTTATCACGACGCATTCGCGAAAGCGAACCATTA	41	GATTACGAAATAAAAAAGGCTACCTTCGGCTTGCCC	36	77	65.3788	63.0215	GCAGCGAATTCGCCACCATGATTACTTATCACGACGCATTCGCGAAAGCGAACCATTA	GCAGCGAATTCGCCACCATGATTACTTATCACGACGCATTCGCGAAAGCGAACCATTAAACACGTCTCGGCGATTTCCTGGCTCTTCGATC	GCAGCGAATTCGCCACCATGATTACTTATCACGACGCATTCGCGAAAGCGAACCATTAAACACGTCTCGGCGATTTCCTGGCTCTTCGATCGATTACGAAATAAAAAAGGCTACCTTCGGCTTGCCC	GCAGCGAATTCGCCACCATGATTACTTATCACGACGCATTCGCGAAAGCGAACCATTAAACACGTCTCGGCGATTTCCTGGCTCTTCGATCGATTACGAAATAAAAAAGGCTACCTTCGGCTTGCCCCGCCGCCGCCGCCGC	GCAGCGAATTCGCCACCATGATTACTTATCACGACGCATTCGCGAAAGCGAACCATTAAACACGTCTCGGCGATTTCCTGGCTCTTCGATCGATTACGAAATAAAAAAGGCTACCTTCGGCTTGCCCCATCGCCGCCGCCGCCGC
ATGAAACGCAAGATTATTGTCGCTTGCGGAGGCGCGGTTGCGACCTCTACGATGGCGGCGGAAGAAATTAAAGAGTTGTGTCAGAATCATAATATTCCTGTTGAATTAATCCAGTGTCGGGTTAATGAAATAGAAACCTATATGGATGGTGTGCATTTGATATGCACCACTGCCAAAGTGGATCGTAGTTTTGGCGATATTCCGTTAGTTCACGGCATGCCTTTTATTTCTGGTATCGGTATCGAAGCATTACAAAATAAAATTCTGACTATCTTACAGGGGTGA	lcl|NC_000913.3_cdsid_NP_416596.1 [gene=gatB] [protein=galactitol-specific enzyme IIB component of PTS] [protein_id=NP_416596.1] [location=complement(2174282..2174566)]	285	ATGAAACGCAAGATTATTGTCGCTTGCGGAGGCG	34	TATCGAAGCATTACAAAATAAAATTCTGACTATCTTACAGGGG	43	77	66.1393	60.0628	GCAGCGAATTCGCCACCATGAAACGCAAGATTATTGTCGCTTGCGGAGGCG	GCAGCGAATTCGCCACCATGAAACGCAAGATTATTGTCGCTTGCGGAGGCGAACACGTCTCGGCGATTTCCTGGCTCTTCGATC	GCAGCGAATTCGCCACCATGAAACGCAAGATTATTGTCGCTTGCGGAGGCGAACACGTCTCGGCGATTTCCTGGCTCTTCGATCTATCGAAGCATTACAAAATAAAATTCTGACTATCTTACAGGGG	GCAGCGAATTCGCCACCATGAAACGCAAGATTATTGTCGCTTGCGGAGGCGAACACGTCTCGGCGATTTCCTGGCTCTTCGATCTATCGAAGCATTACAAAATAAAATTCTGACTATCTTACAGGGGCGCCGCCGCCGCCGC	GCAGCGAATTCGCCACCATGAAACGCAAGATTATTGTCGCTTGCGGAGGCGAACACGTCTCGGCGATTTCCTGGCTCTTCGATCTATCGAAGCATTACAAAATAAAATTCTGACTATCTTACAGGGGATTCGCCGCCGCCGCCGC
ATGACCAAGTCAGAATTGATAGAAAGACTTGCCACCCAGCAATCGCACATTCCCGCCAAGACGGTTGAAGATGCAGTAAAAGAGATGCTGGAGCATATGGCCTCGACTCTTGCGCAGGGCGAGCGTATTGAAATCCGCGGTTTCGGCAGTTTCTCTTTGCACTACCGCGCACCACGTACCGGACGTAATCCGAAGACTGGCGATAAAGTAGAACTGGAAGGAAAATACGTTCCTCACTTTAAACCTGGTAAAGAACTGCGCGATCGCGCCAATATTTACGGTTAA	lcl|NC_000913.3_cdsid_NP_415432.1 [gene=ihfB] [protein=integration host factor (IHF), DNA-binding protein, beta subunit] [protein_id=NP_415432.1] [location=963828..964112]	285	ATGACCAAGTCAGAATTGATAGAAAGACTTGCCACCCAGCAAT	43	TAAAGAACTGCGCGATCGCGCCAATATTTACGGT	34	77	65.6773	65.3068	GCAGCGAATTCGCCACCATGACCAAGTCAGAATTGATAGAAAGACTTGCCACCCAGCAAT	GCAGCGAATTCGCCACCATGACCAAGTCAGAATTGATAGAAAGACTTGCCACCCAGCAATAACACGTCTCGGCGATTTCCTGGCTCTTCGATC	GCAGCGAATTCGCCACCATGACCAAGTCAGAATTGATAGAAAGACTTGCCACCCAGCAATAACACGTCTCGGCGATTTCCTGGCTCTTCGATCTAAAGAACTGCGCGATCGCGCCAATATTTACGGT	GCAGCGAATTCGCCACCATGACCAAGTCAGAATTGATAGAAAGACTTGCCACCCAGCAATAACACGTCTCGGCGATTTCCTGGCTCTTCGATCTAAAGAACTGCGCGATCGCGCCAATATTTACGGTCGCCGCCGCCGCCGC	GCAGCGAATTCGCCACCATGACCAAGTCAGAATTGATAGAAAGACTTGCCACCCAGCAATAACACGTCTCGGCGATTTCCTGGCTCTTCGATCTAAAGAACTGCGCGATCGCGCCAATATTTACGGTATGCGCCGCCGCCGCCGC
ATGATTATGAAAAATTGTCTACTGTTGGGCGCGCTTTTAATGGGCTTTACTGGTGTGGCGATGGCGCAAAGTGTCACCGTCGATGTGCCGAGTGGATACAAAGTGGTTGTGGTTCCTGATTCAGTCAGCGTTCCACAAGCGGTCAGCGTCGCGACTGTGCCGCAAACCGTCTATGTGGCTCCTGCGCCAGCTCCGGCTTACCGCCCGCATCCTTATGTTCGCCATCTTGCCAGCGTAGGTGAAGGGATGGTTATCGAACACCAGATTGACGACCATCACCATTAA	lcl|NC_000913.3_cdsid_NP_415364.1 [gene=ybjH] [protein=uncharacterized protein] [protein_id=NP_415364.1] [location=complement(884946..885230)]	285	ATGATTATGAAAAATTGTCTACTGTTGGGCGCGCTTTTAATGGGCTTTA	49	CGAACACCAGATTGACGACCATCACCAT	28	77	65.9102	60.9237	GCAGCGAATTCGCCACCATGATTATGAAAAATTGTCTACTGTTGGGCGCGCTTTTAATGGGCTTTA	GCAGCGAATTCGCCACCATGATTATGAAAAATTGTCTACTGTTGGGCGCGCTTTTAATGGGCTTTAAACACGTCTCGGCGATTTCCTGGCTCTTCGATC	GCAGCGAATTCGCCACCATGATTATGAAAAATTGTCTACTGTTGGGCGCGCTTTTAATGGGCTTTAAACACGTCTCGGCGATTTCCTGGCTCTTCGATCCGAACACCAGATTGACGACCATCACCAT	GCAGCGAATTCGCCACCATGATTATGAAAAATTGTCTACTGTTGGGCGCGCTTTTAATGGGCTTTAAACACGTCTCGGCGATTTCCTGGCTCTTCGATCCGAACACCAGATTGACGACCATCACCATCGCCGCCGCCGCCGC	GCAGCGAATTCGCCACCATGATTATGAAAAATTGTCTACTGTTGGGCGCGCTTTTAATGGGCTTTAAACACGTCTCGGCGATTTCCTGGCTCTTCGATCCGAACACCAGATTGACGACCATCACCATCCCCGCCGCCGCCGCCGC
ATGAGTATGTTGGTCGTGGTCACTGAAAATGTACCTCCGCGCTTACGAGGCAGATTAGCCATCTGGTTGTTGGAGGTACGTGCAGGGGTATATGTAGGTGATGTATCCGCAAAAATTCGTGAAATGATCTGGGAACAAATAGCTGGACTGGCGGAAGAAGGCAATGTAGTGATGGCATGGGCAACGAATACGGAAACGGGATTTGAGTTCCAGACATTTGGGTTAAACAGGCGTACCCCGGTAGATTTGGATGGTTTAAGGTTGGTGTCTTTTTTACCTGTTTGA	lcl|NC_000913.3_cdsid_NP_417234.2 [gene=ygbF] [protein=CRISPR adaptation ssRNA endonuclease] [protein_id=NP_417234.2] [location=complement(2878569..2878853)]	285	ATGAGTATGTTGGTCGTGGTCACTGAAAATGTACCTCCGC	40	TTTGGATGGTTTAAGGTTGGTGTCTTTTTTACCTGTT	37	77	66.1867	60.8306	GCAGCGAATTCGCCACCATGAGTATGTTGGTCGTGGTCACTGAAAATGTACCTCCGC	GCAGCGAATTCGCCACCATGAGTATGTTGGTCGTGGTCACTGAAAATGTACCTCCGCAACACGTCTCGGCGATTTCCTGGCTCTTCGATC	GCAGCGAATTCGCCACCATGAGTATGTTGGTCGTGGTCACTGAAAATGTACCTCCGCAACACGTCTCGGCGATTTCCTGGCTCTTCGATCTTTGGATGGTTTAAGGTTGGTGTCTTTTTTACCTGTT	GCAGCGAATTCGCCACCATGAGTATGTTGGTCGTGGTCACTGAAAATGTACCTCCGCAACACGTCTCGGCGATTTCCTGGCTCTTCGATCTTTGGATGGTTTAAGGTTGGTGTCTTTTTTACCTGTTCGCCGCCGCCGCCGC	GCAGCGAATTCGCCACCATGAGTATGTTGGTCGTGGTCACTGAAAATGTACCTCCGCAACACGTCTCGGCGATTTCCTGGCTCTTCGATCTTTGGATGGTTTAAGGTTGGTGTCTTTTTTACCTGTTGAACGCCGCCGCCGCCGC
ATGAGTAAATGTAGTGCTGATGAAACCCCGGTTTGCTGCTGTATGGATGTTGGCACCATTATGGACAACTCCGACTGCACCGCGTCTTACAGCCGCGTGTTTGCAAACCGCGCAGAAGCAGAGCAAACGCTGGCGGCGCTGACTGAAAAAGCCCGTAGCGTGGAATCTGAACCTTGCAAAATCACCCCGACTTTCACTGAAGAGTCTGACGGTGTGCGCCTGGATATCGATTTCACTTTTGCCTGCGAAGCTGAAATGCTGATTTTCCAGCTGGGTCTGCGTTAA	lcl|NC_000913.3_cdsid_NP_416845.2 [gene=yfcZ] [protein=UPF0381 family protein] [protein_id=NP_416845.2] [location=complement(2460650..2460934)]	285	ATGAGTAAATGTAGTGCTGATGAAACCCCGGTTTGCTGCTGTAT	44	GCTGAAATGCTGATTTTCCAGCTGGGTCTGCGT	33	77	66.6881	65.928	GCAGCGAATTCGCCACCATGAGTAAATGTAGTGCTGATGAAACCCCGGTTTGCTGCTGTAT	GCAGCGAATTCGCCACCATGAGTAAATGTAGTGCTGATGAAACCCCGGTTTGCTGCTGTATAACACGTCTCGGCGATTTCCTGGCTCTTCGATC	GCAGCGAATTCGCCACCATGAGTAAATGTAGTGCTGATGAAACCCCGGTTTGCTGCTGTATAACACGTCTCGGCGATTTCCTGGCTCTTCGATCGCTGAAATGCTGATTTTCCAGCTGGGTCTGCGT	GCAGCGAATTCGCCACCATGAGTAAATGTAGTGCTGATGAAACCCCGGTTTGCTGCTGTATAACACGTCTCGGCGATTTCCTGGCTCTTCGATCGCTGAAATGCTGATTTTCCAGCTGGGTCTGCGTCGCCGCCGCCGCCGC	GCAGCGAATTCGCCACCATGAGTAAATGTAGTGCTGATGAAACCCCGGTTTGCTGCTGTATAACACGTCTCGGCGATTTCCTGGCTCTTCGATCGCTGAAATGCTGATTTTCCAGCTGGGTCTGCGTCAACGCCGCCGCCGCCGC
ATGCTTCAAAGTAATGAGTACTTTTCCGGCAAAGTGAAATCAATCGGCTTTTCCAGCAGCAGCACTGGTCGCGCCAGCGTGGGTGTTATGGTTGAAGGCGAATACACCTTCAGCACCGCTGAGCCGGAAGAGATGACGGTAATCAGTGGCGCGCTGAATGTGTTACTGCCTGACGCGACCGACTGGCAGGTGTATGAAGCCGGTTCGGTGTTTAATGTTCCCGGTCACAGTGAGTTTCATCTGCAAGTTGCCGAACCCACCTCTTATCTGTGCCGCTATCTGTAA	lcl|NC_000913.3_cdsid_NP_414925.1 [gene=yaiE] [protein=UPF0345 family protein] [protein_id=NP_414925.1] [location=408177..408461]	285	ATGCTTCAAAGTAATGAGTACTTTTCCGGCAAAGTGAAATCAATCGG	47	GAACCCACCTCTTATCTGTGCCGCTATCTG	30	77	65.1784	62.0035	GCAGCGAATTCGCCACCATGCTTCAAAGTAATGAGTACTTTTCCGGCAAAGTGAAATCAATCGG	GCAGCGAATTCGCCACCATGCTTCAAAGTAATGAGTACTTTTCCGGCAAAGTGAAATCAATCGGAACACGTCTCGGCGATTTCCTGGCTCTTCGATC	GCAGCGAATTCGCCACCATGCTTCAAAGTAATGAGTACTTTTCCGGCAAAGTGAAATCAATCGGAACACGTCTCGGCGATTTCCTGGCTCTTCGATCGAACCCACCTCTTATCTGTGCCGCTATCTG	GCAGCGAATTCGCCACCATGCTTCAAAGTAATGAGTACTTTTCCGGCAAAGTGAAATCAATCGGAACACGTCTCGGCGATTTCCTGGCTCTTCGATCGAACCCACCTCTTATCTGTGCCGCTATCTGCGCCGCCGCCGCCGC	GCAGCGAATTCGCCACCATGCTTCAAAGTAATGAGTACTTTTCCGGCAAAGTGAAATCAATCGGAACACGTCTCGGCGATTTCCTGGCTCTTCGATCGAACCCACCTCTTATCTGTGCCGCTATCTGGGGCGCCGCCGCCGCCGC
ATGCAGCTCAACATTACCGGAAATAACGTCGAGATCACCGAGGCACTGCGCGAATTTGTTACAGCCAAATTTGCCAAACTTGAGCAATATTTTGACCGAATCAACCAGGTCTATGTTGTTCTGAAAGTGGAGAAAGTCACCCACACCTCAGATGCAACACTGCATGTAAACGGTGGTGAAATTCATGCCAGCGCGGAAGGTCAGGACATGTACGCTGCCATTGATGGCTTAATTGATAAGCTGGCACGCCAGTTGACCAAACATAAAGATAAACTGAAACAACACTAA	lcl|NC_000913.3_cdsid_NP_417670.1 [gene=hpf] [protein=ribosome hibernation promoting factor HPF; stabilizes 70S dimers (100S)] [protein_id=NP_417670.1] [location=3346173..3346460]	288	ATGCAGCTCAACATTACCGGAAATAACGTCGAGATCACC	39	GCCAGTTGACCAAACATAAAGATAAACTGAAACAACAC	38	77	65.4695	60.7968	GCAGCGAATTCGCCACCATGCAGCTCAACATTACCGGAAATAACGTCGAGATCACC	GCAGCGAATTCGCCACCATGCAGCTCAACATTACCGGAAATAACGTCGAGATCACCAACACGTCTCGGCGATTTCCTGGCTCTTCGATC	GCAGCGAATTCGCCACCATGCAGCTCAACATTACCGGAAATAACGTCGAGATCACCAACACGTCTCGGCGATTTCCTGGCTCTTCGATCGCCAGTTGACCAAACATAAAGATAAACTGAAACAACAC	GCAGCGAATTCGCCACCATGCAGCTCAACATTACCGGAAATAACGTCGAGATCACCAACACGTCTCGGCGATTTCCTGGCTCTTCGATCGCCAGTTGACCAAACATAAAGATAAACTGAAACAACACCGCCGCCGCCGCCGC	GCAGCGAATTCGCCACCATGCAGCTCAACATTACCGGAAATAACGTCGAGATCACCAACACGTCTCGGCGATTTCCTGGCTCTTCGATCGCCAGTTGACCAAACATAAAGATAAACTGAAACAACACAAGCGCCGCCGCCGCCGC
ATGCGCGCGATCGGTAAATTGCCTAAAGGCGTGTTGATACTGGAATTTATCGGAATGATGCTACTGGCGGTGGCGCTGCTGTCGGTAAGCGACTCCCTGTCGCTGCCTGAGCCATTTTCTCGGCCAGAAGTGCAGATTCTGATGATTTTTCTCGGTGTTTTGCTCATGCTTCCCGCTGCGGTGGTGGTTATTCTTCAGGTGGCAAAACGTCTTGCCCCACAGCTGATGAACCGTCCACCGCAATATTCACGTTCAGAAAGAGAAAAAGATAATGACGCCAACCATTGA	lcl|NC_000913.3_cdsid_NP_415371.1 [gene=ybjC] [protein=DUF1418 family protein] [protein_id=NP_415371.1] [location=890913..891200]	288	ATGCGCGCGATCGGTAAATTGCCTAAAGGCGT	32	CAATATTCACGTTCAGAAAGAGAAAAAGATAATGACGCCAACCAT	45	77	67.473	63.13	GCAGCGAATTCGCCACCATGCGCGCGATCGGTAAATTGCCTAAAGGCGT	GCAGCGAATTCGCCACCATGCGCGCGATCGGTAAATTGCCTAAAGGCGTAACACGTCTCGGCGATTTCCTGGCTCTTCGATC	GCAGCGAATTCGCCACCATGCGCGCGATCGGTAAATTGCCTAAAGGCGTAACACGTCTCGGCGATTTCCTGGCTCTTCGATCCAATATTCACGTTCAGAAAGAGAAAAAGATAATGACGCCAACCAT	GCAGCGAATTCGCCACCATGCGCGCGATCGGTAAATTGCCTAAAGGCGTAACACGTCTCGGCGATTTCCTGGCTCTTCGATCCAATATTCACGTTCAGAAAGAGAAAAAGATAATGACGCCAACCATCGCCGCCGCCGCCGC	GCAGCGAATTCGCCACCATGCGCGCGATCGGTAAATTGCCTAAAGGCGTAACACGTCTCGGCGATTTCCTGGCTCTTCGATCCAATATTCACGTTCAGAAAGAGAAAAAGATAATGACGCCAACCATATCCGCCGCCGCCGCCGC
ATGGCGTATTTTCTGGATTTTGACGAGCGGGCACTAAAGGAATGGCGAAAGCTGGGCTCGACGGTACGTGAACAGTTGAAAAAGAAGCTGGTTGAAGTACTTGAGTCACCCCGGATTGAAGCAAACAAGCTCCGTGGTATGCCTGATTGTTACAAGATTAAGCTCCGGTCTTCAGGCTATCGCCTTGTATACCAGGTTATAGACGAGAAAGTTGTCGTTTTCGTGATTTCTGTTGGGAAAAGAGAACGCTCGGAAGTATATAGCGAGGCGGTCAAACGCATTCTCTGA	lcl|NC_000913.3_cdsid_NP_416081.1 [gene=relE] [protein=Qin prophage; toxin of the RelE-RelB toxin-antitoxin system] [protein_id=NP_416081.1] [location=complement(1645346..1645633)]	288	ATGGCGTATTTTCTGGATTTTGACGAGCGGGCACTAAAGGAAT	43	GGAAGTATATAGCGAGGCGGTCAAACGCATTCTC	34	77	67.2572	63.6477	GCAGCGAATTCGCCACCATGGCGTATTTTCTGGATTTTGACGAGCGGGCACTAAAGGAAT	GCAGCGAATTCGCCACCATGGCGTATTTTCTGGATTTTGACGAGCGGGCACTAAAGGAATAACACGTCTCGGCGATTTCCTGGCTCTTCGATC	GCAGCGAATTCGCCACCATGGCGTATTTTCTGGATTTTGACGAGCGGGCACTAAAGGAATAACACGTCTCGGCGATTTCCTGGCTCTTCGATCGGAAGTATATAGCGAGGCGGTCAAACGCATTCTC	GCAGCGAATTCGCCACCATGGCGTATTTTCTGGATTTTGACGAGCGGGCACTAAAGGAATAACACGTCTCGGCGATTTCCTGGCTCTTCGATCGGAAGTATATAGCGAGGCGGTCAAACGCATTCTCCGCCGCCGCCGCCGC	GCAGCGAATTCGCCACCATGGCGTATTTTCTGGATTTTGACGAGCGGGCACTAAAGGAATAACACGTCTCGGCGATTTCCTGGCTCTTCGATCGGAAGTATATAGCGAGGCGGTCAAACGCATTCTCCCCCGCCGCCGCCGCCGC
ATGCTGCACACATTACATCGCTCACCCTGGCTGACGGATTTTGCTGCGCTGCTGCGTCTGCTCAGTGAAGGAGACGAACTGCTATTATTGCAAGATGGCGTAACTGCCGCAGTTGACGGTAACCGCTACCTTGAAAGTCTGCGTAATGCCCCCATTAAGGTCTATGCCCTGAACGAAGACCTTATTGCCCGCGGTTTGACTGGTCAAATTTCGAACGACATCATTCTCATTGACTATACTGATTTCGTCAGACTTACGGTTAAGCACCCCAGCCAGATGGCCTGGTGA	lcl|NC_000913.3_cdsid_NP_417802.1 [gene=tusB] [protein=mnm(5)-s(2)U34-tRNA synthesis 2-thiolation protein] [protein_id=NP_417802.1] [location=complement(3474678..3474965)]	288	ATGCTGCACACATTACATCGCTCACCCTGGCTGACGGATTTT	42	GACTTACGGTTAAGCACCCCAGCCAGATGGCCTGG	35	77	69.7014	68.6528	GCAGCGAATTCGCCACCATGCTGCACACATTACATCGCTCACCCTGGCTGACGGATTTT	GCAGCGAATTCGCCACCATGCTGCACACATTACATCGCTCACCCTGGCTGACGGATTTTAACACGTCTCGGCGATTTCCTGGCTCTTCGATC	GCAGCGAATTCGCCACCATGCTGCACACATTACATCGCTCACCCTGGCTGACGGATTTTAACACGTCTCGGCGATTTCCTGGCTCTTCGATCGACTTACGGTTAAGCACCCCAGCCAGATGGCCTGG	GCAGCGAATTCGCCACCATGCTGCACACATTACATCGCTCACCCTGGCTGACGGATTTTAACACGTCTCGGCGATTTCCTGGCTCTTCGATCGACTTACGGTTAAGCACCCCAGCCAGATGGCCTGGCGCCGCCGCCGCCGC	GCAGCGAATTCGCCACCATGCTGCACACATTACATCGCTCACCCTGGCTGACGGATTTTAACACGTCTCGGCGATTTCCTGGCTCTTCGATCGACTTACGGTTAAGCACCCCAGCCAGATGGCCTGGGCTCGCCGCCGCCGCCGC
ATGAACGAAGTTGTAAATTCAGGCGTGATGAACATTGCGTCTTTGGTTGTATCGGTGGTGGTTCTTCTTATCGGGCTCATCTTGTGGTTTTTTATCAATCGTGCCAGTTCACGGACTAACGAACAGATTGAACTGCTTGAGGCGTTGCTGGATCAGCAAAAACGTCAAAATGCACTGTTACGTCGTTTGTGCGAAGCAAACGAACCAGAGAAAGCAGATAAAAAGACCGTTGAGAGTCAAAAATCGGTTGAAGACGAAGATATTATTCGTCTGGTCGCCGAACGATAA	lcl|NC_000913.3_cdsid_NP_416339.1 [gene=yebO] [protein=putative inner membrane protein] [protein_id=NP_416339.1] [location=complement(1908261..1908548)]	288	ATGAACGAAGTTGTAAATTCAGGCGTGATGAACATTGCGTCTTT	44	GACGAAGATATTATTCGTCTGGTCGCCGAACGA	33	77	65.5795	63.1457	GCAGCGAATTCGCCACCATGAACGAAGTTGTAAATTCAGGCGTGATGAACATTGCGTCTTT	GCAGCGAATTCGCCACCATGAACGAAGTTGTAAATTCAGGCGTGATGAACATTGCGTCTTTAACACGTCTCGGCGATTTCCTGGCTCTTCGATC	GCAGCGAATTCGCCACCATGAACGAAGTTGTAAATTCAGGCGTGATGAACATTGCGTCTTTAACACGTCTCGGCGATTTCCTGGCTCTTCGATCGACGAAGATATTATTCGTCTGGTCGCCGAACGA	GCAGCGAATTCGCCACCATGAACGAAGTTGTAAATTCAGGCGTGATGAACATTGCGTCTTTAACACGTCTCGGCGATTTCCTGGCTCTTCGATCGACGAAGATATTATTCGTCTGGTCGCCGAACGACGCCGCCGCCGCCGC	GCAGCGAATTCGCCACCATGAACGAAGTTGTAAATTCAGGCGTGATGAACATTGCGTCTTTAACACGTCTCGGCGATTTCCTGGCTCTTCGATCGACGAAGATATTATTCGTCTGGTCGCCGAACGAACCCGCCGCCGCCGCCGC
ATGAATAACCATTTTGGTAAAGGCTTAATGGCGGGATTAAAAGCAACGCATGCCGACAGTGCGGTTAATGTGACAAAATTCTGTGCCGATTATAAACGCGGTTTTGTATTAGGCTACTCACACCGGATGTACGAAAAGACCGGAGATCGCCAGCTTAGCGCCTGGGAAGCGGGTATTCTGACGCGCCGCTATGGACTGGATAAAGAGATGGTAATGGATTTCTTTCGTGAGAATAATTCCTGTTCTACGTTGCGCTTTTTTATGGCCGGTTATCGCCTCGAAAATTGA	lcl|NC_000913.3_cdsid_NP_417472.1 [gene=yghW] [protein=DUF2623 family protein] [protein_id=NP_417472.1] [location=complement(3146450..3146737)]	288	ATGAATAACCATTTTGGTAAAGGCTTAATGGCGGGATTAAAAGCAACG	48	TTTTTATGGCCGGTTATCGCCTCGAAAAT	29	77	65.4009	59.6823	GCAGCGAATTCGCCACCATGAATAACCATTTTGGTAAAGGCTTAATGGCGGGATTAAAAGCAACG	GCAGCGAATTCGCCACCATGAATAACCATTTTGGTAAAGGCTTAATGGCGGGATTAAAAGCAACGAACACGTCTCGGCGATTTCCTGGCTCTTCGATC	GCAGCGAATTCGCCACCATGAATAACCATTTTGGTAAAGGCTTAATGGCGGGATTAAAAGCAACGAACACGTCTCGGCGATTTCCTGGCTCTTCGATCTTTTTATGGCCGGTTATCGCCTCGAAAAT	GCAGCGAATTCGCCACCATGAATAACCATTTTGGTAAAGGCTTAATGGCGGGATTAAAAGCAACGAACACGTCTCGGCGATTTCCTGGCTCTTCGATCTTTTTATGGCCGGTTATCGCCTCGAAAATCGCCGCCGCCGCCGC	GCAGCGAATTCGCCACCATGAATAACCATTTTGGTAAAGGCTTAATGGCGGGATTAAAAGCAACGAACACGTCTCGGCGATTTCCTGGCTCTTCGATCTTTTTATGGCCGGTTATCGCCTCGAAAATACGCGCCGCCGCCGCCGC
ATGAAACTGGCAGTCGTCACTGGACAAATTGTTTGTACCGTACGCCATCACGGACTGGCGCATGACAAATTGCTGATGGTGGAAATGATTGATCCACAAGGTAATCCTGACGGGCAATGCGCCGTCGCCATCGACAATATTGGCGCGGGAACCGGGGAGTGGGTGTTACTGGTGAGTGGCAGTTCCGCCCGCCAGGCGCATAAAAGCGAAACGTCACCGGTCGATCTGTGCGTGATTGGCATTGTCGATGAGGTGGTGTCTGGCGGTCAGGTAATTTTCCACAAATAA	lcl|NC_000913.3_cdsid_NP_416951.1 [gene=eutN] [protein=Ethanolamine catabolic microcompartment shell protein] [protein_id=NP_416951.1] [location=complement(2571763..2572050)]	288	ATGAAACTGGCAGTCGTCACTGGACAAATTGTTTGTACCGTA	42	AGGTGGTGTCTGGCGGTCAGGTAATTTTCCACAAA	35	77	66.0831	65.7115	GCAGCGAATTCGCCACCATGAAACTGGCAGTCGTCACTGGACAAATTGTTTGTACCGTA	GCAGCGAATTCGCCACCATGAAACTGGCAGTCGTCACTGGACAAATTGTTTGTACCGTAAACACGTCTCGGCGATTTCCTGGCTCTTCGATC	GCAGCGAATTCGCCACCATGAAACTGGCAGTCGTCACTGGACAAATTGTTTGTACCGTAAACACGTCTCGGCGATTTCCTGGCTCTTCGATCAGGTGGTGTCTGGCGGTCAGGTAATTTTCCACAAA	GCAGCGAATTCGCCACCATGAAACTGGCAGTCGTCACTGGACAAATTGTTTGTACCGTAAACACGTCTCGGCGATTTCCTGGCTCTTCGATCAGGTGGTGTCTGGCGGTCAGGTAATTTTCCACAAACGCCGCCGCCGCCGC	GCAGCGAATTCGCCACCATGAAACTGGCAGTCGTCACTGGACAAATTGTTTGTACCGTAAACACGTCTCGGCGATTTCCTGGCTCTTCGATCAGGTGGTGTCTGGCGGTCAGGTAATTTTCCACAAATACCGCCGCCGCCGCCGC
ATGACTTCTCCCGTCAATGTGGACGTCAAACTGGGCGTCAATAAATTCAATGTCGATGAAGAGCATCCGCACATTGTTGTGAAGGCCGATGCTGATAAACAGGCGCTGGAGCTGCTGGTGAAAGCGTGCCCCGCAGGTCTGTACAAGAAGCAGGATGACGGCAGTGTGCGCTTCGATTACGCCGGATGTCTGGAGTGCGGCACCTGTCGCATTCTGGGGCTGGGGTCGGCGCTGGAACAGTGGGAATACCCGCGCGGCACCTTTGGTGTGGAGTTCCGTTACGGCTGA	lcl|NC_000913.3_cdsid_NP_414586.1 [gene=fixX] [protein=putative 4Fe-4S ferredoxin-type protein] [protein_id=NP_414586.1] [location=45463..45750]	288	ATGACTTCTCCCGTCAATGTGGACGTCAAACTGGGCGTCAATAAATT	47	GGCACCTTTGGTGTGGAGTTCCGTTACGGC	30	77	68.4137	66.3906	GCAGCGAATTCGCCACCATGACTTCTCCCGTCAATGTGGACGTCAAACTGGGCGTCAATAAATT	GCAGCGAATTCGCCACCATGACTTCTCCCGTCAATGTGGACGTCAAACTGGGCGTCAATAAATTAACACGTCTCGGCGATTTCCTGGCTCTTCGATC	GCAGCGAATTCGCCACCATGACTTCTCCCGTCAATGTGGACGTCAAACTGGGCGTCAATAAATTAACACGTCTCGGCGATTTCCTGGCTCTTCGATCGGCACCTTTGGTGTGGAGTTCCGTTACGGC	GCAGCGAATTCGCCACCATGACTTCTCCCGTCAATGTGGACGTCAAACTGGGCGTCAATAAATTAACACGTCTCGGCGATTTCCTGGCTCTTCGATCGGCACCTTTGGTGTGGAGTTCCGTTACGGCCGCCGCCGCCGCCGC	GCAGCGAATTCGCCACCATGACTTCTCCCGTCAATGTGGACGTCAAACTGGGCGTCAATAAATTAACACGTCTCGGCGATTTCCTGGCTCTTCGATCGGCACCTTTGGTGTGGAGTTCCGTTACGGCTCGCGCCGCCGCCGCCGC
ATGAGTAATGTTTACTGGCCGTTATACGAAGTTTTCGTGCGTGGCAAACAGGGCTTATCACACCGCCATGTTGGCAGTTTACATGCTGCCGATGAGCGGATGGCACTGGAAAATGCCCGTGATGCTTACACCCGTCGTAGCGAAGGATGTTCAATTTGGGTGGTGAAGGCGAGTGAAATTGTTGCCTCGCAACCGGAAGAACGCGGTGAATTTTTTGATCCGGCTGAAAGCAAGGTCTATCGCCATCCAACGTTTTACACCATCCCTGATGGCATTGAGCACATGTGA	lcl|NC_000913.3_cdsid_NP_415907.1 [gene=paaB] [protein=putative ring 1,2-phenylacetyl-CoA epoxidase subunit] [protein_id=NP_415907.1] [location=1454868..1455155]	288	ATGAGTAATGTTTACTGGCCGTTATACGAAGTTTTCGTGCGT	42	CGTTTTACACCATCCCTGATGGCATTGAGCACATG	35	77	65.0256	64.469	GCAGCGAATTCGCCACCATGAGTAATGTTTACTGGCCGTTATACGAAGTTTTCGTGCGT	GCAGCGAATTCGCCACCATGAGTAATGTTTACTGGCCGTTATACGAAGTTTTCGTGCGTAACACGTCTCGGCGATTTCCTGGCTCTTCGATC	GCAGCGAATTCGCCACCATGAGTAATGTTTACTGGCCGTTATACGAAGTTTTCGTGCGTAACACGTCTCGGCGATTTCCTGGCTCTTCGATCCGTTTTACACCATCCCTGATGGCATTGAGCACATG	GCAGCGAATTCGCCACCATGAGTAATGTTTACTGGCCGTTATACGAAGTTTTCGTGCGTAACACGTCTCGGCGATTTCCTGGCTCTTCGATCCGTTTTACACCATCCCTGATGGCATTGAGCACATGCGCCGCCGCCGCCGC	GCAGCGAATTCGCCACCATGAGTAATGTTTACTGGCCGTTATACGAAGTTTTCGTGCGTAACACGTCTCGGCGATTTCCTGGCTCTTCGATCCGTTTTACACCATCCCTGATGGCATTGAGCACATGTCGCGCCGCCGCCGCCGC
ATGATTGACCCGAAAAAAATTGAGCAAATCGCTCGCCAGGTTCACGAATCAATGCCTAAAGGAATCAGGGAGTTCGGGGAAGATGTGGAGAAAAAAATCCGCCAAACCCTACAAGCGCAGCTGACGCGCCTCGACCTTGTAAGCCGTGAAGAGTTCGACGTCCAAACGCAAGTCCTGTTACGGACTCGTGAAAAACTGGCGCTGCTTGAACAAAGAATCAGCGAACTGGAAAATCGCAGTACTGAGATCAAAAAGCAGCCAGATCCAGAGACTCTCCCCCCAACGCTGTAA	lcl|NC_000913.3_cdsid_NP_417514.4 [gene=yqiC] [protein=BMFP family putative fusogenic protein] [protein_id=NP_417514.4] [location=3184840..3185130]	291	ATGATTGACCCGAAAAAAATTGAGCAAATCGCTCGCCAGGTTCACGAAT	49	AGATCCAGAGACTCTCCCCCCAACGCTG	28	77	69.0515	64.2202	GCAGCGAATTCGCCACCATGATTGACCCGAAAAAAATTGAGCAAATCGCTCGCCAGGTTCACGAAT	GCAGCGAATTCGCCACCATGATTGACCCGAAAAAAATTGAGCAAATCGCTCGCCAGGTTCACGAATAACACGTCTCGGCGATTTCCTGGCTCTTCGATC	GCAGCGAATTCGCCACCATGATTGACCCGAAAAAAATTGAGCAAATCGCTCGCCAGGTTCACGAATAACACGTCTCGGCGATTTCCTGGCTCTTCGATCAGATCCAGAGACTCTCCCCCCAACGCTG	GCAGCGAATTCGCCACCATGATTGACCCGAAAAAAATTGAGCAAATCGCTCGCCAGGTTCACGAATAACACGTCTCGGCGATTTCCTGGCTCTTCGATCAGATCCAGAGACTCTCCCCCCAACGCTGCGCCGCCGCCGCCGC	GCAGCGAATTCGCCACCATGATTGACCCGAAAAAAATTGAGCAAATCGCTCGCCAGGTTCACGAATAACACGTCTCGGCGATTTCCTGGCTCTTCGATCAGATCCAGAGACTCTCCCCCCAACGCTGCTCCGCCGCCGCCGCCGC
ATGAATGCCGTAACAGTTAATGATGACGGTCTGGTTTTACGGCTCTATATTCAGCCGAAAGCCAGCCGTGATTCTATTGTCGGTTTACATGGCGACGAAGTTAAAGTCGCCATTACCGCGCCGCCGGTTGACGGCCAGGCCAACAGTCATCTGGTGAAGTTTCTCGGTAAGCAATTCCGGGTTGCCAAAAGCCAGGTGGTGATTGAAAAAGGCGAACTTGGCCGCCACAAACAAATTAAAATCATTAATCCGCAACAAATCCCGCCAGAAATCGCGGCGTTAATTAATTAG	lcl|NC_000913.3_cdsid_NP_417428.2 [gene=yggU] [protein=UPF0235 family protein] [protein_id=NP_417428.2] [location=3096383..3096673]	291	ATGAATGCCGTAACAGTTAATGATGACGGTCTGGTTTTACGG	42	AACAAATCCCGCCAGAAATCGCGGCGTTAATTAAT	35	77	65.2125	64.3091	GCAGCGAATTCGCCACCATGAATGCCGTAACAGTTAATGATGACGGTCTGGTTTTACGG	GCAGCGAATTCGCCACCATGAATGCCGTAACAGTTAATGATGACGGTCTGGTTTTACGGAACACGTCTCGGCGATTTCCTGGCTCTTCGATC	GCAGCGAATTCGCCACCATGAATGCCGTAACAGTTAATGATGACGGTCTGGTTTTACGGAACACGTCTCGGCGATTTCCTGGCTCTTCGATCAACAAATCCCGCCAGAAATCGCGGCGTTAATTAAT	GCAGCGAATTCGCCACCATGAATGCCGTAACAGTTAATGATGACGGTCTGGTTTTACGGAACACGTCTCGGCGATTTCCTGGCTCTTCGATCAACAAATCCCGCCAGAAATCGCGGCGTTAATTAATCGCCGCCGCCGCCGC	GCAGCGAATTCGCCACCATGAATGCCGTAACAGTTAATGATGACGGTCTGGTTTTACGGAACACGTCTCGGCGATTTCCTGGCTCTTCGATCAACAAATCCCGCCAGAAATCGCGGCGTTAATTAATTCGCGCCGCCGCCGCCGC
ATGGCGGTTGAAGTTAAATACGTAGTCATTCGTGAGGGCGAAGAGAAAATGTCGTTTACCAGCAAAAAGGAAGCCGATGCTTATGACAAAATGCTTGATACGGCGGATCTGCTTGACACCTGGCTGACAAATTCTCCAGTGCAAATGGAAGACGAGCAACGTGAAGCCCTTTCGCTATGGCTGGCAGAACAAAAAGATGTGCTGAGCACCATTCTGAAAACCGGCAAATTACCGTCCCCACAGGTCGTCGGTGCTGAATCCGAAGAGGAAGATGCCTCACACGCGGCCTGA	lcl|NC_000913.3_cdsid_NP_416362.1 [gene=yebG] [protein=DNA damage-inducible protein regulated by LexA] [protein_id=NP_416362.1] [location=complement(1930457..1930747)]	291	ATGGCGGTTGAAGTTAAATACGTAGTCATTCGTGAGGGCGAAGAGAAAAT	50	GAAGAGGAAGATGCCTCACACGCGGCC	27	77	67.7249	64.9904	GCAGCGAATTCGCCACCATGGCGGTTGAAGTTAAATACGTAGTCATTCGTGAGGGCGAAGAGAAAAT	GCAGCGAATTCGCCACCATGGCGGTTGAAGTTAAATACGTAGTCATTCGTGAGGGCGAAGAGAAAATAACACGTCTCGGCGATTTCCTGGCTCTTCGATC	GCAGCGAATTCGCCACCATGGCGGTTGAAGTTAAATACGTAGTCATTCGTGAGGGCGAAGAGAAAATAACACGTCTCGGCGATTTCCTGGCTCTTCGATCGAAGAGGAAGATGCCTCACACGCGGCC	GCAGCGAATTCGCCACCATGGCGGTTGAAGTTAAATACGTAGTCATTCGTGAGGGCGAAGAGAAAATAACACGTCTCGGCGATTTCCTGGCTCTTCGATCGAAGAGGAAGATGCCTCACACGCGGCCCGCCGCCGCCGCCGC	GCAGCGAATTCGCCACCATGGCGGTTGAAGTTAAATACGTAGTCATTCGTGAGGGCGAAGAGAAAATAACACGTCTCGGCGATTTCCTGGCTCTTCGATCGAAGAGGAAGATGCCTCACACGCGGCCTTCCGCCGCCGCCGCCGC
ATGCAAAACACAACTCATGACAACGTAATTCTGGAGCTCACCGTTCGCAACCATCCGGGCGTAATGACCCACGTTTGTGGCCTTTTTGCCCGCCGCGCTTTTAACGTTGAAGGCATTCTTTGTCTGCCGATTCAGGACAGCGACAAAAGCCATATCTGGCTACTGGTCAATGACGACCAGCGTCTGGAGCAGATGATAAGCCAAATCGATAAGCTGGAAGATGTCGTGAAAGTGCAGCGTAATCAGTCCGATCCGACGATGTTTAACAAGATCGCGGTGTTTTTTCAGTAA	lcl|NC_000913.3_cdsid_NP_418126.1 [gene=ilvN] [protein=acetolactate synthase 1 small subunit] [protein_id=NP_418126.1] [location=complement(3850802..3851092)]	291	ATGCAAAACACAACTCATGACAACGTAATTCTGGAGCTCACC	42	CGACGATGTTTAACAAGATCGCGGTGTTTTTTCAG	35	77	65.6864	62.4808	GCAGCGAATTCGCCACCATGCAAAACACAACTCATGACAACGTAATTCTGGAGCTCACC	GCAGCGAATTCGCCACCATGCAAAACACAACTCATGACAACGTAATTCTGGAGCTCACCAACACGTCTCGGCGATTTCCTGGCTCTTCGATC	GCAGCGAATTCGCCACCATGCAAAACACAACTCATGACAACGTAATTCTGGAGCTCACCAACACGTCTCGGCGATTTCCTGGCTCTTCGATCCGACGATGTTTAACAAGATCGCGGTGTTTTTTCAG	GCAGCGAATTCGCCACCATGCAAAACACAACTCATGACAACGTAATTCTGGAGCTCACCAACACGTCTCGGCGATTTCCTGGCTCTTCGATCCGACGATGTTTAACAAGATCGCGGTGTTTTTTCAGCGCCGCCGCCGCCGC	GCAGCGAATTCGCCACCATGCAAAACACAACTCATGACAACGTAATTCTGGAGCTCACCAACACGTCTCGGCGATTTCCTGGCTCTTCGATCCGACGATGTTTAACAAGATCGCGGTGTTTTTTCAGCTACGCCGCCGCCGCCGC
ATGGCTGATTTGAGAAAAGCAGCGCGTGGTCGGGAATGCCAGGTAAGAATCCCTGGCGTATGTAATGGCAACCCTGAAACGTCTGTACTGGCACATATCCGGCTGACTGGATTGTGCGGCACCGGTACGAAACCGCCAGACCTGATTGCCACCATTGCATGTTCTGCCTGCCACGACGAAATCGACCGCCGCACGCATTTTGTTGACGCTGGATATGCAAAAGAATGCGCGCTGGAAGGTATGGCGAGAACACAGGTTATCTGGCTGAAAGAGGGGGTTATTAAGGCGTGA	lcl|NC_000913.3_cdsid_NP_415081.1 [gene=ybcO] [protein=DLP12 prophage; uncharacterized protein] [protein_id=NP_415081.1] [location=573084..573374]	291	ATGGCTGATTTGAGAAAAGCAGCGCGTGGTCGGGAAT	37	AACACAGGTTATCTGGCTGAAAGAGGGGGTTATTAAGGCG	40	77	68.7837	65.9581	GCAGCGAATTCGCCACCATGGCTGATTTGAGAAAAGCAGCGCGTGGTCGGGAAT	GCAGCGAATTCGCCACCATGGCTGATTTGAGAAAAGCAGCGCGTGGTCGGGAATAACACGTCTCGGCGATTTCCTGGCTCTTCGATC	GCAGCGAATTCGCCACCATGGCTGATTTGAGAAAAGCAGCGCGTGGTCGGGAATAACACGTCTCGGCGATTTCCTGGCTCTTCGATCAACACAGGTTATCTGGCTGAAAGAGGGGGTTATTAAGGCG	GCAGCGAATTCGCCACCATGGCTGATTTGAGAAAAGCAGCGCGTGGTCGGGAATAACACGTCTCGGCGATTTCCTGGCTCTTCGATCAACACAGGTTATCTGGCTGAAAGAGGGGGTTATTAAGGCGCGCCGCCGCCGCCGC	GCAGCGAATTCGCCACCATGGCTGATTTGAGAAAAGCAGCGCGTGGTCGGGAATAACACGTCTCGGCGATTTCCTGGCTCTTCGATCAACACAGGTTATCTGGCTGAAAGAGGGGGTTATTAAGGCGCGGCGCCGCCGCCGCCGC
ATGGCCAGTGGCGATCTTGTCCGTTATGTCATAACCGTCATGTTGCATGAGGATACATTGACTGAAATTAACGAGTTGAATAATTACCTGACTCGCGACGGTTTTTTGCTCACTATGACGGATGATGAGGGAAATATCCATGAGCTGGGAACTAACACTTTTGGACTTATCAGTACCCAAAGTGAAGAAGAAATTAGAGAACTGGTTTCGGGGCTTACCCAAAGTGCAACCGGCAAAGATCCTGAAATCACCATCACGACCTGGGAGGAATGGAATAGCAACAGAAAATAA	lcl|NC_000913.3_cdsid_NP_416238.1 [gene=ydiZ] [protein=uncharacterized protein] [protein_id=NP_416238.1] [location=1807400..1807690]	291	ATGGCCAGTGGCGATCTTGTCCGTTATGTCATAACCGT	38	ACCATCACGACCTGGGAGGAATGGAATAGCAACAGAAAA	39	77	67.5365	65.9081	GCAGCGAATTCGCCACCATGGCCAGTGGCGATCTTGTCCGTTATGTCATAACCGT	GCAGCGAATTCGCCACCATGGCCAGTGGCGATCTTGTCCGTTATGTCATAACCGTAACACGTCTCGGCGATTTCCTGGCTCTTCGATC	GCAGCGAATTCGCCACCATGGCCAGTGGCGATCTTGTCCGTTATGTCATAACCGTAACACGTCTCGGCGATTTCCTGGCTCTTCGATCACCATCACGACCTGGGAGGAATGGAATAGCAACAGAAAA	GCAGCGAATTCGCCACCATGGCCAGTGGCGATCTTGTCCGTTATGTCATAACCGTAACACGTCTCGGCGATTTCCTGGCTCTTCGATCACCATCACGACCTGGGAGGAATGGAATAGCAACAGAAAACGCCGCCGCCGCCGC	GCAGCGAATTCGCCACCATGGCCAGTGGCGATCTTGTCCGTTATGTCATAACCGTAACACGTCTCGGCGATTTCCTGGCTCTTCGATCACCATCACGACCTGGGAGGAATGGAATAGCAACAGAAAAATTCGCCGCCGCCGCCGC
ATGCACGTCACACTGGTTGAAATTAACGTTCATGAAGACAAGGTTGACGAGTTTATCGAAGTTTTTCGCCAGAACCACCTGGGCTCTGTACAGGAAGAAGGCAATTTGCGCTTCGATGTCTTACAGGACCCGGAAGTGAATTCGCGCTTTTATATCTACGAAGCCTATAAAGATGAAGACGCAGTGGCGTTCCATAAAACCACGCCCCACTACAAAACCTGTGTCGCGAAACTGGAATCTTTAATGACCGGGCCGCGTAAAAAACGTCTGTTCAATGGTTTGATGCCGTGA	lcl|NC_000913.3_cdsid_NP_416035.1 [gene=lsrG] [protein=autoinducer-2 (AI-2) degrading protein LsrG] [protein_id=NP_416035.1] [location=1606999..1607289]	291	ATGCACGTCACACTGGTTGAAATTAACGTTCATGAAGACAAGGTT	45	GTAAAAAACGTCTGTTCAATGGTTTGATGCCG	32	77	66.2161	60.0387	GCAGCGAATTCGCCACCATGCACGTCACACTGGTTGAAATTAACGTTCATGAAGACAAGGTT	GCAGCGAATTCGCCACCATGCACGTCACACTGGTTGAAATTAACGTTCATGAAGACAAGGTTAACACGTCTCGGCGATTTCCTGGCTCTTCGATC	GCAGCGAATTCGCCACCATGCACGTCACACTGGTTGAAATTAACGTTCATGAAGACAAGGTTAACACGTCTCGGCGATTTCCTGGCTCTTCGATCGTAAAAAACGTCTGTTCAATGGTTTGATGCCG	GCAGCGAATTCGCCACCATGCACGTCACACTGGTTGAAATTAACGTTCATGAAGACAAGGTTAACACGTCTCGGCGATTTCCTGGCTCTTCGATCGTAAAAAACGTCTGTTCAATGGTTTGATGCCGCGCCGCCGCCGCCGC	GCAGCGAATTCGCCACCATGCACGTCACACTGGTTGAAATTAACGTTCATGAAGACAAGGTTAACACGTCTCGGCGATTTCCTGGCTCTTCGATCGTAAAAAACGTCTGTTCAATGGTTTGATGCCGGAACGCCGCCGCCGCCGC
GTGCCAGGTAAAATTGCCGTTGAGGTGGCTTATGCGCTACCTGAGAAGCAGTACCTGCAGCGAGTGACGCTGCAGGAGGGCGCGACGGTTGAAGAAGCTATTCGCGCCAGTGGCTTGCTGGAATTGCGTACCGATATCGATTTAACTAAAAACAAAGTCGGCATTTACAGCCGTCCGGCAAAACTAAGCGATAGTGTGCATGATGGCGATCGGGTGGAGATTTATCGCCCTCTCATTGCCGATCCGAAAGAGCTTCGCAGGCAACGAGCAGAAAAATCAGCGAATAAATAA	lcl|NC_000913.3_cdsid_NP_417108.4 [gene=ratB] [protein=UPF0125 family protein] [protein_id=NP_417108.4] [location=complement(2754008..2754298)]	291	GTGCCAGGTAAAATTGCCGTTGAGGTGGCTTATGCG	36	AAGAGCTTCGCAGGCAACGAGCAGAAAAATCAGCGAATAAA	41	77	67.3028	67.0155	GCAGCGAATTCGCCACCGTGCCAGGTAAAATTGCCGTTGAGGTGGCTTATGCG	GCAGCGAATTCGCCACCGTGCCAGGTAAAATTGCCGTTGAGGTGGCTTATGCGAACACGTCTCGGCGATTTCCTGGCTCTTCGATC	GCAGCGAATTCGCCACCGTGCCAGGTAAAATTGCCGTTGAGGTGGCTTATGCGAACACGTCTCGGCGATTTCCTGGCTCTTCGATCAAGAGCTTCGCAGGCAACGAGCAGAAAAATCAGCGAATAAA	GCAGCGAATTCGCCACCGTGCCAGGTAAAATTGCCGTTGAGGTGGCTTATGCGAACACGTCTCGGCGATTTCCTGGCTCTTCGATCAAGAGCTTCGCAGGCAACGAGCAGAAAAATCAGCGAATAAACGCCGCCGCCGCCGC	GCAGCGAATTCGCCACCGTGCCAGGTAAAATTGCCGTTGAGGTGGCTTATGCGAACACGTCTCGGCGATTTCCTGGCTCTTCGATCAAGAGCTTCGCAGGCAACGAGCAGAAAAATCAGCGAATAAAGCCCGCCGCCGCCGCCGC
ATGGAATATAAAGATCCAATGCATGAGCTGTTGAGCAGCCTGGAACAGATTGTTTTTAAAGATGAAACGCAGAAAATTACCCTGACGCACAGAACAACGTCCTGTACCGAAATTGAGCAGTTACGAAAAGGGACAGGATTAAAAATCGATGATTTCGCCCGGGTTTTGGGCGTATCAGTCGCCATGGTAAAGGAATGGGAATCCAGACGCGTGAAGCCTTCAAGTGCCGAACTAAAATTGATGCGTTTGATTCAAGCCAACCCGGCATTAAGTAAGCAGTTGATGGAATAG	lcl|NC_000913.3_cdsid_NP_418011.1 [gene=yiaG] [protein=HTH_CROC1 family putative transcriptional regulator] [protein_id=NP_418011.1] [location=3719478..3719768]	291	ATGGAATATAAAGATCCAATGCATGAGCTGTTGAGCAGCCTG	42	AAGCCAACCCGGCATTAAGTAAGCAGTTGATGGAA	35	77	65.2127	64.7572	GCAGCGAATTCGCCACCATGGAATATAAAGATCCAATGCATGAGCTGTTGAGCAGCCTG	GCAGCGAATTCGCCACCATGGAATATAAAGATCCAATGCATGAGCTGTTGAGCAGCCTGAACACGTCTCGGCGATTTCCTGGCTCTTCGATC	GCAGCGAATTCGCCACCATGGAATATAAAGATCCAATGCATGAGCTGTTGAGCAGCCTGAACACGTCTCGGCGATTTCCTGGCTCTTCGATCAAGCCAACCCGGCATTAAGTAAGCAGTTGATGGAA	GCAGCGAATTCGCCACCATGGAATATAAAGATCCAATGCATGAGCTGTTGAGCAGCCTGAACACGTCTCGGCGATTTCCTGGCTCTTCGATCAAGCCAACCCGGCATTAAGTAAGCAGTTGATGGAACGCCGCCGCCGCCGC	GCAGCGAATTCGCCACCATGGAATATAAAGATCCAATGCATGAGCTGTTGAGCAGCCTGAACACGTCTCGGCGATTTCCTGGCTCTTCGATCAAGCCAACCCGGCATTAAGTAAGCAGTTGATGGAATGCCGCCGCCGCCGCCGC
ATGTTTTGTGTGATTTATCGAAGCAGCAAGCGTGACCAGACCTATTTATATGTCGAAAAAAAAGACGATTTTTCGCGTGTTCCTGAGGAACTGATGAAAGGTTTTGGTCAGCCTCAGTTAGCGATGATTCTGCCGCTGGATGGGCGGAAGAAACTGGTCAATGCCGATATTGAAAAGGTTAAACAGGCATTAACCGAGCAAGGTTACTATTTGCAGTTACCGCCACCACCCGAAGATTTGCTGAAGCAACATCTTTCCGTCATGGGGCAGAAAACAGACGACACTAACAAATAA	lcl|NC_000913.3_cdsid_NP_415697.4 [gene=ycgL] [protein=UPF0745 family protein] [protein_id=NP_415697.4] [location=1227714..1228007]	294	ATGTTTTGTGTGATTTATCGAAGCAGCAAGCGTGACCAGA	40	TTCCGTCATGGGGCAGAAAACAGACGACACTAACAAA	37	77	65.8086	65.5436	GCAGCGAATTCGCCACCATGTTTTGTGTGATTTATCGAAGCAGCAAGCGTGACCAGA	GCAGCGAATTCGCCACCATGTTTTGTGTGATTTATCGAAGCAGCAAGCGTGACCAGAAACACGTCTCGGCGATTTCCTGGCTCTTCGATC	GCAGCGAATTCGCCACCATGTTTTGTGTGATTTATCGAAGCAGCAAGCGTGACCAGAAACACGTCTCGGCGATTTCCTGGCTCTTCGATCTTCCGTCATGGGGCAGAAAACAGACGACACTAACAAA	GCAGCGAATTCGCCACCATGTTTTGTGTGATTTATCGAAGCAGCAAGCGTGACCAGAAACACGTCTCGGCGATTTCCTGGCTCTTCGATCTTCCGTCATGGGGCAGAAAACAGACGACACTAACAAACGCCGCCGCCGCCGC	GCAGCGAATTCGCCACCATGTTTTGTGTGATTTATCGAAGCAGCAAGCGTGACCAGAAACACGTCTCGGCGATTTCCTGGCTCTTCGATCTTCCGTCATGGGGCAGAAAACAGACGACACTAACAAACGACGCCGCCGCCGCCGC
ATGAAAAAAATGCTACTCGCTACTGCGCTGGCCCTGCTTATTACAGGATGTGCTCAACAGACATTTACTGTTCAAAACAAACAGACAGCAGTAGCACCAAAGGAAACCATCACCCATCATTTCTTCGTTTCTGGAATTGGGCAGAAGAAAACTGTCGATGCAGCTAAAATTTGTGGCGGCGCAGAAAATGTTGTTAAAACAGAAACCCAGCAAACATTCGTAAATGGATTGCTCGGTTTTATTACTTTAGGCATTTATACTCCGCTGGAAGCGCGTGTGTATTGCTCAAAATAA	lcl|NC_000913.3_cdsid_NP_415089.1 [gene=borD] [protein=DLP12 prophage; putative lipoprotein] [protein_id=NP_415089.1] [location=complement(578600..578893)]	294	ATGAAAAAAATGCTACTCGCTACTGCGCTGGCCCTGCTTATTA	43	TACTCCGCTGGAAGCGCGTGTGTATTGCTCAAAA	34	77	67.2699	66.4146	GCAGCGAATTCGCCACCATGAAAAAAATGCTACTCGCTACTGCGCTGGCCCTGCTTATTA	GCAGCGAATTCGCCACCATGAAAAAAATGCTACTCGCTACTGCGCTGGCCCTGCTTATTAAACACGTCTCGGCGATTTCCTGGCTCTTCGATC	GCAGCGAATTCGCCACCATGAAAAAAATGCTACTCGCTACTGCGCTGGCCCTGCTTATTAAACACGTCTCGGCGATTTCCTGGCTCTTCGATCTACTCCGCTGGAAGCGCGTGTGTATTGCTCAAAA	GCAGCGAATTCGCCACCATGAAAAAAATGCTACTCGCTACTGCGCTGGCCCTGCTTATTAAACACGTCTCGGCGATTTCCTGGCTCTTCGATCTACTCCGCTGGAAGCGCGTGTGTATTGCTCAAAACGCCGCCGCCGCCGC	GCAGCGAATTCGCCACCATGAAAAAAATGCTACTCGCTACTGCGCTGGCCCTGCTTATTAAACACGTCTCGGCGATTTCCTGGCTCTTCGATCTACTCCGCTGGAAGCGCGTGTGTATTGCTCAAAAGCTCGCCGCCGCCGCCGC
ATGAAACCAACGACACTACTGCTTATTTTCACTTTTTTCGCTATGCCAGGCATCGTATACGCCGAGTCGCCTTTTAGCTCACTGCAGTCCGCAAAAGAGAAAACCACGGTATTACAAGATTTACGTAAAATTTGCACGCCACAGGCGTCATTATCAGATGAAGCGTGGGAAAAGTTAATGTTGTCAGATGAAAACAATAAACAACATATACGCGAGGCCATCGTGGCGATGGAACGTAATAATCAGAGCAATTATTGGGAAGCGTTGGGTAAGGTAGAATGCCCGGATATGTAA	lcl|NC_000913.3_cdsid_YP_588471.1 [gene=yicS] [protein=putative periplasmic protein] [protein_id=YP_588471.1] [location=3840215..3840508]	294	ATGAAACCAACGACACTACTGCTTATTTTCACTTTTTTCGCTATGCCA	48	CGTTGGGTAAGGTAGAATGCCCGGATATG	29	77	65.906	60.6576	GCAGCGAATTCGCCACCATGAAACCAACGACACTACTGCTTATTTTCACTTTTTTCGCTATGCCA	GCAGCGAATTCGCCACCATGAAACCAACGACACTACTGCTTATTTTCACTTTTTTCGCTATGCCAAACACGTCTCGGCGATTTCCTGGCTCTTCGATC	GCAGCGAATTCGCCACCATGAAACCAACGACACTACTGCTTATTTTCACTTTTTTCGCTATGCCAAACACGTCTCGGCGATTTCCTGGCTCTTCGATCCGTTGGGTAAGGTAGAATGCCCGGATATG	GCAGCGAATTCGCCACCATGAAACCAACGACACTACTGCTTATTTTCACTTTTTTCGCTATGCCAAACACGTCTCGGCGATTTCCTGGCTCTTCGATCCGTTGGGTAAGGTAGAATGCCCGGATATGCGCCGCCGCCGCCGC	GCAGCGAATTCGCCACCATGAAACCAACGACACTACTGCTTATTTTCACTTTTTTCGCTATGCCAAACACGTCTCGGCGATTTCCTGGCTCTTCGATCCGTTGGGTAAGGTAGAATGCCCGGATATGCTTCGCCGCCGCCGCCGC
ATGAATCTGAGTACTAAACAAAAACAGCACCTGAAAGGTCTGGCACATCCGCTCAAGCCAGTTGTTCTGCTTGGCAGTAATGGTTTGACCGAAGGGGTGCTGGCCGAGATTGAACAAGCGTTAGAGCACCATGAACTCATCAAGGTGAAAATCGCCACCGAAGATCGCGAAACTAAAACCTTGATCGTGGAAGCTATCGTGCGCGAAACCGGCGCCTGTAATGTACAGGTCATCGGTAAAACGCTGGTGCTTTATCGCCCAACTAAAGAACGTAAAATCTCGCTGCCACGCTAA	lcl|NC_000913.3_cdsid_NP_417647.1 [gene=yhbY] [protein=RNA binding protein associated with pre-50S ribosomal subunits] [protein_id=NP_417647.1] [location=3327790..3328083]	294	ATGAATCTGAGTACTAAACAAAAACAGCACCTGAAAGGTCTGGCA	45	CAACTAAAGAACGTAAAATCTCGCTGCCACGC	32	77	65.4719	62.3558	GCAGCGAATTCGCCACCATGAATCTGAGTACTAAACAAAAACAGCACCTGAAAGGTCTGGCA	GCAGCGAATTCGCCACCATGAATCTGAGTACTAAACAAAAACAGCACCTGAAAGGTCTGGCAAACACGTCTCGGCGATTTCCTGGCTCTTCGATC	GCAGCGAATTCGCCACCATGAATCTGAGTACTAAACAAAAACAGCACCTGAAAGGTCTGGCAAACACGTCTCGGCGATTTCCTGGCTCTTCGATCCAACTAAAGAACGTAAAATCTCGCTGCCACGC	GCAGCGAATTCGCCACCATGAATCTGAGTACTAAACAAAAACAGCACCTGAAAGGTCTGGCAAACACGTCTCGGCGATTTCCTGGCTCTTCGATCCAACTAAAGAACGTAAAATCTCGCTGCCACGCCGCCGCCGCCGCCGC	GCAGCGAATTCGCCACCATGAATCTGAGTACTAAACAAAAACAGCACCTGAAAGGTCTGGCAAACACGTCTCGGCGATTTCCTGGCTCTTCGATCCAACTAAAGAACGTAAAATCTCGCTGCCACGCCCGCGCCGCCGCCGCCGC
ATGAATATTCGTCCATTGCATGATCGCGTGATCGTCAAGCGTAAAGAAGTTGAAACTAAATCTGCTGGCGGCATCGTTCTGACCGGCTCTGCAGCGGCTAAATCCACCCGCGGCGAAGTGCTGGCTGTCGGCAATGGCCGTATCCTTGAAAATGGCGAAGTGAAGCCGCTGGATGTGAAAGTTGGCGACATCGTTATTTTCAACGATGGCTACGGTGTGAAATCTGAGAAGATCGACAATGAAGAAGTGTTGATCATGTCCGAAAGCGACATTCTGGCAATTGTTGAAGCGTAA	lcl|NC_000913.3_cdsid_NP_418566.1 [gene=groS] [protein=Cpn10 chaperonin GroES, small subunit of GroESL] [protein_id=NP_418566.1] [location=4370688..4370981]	294	ATGAATATTCGTCCATTGCATGATCGCGTGATCGTCAAGCGTAAA	45	CCGAAAGCGACATTCTGGCAATTGTTGAAGCG	32	77	67.1018	64.3739	GCAGCGAATTCGCCACCATGAATATTCGTCCATTGCATGATCGCGTGATCGTCAAGCGTAAA	GCAGCGAATTCGCCACCATGAATATTCGTCCATTGCATGATCGCGTGATCGTCAAGCGTAAAAACACGTCTCGGCGATTTCCTGGCTCTTCGATC	GCAGCGAATTCGCCACCATGAATATTCGTCCATTGCATGATCGCGTGATCGTCAAGCGTAAAAACACGTCTCGGCGATTTCCTGGCTCTTCGATCCCGAAAGCGACATTCTGGCAATTGTTGAAGCG	GCAGCGAATTCGCCACCATGAATATTCGTCCATTGCATGATCGCGTGATCGTCAAGCGTAAAAACACGTCTCGGCGATTTCCTGGCTCTTCGATCCCGAAAGCGACATTCTGGCAATTGTTGAAGCGCGCCGCCGCCGCCGC	GCAGCGAATTCGCCACCATGAATATTCGTCCATTGCATGATCGCGTGATCGTCAAGCGTAAAAACACGTCTCGGCGATTTCCTGGCTCTTCGATCCCGAAAGCGACATTCTGGCAATTGTTGAAGCGTTGCGCCGCCGCCGCCGC
ATGAGCGAGTCACTGAGCTGGATGCAGACGGGTGACACGCTGGCGTTATCCGGAGAGCTGGATCAGGACGTTTTGCTACCGCTTTGGGAAATGCGTGAGGAAGCGGTGAAGGGGATTACCTGCATCGATCTTAGCCGTGTCTCCCGCGTGGATACGGGGGGACTGGCACTGCTGCTCCATCTTATCGATCTGGCGAAAAAGCAGGGCAACAATGTGACGCTTCAGGGGGTAAACGACAAAGTGTATACCCTGGCGAAATTGTATAATTTGCCTGCTGATGTTCTGCCTCGTTAA	lcl|NC_000913.3_cdsid_NP_417658.4 [gene=mlaB] [protein=ABC transporter maintaining OM lipid asymmetry, cytoplasmic STAS component] [protein_id=NP_417658.4] [location=complement(3336963..3337256)]	294	ATGAGCGAGTCACTGAGCTGGATGCAGACGGGTGA	35	CTGGCGAAATTGTATAATTTGCCTGCTGATGTTCTGCCTCGT	42	77	68.951	66.822	GCAGCGAATTCGCCACCATGAGCGAGTCACTGAGCTGGATGCAGACGGGTGA	GCAGCGAATTCGCCACCATGAGCGAGTCACTGAGCTGGATGCAGACGGGTGAAACACGTCTCGGCGATTTCCTGGCTCTTCGATC	GCAGCGAATTCGCCACCATGAGCGAGTCACTGAGCTGGATGCAGACGGGTGAAACACGTCTCGGCGATTTCCTGGCTCTTCGATCCTGGCGAAATTGTATAATTTGCCTGCTGATGTTCTGCCTCGT	GCAGCGAATTCGCCACCATGAGCGAGTCACTGAGCTGGATGCAGACGGGTGAAACACGTCTCGGCGATTTCCTGGCTCTTCGATCCTGGCGAAATTGTATAATTTGCCTGCTGATGTTCTGCCTCGTCGCCGCCGCCGCCGC	GCAGCGAATTCGCCACCATGAGCGAGTCACTGAGCTGGATGCAGACGGGTGAAACACGTCTCGGCGATTTCCTGGCTCTTCGATCCTGGCGAAATTGTATAATTTGCCTGCTGATGTTCTGCCTCGTAAACGCCGCCGCCGCCGC
ATGAGTATTGATCGCACTTCGCCTCTGAAGCCTGTAAGCACCGTTCAACCGCGCGAAACCACTGACGCGCCGGTAACGAACAGCCGGGCGGCAAAAACAACCGCCTCCACCAGCACCAGTGTGACGTTAAGCGACGCGCAAGCAAAACTGATGCAACCCGGCAGCAGTGATATCAATCTTGAACGTGTCGAAGCGTTAAAACTGGCGATTCGTAACGGTGAACTAAAAATGGACACCGGCAAAATTGCCGATGCGCTGATCAACGAAGCGCAGCAAGACTTGCAGAGTAACTGA	lcl|NC_000913.3_cdsid_NP_415589.1 [gene=flgM] [protein=anti-sigma factor for FliA (sigma 28)] [protein_id=NP_415589.1] [location=complement(1129835..1130128)]	294	ATGAGTATTGATCGCACTTCGCCTCTGAAGCCTGTAAGCA	40	GCTGATCAACGAAGCGCAGCAAGACTTGCAGAGTAAC	37	77	67.016	66.875	GCAGCGAATTCGCCACCATGAGTATTGATCGCACTTCGCCTCTGAAGCCTGTAAGCA	GCAGCGAATTCGCCACCATGAGTATTGATCGCACTTCGCCTCTGAAGCCTGTAAGCAAACACGTCTCGGCGATTTCCTGGCTCTTCGATC	GCAGCGAATTCGCCACCATGAGTATTGATCGCACTTCGCCTCTGAAGCCTGTAAGCAAACACGTCTCGGCGATTTCCTGGCTCTTCGATCGCTGATCAACGAAGCGCAGCAAGACTTGCAGAGTAAC	GCAGCGAATTCGCCACCATGAGTATTGATCGCACTTCGCCTCTGAAGCCTGTAAGCAAACACGTCTCGGCGATTTCCTGGCTCTTCGATCGCTGATCAACGAAGCGCAGCAAGACTTGCAGAGTAACCGCCGCCGCCGCCGC	GCAGCGAATTCGCCACCATGAGTATTGATCGCACTTCGCCTCTGAAGCCTGTAAGCAAACACGTCTCGGCGATTTCCTGGCTCTTCGATCGCTGATCAACGAAGCGCAGCAAGACTTGCAGAGTAACCCCCGCCGCCGCCGCCGC
ATGGCCAAAGAACAAACGGACCGTACGACATTAGATCTGTTCGCGCACGAGCGTCGACCGGGACGACCGAAAACTAATCCGCTTTCGCGCGATGAACAGCTGCGTATTAATAAACGCAACCAGCTAAAACGCGACAAAGTACGTGGCCTTAAGCGTGTCGAACTGAAGCTGAACGCGGAAGCTGTCGAGGCGCTGAACGAGCTGGCGGAGTCGCGCAATATGAGCCGTAGCGAACTGATCGAAGAGATGTTAATGCAGCAACTGGCGGCGCTGCGTAGTCAGGGCATCGTTTAA	lcl|NC_000913.3_cdsid_NP_415211.2 [gene=ybfE] [protein=LexA-regulated protein, CopB family] [protein_id=NP_415211.2] [location=complement(711605..711898)]	294	ATGGCCAAAGAACAAACGGACCGTACGACATTAGATCTGTTCGCGCAC	48	TGGCGGCGCTGCGTAGTCAGGGCATCGTT	29	77	70.66	70.5735	GCAGCGAATTCGCCACCATGGCCAAAGAACAAACGGACCGTACGACATTAGATCTGTTCGCGCAC	GCAGCGAATTCGCCACCATGGCCAAAGAACAAACGGACCGTACGACATTAGATCTGTTCGCGCACAACACGTCTCGGCGATTTCCTGGCTCTTCGATC	GCAGCGAATTCGCCACCATGGCCAAAGAACAAACGGACCGTACGACATTAGATCTGTTCGCGCACAACACGTCTCGGCGATTTCCTGGCTCTTCGATCTGGCGGCGCTGCGTAGTCAGGGCATCGTT	GCAGCGAATTCGCCACCATGGCCAAAGAACAAACGGACCGTACGACATTAGATCTGTTCGCGCACAACACGTCTCGGCGATTTCCTGGCTCTTCGATCTGGCGGCGCTGCGTAGTCAGGGCATCGTTCGCCGCCGCCGCCGC	GCAGCGAATTCGCCACCATGGCCAAAGAACAAACGGACCGTACGACATTAGATCTGTTCGCGCACAACACGTCTCGGCGATTTCCTGGCTCTTCGATCTGGCGGCGCTGCGTAGTCAGGGCATCGTTTCGCGCCGCCGCCGCCGC
ATGAGTAAGATTATCGCGACTTTGTATGCGGTAATGGACAAGCGCCCCCTGCGGGCGCTTTCCTTCGTGATGGCGCTTCTGTTAGCAGGATGTATGTTTTGGGACCCATCTCGTTTTGCCGCGAAGACCAGTGAACTGGAAATCTGGCATGGTTTATTGCTGATGTGGGCCGTCTGTGCTGGTGTGATTCACGGCGTGGGCTTTCGTCCGCAGAAGGTTCTTTGGCAAGGGATTTTTTGCCCATTGCTTGCCGATATTGTTCTCATTGTCGGGCTGATTTTCTTCTTCTTTTAA	lcl|NC_000913.3_cdsid_NP_415263.1 [gene=ybgE] [protein=putative inner membrane protein in cydABX-ybgE operon] [protein_id=NP_415263.1] [location=774309..774602]	294	ATGAGTAAGATTATCGCGACTTTGTATGCGGTAATGGACAAGCG	44	GTTCTCATTGTCGGGCTGATTTTCTTCTTCTTT	33	77	65.9051	59.8239	GCAGCGAATTCGCCACCATGAGTAAGATTATCGCGACTTTGTATGCGGTAATGGACAAGCG	GCAGCGAATTCGCCACCATGAGTAAGATTATCGCGACTTTGTATGCGGTAATGGACAAGCGAACACGTCTCGGCGATTTCCTGGCTCTTCGATC	GCAGCGAATTCGCCACCATGAGTAAGATTATCGCGACTTTGTATGCGGTAATGGACAAGCGAACACGTCTCGGCGATTTCCTGGCTCTTCGATCGTTCTCATTGTCGGGCTGATTTTCTTCTTCTTT	GCAGCGAATTCGCCACCATGAGTAAGATTATCGCGACTTTGTATGCGGTAATGGACAAGCGAACACGTCTCGGCGATTTCCTGGCTCTTCGATCGTTCTCATTGTCGGGCTGATTTTCTTCTTCTTTCGCCGCCGCCGCCGC	GCAGCGAATTCGCCACCATGAGTAAGATTATCGCGACTTTGTATGCGGTAATGGACAAGCGAACACGTCTCGGCGATTTCCTGGCTCTTCGATCGTTCTCATTGTCGGGCTGATTTTCTTCTTCTTTAACCGCCGCCGCCGCCGC
ATGCATCGAATTCTCGCTGAAAAATCGGTCAATATCACTGAGTTACGTAAAAACCCAGCTAAATACTTTATTGATCAACCGGTTGCGGTTCTTTCTAATAATCGCCCCGCAGGATATCTCTTAAGTGCCAGCGCATTCGAAGCGTTAATGGACATGCTTGCTGAACAAGAGGAGAAAAAGCCCATAAAGGCGCGCTTCCGTCCAAGTGCTGCAAGATTAGAGGAAATTACACGCCGCGCTGAACAATATCTTAATGATATGACGGATGATGATTTCAATGACTTTAAGGAATAA	lcl|NC_000913.3_cdsid_NP_414767.1 [gene=yafN] [protein=antitoxin of the YafO-YafN toxin-antitoxin system] [protein_id=NP_414767.1] [location=252005..252298]	294	FAILED
ATGAGCCAGAACGCTACGGTTAACGTCGACATCAAATTAGGCGTCAATAAATTCCATGTTGATGAGGGCCACCCGCATATCATTCTGGCGGAAAATCCCGATATCAATGAATTCCATAAATTAATGAAAGCCTGCCCTGCCGGACTTTATAAGCAGGATGACGCAGGAAACATTCATTTTGATTCCGCCGGTTGTCTGGAGTGCGGCACCTGTCGGGTGCTGTGCGGTAACACTATTCTCGAACAGTGGCAATATCCCGCAGGCACCTTCGGTATTGATTTTCGCTACGGCTAA	lcl|NC_000913.3_cdsid_NP_416215.1 [gene=ydiT] [protein=putative 3Fe-4S ferredoxin-type protein] [protein_id=NP_416215.1] [location=1782681..1782974]	294	ATGAGCCAGAACGCTACGGTTAACGTCGACATCAAATTAGGCGT	44	GCAGGCACCTTCGGTATTGATTTTCGCTACGGC	33	77	68.8062	66.1629	GCAGCGAATTCGCCACCATGAGCCAGAACGCTACGGTTAACGTCGACATCAAATTAGGCGT	GCAGCGAATTCGCCACCATGAGCCAGAACGCTACGGTTAACGTCGACATCAAATTAGGCGTAACACGTCTCGGCGATTTCCTGGCTCTTCGATC	GCAGCGAATTCGCCACCATGAGCCAGAACGCTACGGTTAACGTCGACATCAAATTAGGCGTAACACGTCTCGGCGATTTCCTGGCTCTTCGATCGCAGGCACCTTCGGTATTGATTTTCGCTACGGC	GCAGCGAATTCGCCACCATGAGCCAGAACGCTACGGTTAACGTCGACATCAAATTAGGCGTAACACGTCTCGGCGATTTCCTGGCTCTTCGATCGCAGGCACCTTCGGTATTGATTTTCGCTACGGCCGCCGCCGCCGCCGC	GCAGCGAATTCGCCACCATGAGCCAGAACGCTACGGTTAACGTCGACATCAAATTAGGCGTAACACGTCTCGGCGATTTCCTGGCTCTTCGATCGCAGGCACCTTCGGTATTGATTTTCGCTACGGCTATCGCCGCCGCCGCCGC
ATGGAAGCATTAGGAATGATCGAAACCCGGGGCCTGGTTGCACTGATTGAGGCTTCTGACGCGATGGTGAAAGCTGCGCGCGTCAAGCTGGTTGGTGTTAAGCAGATTGGCGGCGGCCTGTGTACTGCCATGGTTCGTGGTGATGTTGCAGCCTGTAAAGCCGCGACCGATGCAGGTGCCGCAGCGGCACAGCGTATCGGCGAGCTGGTATCTGTACACGTTATCCCGCGTCCGCACGGCGACCTGGAAGAAGTCTTCCCGATCGGCCTGAAAGGCGATAGCAGCAACCTGTAA	lcl|NC_000913.3_cdsid_NP_416952.2 [gene=eutM] [protein=ethanolamine utilization protein, putative carboxysome structural protein] [protein_id=NP_416952.2] [location=complement(2572157..2572450)]	294	ATGGAAGCATTAGGAATGATCGAAACCCGGGGCCTGGTTGCA	42	TCCCGATCGGCCTGAAAGGCGATAGCAGCAACCTG	35	77	70.4282	69.859	GCAGCGAATTCGCCACCATGGAAGCATTAGGAATGATCGAAACCCGGGGCCTGGTTGCA	GCAGCGAATTCGCCACCATGGAAGCATTAGGAATGATCGAAACCCGGGGCCTGGTTGCAAACACGTCTCGGCGATTTCCTGGCTCTTCGATC	GCAGCGAATTCGCCACCATGGAAGCATTAGGAATGATCGAAACCCGGGGCCTGGTTGCAAACACGTCTCGGCGATTTCCTGGCTCTTCGATCTCCCGATCGGCCTGAAAGGCGATAGCAGCAACCTG	GCAGCGAATTCGCCACCATGGAAGCATTAGGAATGATCGAAACCCGGGGCCTGGTTGCAAACACGTCTCGGCGATTTCCTGGCTCTTCGATCTCCCGATCGGCCTGAAAGGCGATAGCAGCAACCTGCGCCGCCGCCGCCGC	GCAGCGAATTCGCCACCATGGAAGCATTAGGAATGATCGAAACCCGGGGCCTGGTTGCAAACACGTCTCGGCGATTTCCTGGCTCTTCGATCTCCCGATCGGCCTGAAAGGCGATAGCAGCAACCTGAAGCGCCGCCGCCGCCGC
ATGGAAGGTAAAAACAAGTTCAATACTTATGTTGTTTCTTTTGATTATCCATCATCTTATTCCTCAGTGTTCTTAAGATTAAGATCATTGATGTATGATATGAATTTCTCCTCTATCGTGGCTGATGAATATGGGATACCACGACAATTGAATGAAAACTCCTTCGCAATAACGACATCGTTAGCCGCAAGTGAAATCGAAGATTTAATCAGGCTCAAATGCTTAGACTTACCGGATATTGATTTTGACCTCAACATTATGACAGTTGATGACTATTTCCGTCAGTTTTACAAGTAG	lcl|NC_000913.3_cdsid_NP_418552.1 [gene=yjdK] [protein=uncharacterized protein] [protein_id=NP_418552.1] [location=4352584..4352880]	297	FAILED
ATGAAAAAAGAGAACTATTCATTCAAGCAAGCTTGTGCTGTTGTCGGTGGGCAATCAGCAATGGCTAGGCTTTTAGGTGTATCACCTCCAAGCGTAAATCAATGGATCAAAGGGGTACGTCAATTGCCTGCCGAGAGATGTCCAGCAATTGAACGTGCAACAAGAGGTGAGGTTCTGTGCGAAGAACTTCGTCCTGATATTGACTGGTCATATTTACGACGTTCGGCATGTTGTTCGCAGAATATGTCAGTGAAGCAACTAAATGACAGTAACAAATCCTCATTTGATCATACCTGA	lcl|NC_000913.3_cdsid_NP_415875.1 [gene=ydaS] [protein=Rac prophage; putative DNA-binding transcriptional regulator] [protein_id=NP_415875.1] [location=1420365..1420661]	297	FAILED
ATGGAAAAACGCACACCACATACACGTTTGAGTCAGGTTAAAAAACTTGTCAATGCCGGGCAAGTTCGTACAACACGTAGTGCCCTGTTAAATGCAGATGAGTTAGGTTTGGATTTTGATGGTATGTGTAATGTTATCATTGGATTATCAGAGAGCGACTTTTATAAAAGCATGACCACCTACTCTGATCATACTATCTGGCAGGATGTTTACAGACCCAGGCTTGTTACAGGCCAGGTTTATCTTAAAATTACGGTAATTCATGACGTACTGATCGTCTCGTTTAAGGAGAAGTAA	lcl|NC_000913.3_cdsid_NP_417494.1 [gene=mqsR] [protein=GCU-specific mRNA interferase toxin of the MqsR-MqsA toxin-antitoxin system; biofilm/motility regulator; anti-repressor] [protein_id=NP_417494.1] [location=complement(3168248..3168544)]	297	ATGGAAAAACGCACACCACATACACGTTTGAGTCAGGTTAAAAAA	45	ATGACGTACTGATCGTCTCGTTTAAGGAGAAG	32	77	65.4944	59.7741	GCAGCGAATTCGCCACCATGGAAAAACGCACACCACATACACGTTTGAGTCAGGTTAAAAAA	GCAGCGAATTCGCCACCATGGAAAAACGCACACCACATACACGTTTGAGTCAGGTTAAAAAAAACACGTCTCGGCGATTTCCTGGCTCTTCGATC	GCAGCGAATTCGCCACCATGGAAAAACGCACACCACATACACGTTTGAGTCAGGTTAAAAAAAACACGTCTCGGCGATTTCCTGGCTCTTCGATCATGACGTACTGATCGTCTCGTTTAAGGAGAAG	GCAGCGAATTCGCCACCATGGAAAAACGCACACCACATACACGTTTGAGTCAGGTTAAAAAAAACACGTCTCGGCGATTTCCTGGCTCTTCGATCATGACGTACTGATCGTCTCGTTTAAGGAGAAGCGCCGCCGCCGCCGC	GCAGCGAATTCGCCACCATGGAAAAACGCACACCACATACACGTTTGAGTCAGGTTAAAAAAAACACGTCTCGGCGATTTCCTGGCTCTTCGATCATGACGTACTGATCGTCTCGTTTAAGGAGAAGCCGCGCCGCCGCCGCCGC
ATGAAAATAAACCAGCCCGCCGTTGCAGGCACCCTTGAGTCTGGGGATGTGATGATACGCATCGCCCCACTCGATACGCAGGATATCGACCTGCAAATCAATAGCAGCGTTGAGAAACAGTTTGGCGATGCAATTCGCACCACCATTCTGGACGTTCTCGCCCGCTACAACGTGCGCGGCGTACAGCTGAATGTCGATGACAAAGGCGCACTGGACTGCATTTTACGTGCACGACTGGAAGCCCTGCTGGCACGCGCCAGCGGTATCCCGGCTCTGCCATGGGAGGATTGCCAATGA	lcl|NC_000913.3_cdsid_NP_415150.1 [gene=citD] [protein=citrate lyase, acyl carrier (gamma) subunit] [protein_id=NP_415150.1] [location=complement(650487..650783)]	297	ATGAAAATAAACCAGCCCGCCGTTGCAGGCACCCTTGAGTCTG	43	CGGTATCCCGGCTCTGCCATGGGAGGATTGCCAA	34	77	70.9878	69.9247	GCAGCGAATTCGCCACCATGAAAATAAACCAGCCCGCCGTTGCAGGCACCCTTGAGTCTG	GCAGCGAATTCGCCACCATGAAAATAAACCAGCCCGCCGTTGCAGGCACCCTTGAGTCTGAACACGTCTCGGCGATTTCCTGGCTCTTCGATC	GCAGCGAATTCGCCACCATGAAAATAAACCAGCCCGCCGTTGCAGGCACCCTTGAGTCTGAACACGTCTCGGCGATTTCCTGGCTCTTCGATCCGGTATCCCGGCTCTGCCATGGGAGGATTGCCAA	GCAGCGAATTCGCCACCATGAAAATAAACCAGCCCGCCGTTGCAGGCACCCTTGAGTCTGAACACGTCTCGGCGATTTCCTGGCTCTTCGATCCGGTATCCCGGCTCTGCCATGGGAGGATTGCCAACGCCGCCGCCGCCGC	GCAGCGAATTCGCCACCATGAAAATAAACCAGCCCGCCGTTGCAGGCACCCTTGAGTCTGAACACGTCTCGGCGATTTCCTGGCTCTTCGATCCGGTATCCCGGCTCTGCCATGGGAGGATTGCCAAGGGCGCCGCCGCCGCCGC
ATGTTCGAACAACGCGTAAATTCTGACGTACTGACCGTTTCTACCGTTAACTCTCAGGATCAGGTAACCCAAAAACCCCTGCGTGACTCGGTTAAACAGGCACTGAAGAACTATTTTGCTCAACTGAATGGTCAGGATGTGAATGACCTCTATGAGCTGGTACTGGCTGAAGTAGAACAGCCCCTGTTGGACATGGTGATGCAATACACCCGTGGTAACCAGACCCGTGCTGCGCTGATGATGGGCATCAACCGTGGTACGCTGCGTAAAAAATTGAAAAAATACGGCATGAACTAA	lcl|NC_000913.3_cdsid_NP_417727.1 [gene=fis] [protein=global DNA-binding transcriptional dual regulator] [protein_id=NP_417727.1] [location=3411271..3411567]	297	ATGTTCGAACAACGCGTAAATTCTGACGTACTGACCGTTT	40	TACGCTGCGTAAAAAATTGAAAAAATACGGCATGAAC	37	77	65.5947	61.4068	GCAGCGAATTCGCCACCATGTTCGAACAACGCGTAAATTCTGACGTACTGACCGTTT	GCAGCGAATTCGCCACCATGTTCGAACAACGCGTAAATTCTGACGTACTGACCGTTTAACACGTCTCGGCGATTTCCTGGCTCTTCGATC	GCAGCGAATTCGCCACCATGTTCGAACAACGCGTAAATTCTGACGTACTGACCGTTTAACACGTCTCGGCGATTTCCTGGCTCTTCGATCTACGCTGCGTAAAAAATTGAAAAAATACGGCATGAAC	GCAGCGAATTCGCCACCATGTTCGAACAACGCGTAAATTCTGACGTACTGACCGTTTAACACGTCTCGGCGATTTCCTGGCTCTTCGATCTACGCTGCGTAAAAAATTGAAAAAATACGGCATGAACCGCCGCCGCCGCCGC	GCAGCGAATTCGCCACCATGTTCGAACAACGCGTAAATTCTGACGTACTGACCGTTTAACACGTCTCGGCGATTTCCTGGCTCTTCGATCTACGCTGCGTAAAAAATTGAAAAAATACGGCATGAACCCGCGCCGCCGCCGCCGC
GTGTTGTATGTTATTTACGCTCAAGACAAAGCTGATAGCCTCGAAAAACGCCTTTCCGTTCGTCCGGCACATTTAGCACGTTTACAGTTACTGCATGATGAAGGTCGTTTGTTGACAGCTGGTCCAATGCCAGCGGTAGACAGTAACGATCCAGGGGCTGCGGGATTTACTGGCTCAACCGTTATTGCTGAATTTGAATCGCTGGAAGCAGCTCAGGCCTGGGCCGATGCTGACCCGTACGTAGCGGCAGGAGTCTATGAACACGTTTCAGTGAAACCATTTAAGAAAGTGTTCTGA	lcl|NC_000913.3_cdsid_NP_415767.2 [gene=yciI] [protein=putative DGPF domain-containing enzyme] [protein_id=NP_415767.2] [location=complement(1310569..1310865)]	297	FAILED
GTGAAAAAGATGCAATCTATCGTACTCGCACTTTCCCTGGTTCTGGTCGCTCCCATGGCAGCACAGGCTGCGGAAATTACGTTAGTCCCGTCAGTAAAATTACAGATAGGCGATCGTGATAATCGTGGCTATTACTGGGATGGAGGTCACTGGCGCGACCACGGCTGGTGGAAACAACATTATGAATGGCGAGGCAATCGCTGGCACCTACACGGACCGCCGCCACCGCCGCGCCACCATAAGAAAGCTCCTCATGATCATCACGGCGGTCATGGTCCAGGCAAACATCACCGCTAA	lcl|NC_000913.3_cdsid_NP_414546.1 [gene=yaaX] [protein=DUF2502 family putative periplasmic protein] [protein_id=NP_414546.1] [location=5234..5530]	297	GTGAAAAAGATGCAATCTATCGTACTCGCACTTTCCCTGGTTCTGGTC	48	GCGGTCATGGTCCAGGCAAACATCACCGC	29	77	67.4943	67.092	GCAGCGAATTCGCCACCGTGAAAAAGATGCAATCTATCGTACTCGCACTTTCCCTGGTTCTGGTC	GCAGCGAATTCGCCACCGTGAAAAAGATGCAATCTATCGTACTCGCACTTTCCCTGGTTCTGGTCAACACGTCTCGGCGATTTCCTGGCTCTTCGATC	GCAGCGAATTCGCCACCGTGAAAAAGATGCAATCTATCGTACTCGCACTTTCCCTGGTTCTGGTCAACACGTCTCGGCGATTTCCTGGCTCTTCGATCGCGGTCATGGTCCAGGCAAACATCACCGC	GCAGCGAATTCGCCACCGTGAAAAAGATGCAATCTATCGTACTCGCACTTTCCCTGGTTCTGGTCAACACGTCTCGGCGATTTCCTGGCTCTTCGATCGCGGTCATGGTCCAGGCAAACATCACCGCCGCCGCCGCCGCCGC	GCAGCGAATTCGCCACCGTGAAAAAGATGCAATCTATCGTACTCGCACTTTCCCTGGTTCTGGTCAACACGTCTCGGCGATTTCCTGGCTCTTCGATCGCGGTCATGGTCCAGGCAAACATCACCGCAGCCGCCGCCGCCGCCGC
ATGCCTGCTGTAATAGATAAAGCCCTGGATTTCATTGGTGCCATGGATGTATCAGCGCCAACACCAAGTTCGATGAATGAAAGCACGGCGAAGGGAATCTTTAAATATTTAAAAGAACTGGGAGTACCCGCGAGTGCCGCTGATATTACGGCGCGAGCTGACCAGGAAGGCTGGAACCCTGGGTTCACGGAAAAAATGGTTGGATGGGCAAAAAAAATGGAGACAGGTGAACGTTCTGTGATTAAAAATCCTGAATACTTTTCAACATATATGCAGGAAGAACTAAAAGCACTGGTCTGA	lcl|NC_000913.3_cdsid_NP_416324.2 [gene=yoaC] [protein=DUF1889 family protein] [protein_id=NP_416324.2] [location=1894133..1894432]	300	ATGCCTGCTGTAATAGATAAAGCCCTGGATTTCATTGGTGC	41	TCAACATATATGCAGGAAGAACTAAAAGCACTGGTC	36	77	65.3192	60.4439	GCAGCGAATTCGCCACCATGCCTGCTGTAATAGATAAAGCCCTGGATTTCATTGGTGC	GCAGCGAATTCGCCACCATGCCTGCTGTAATAGATAAAGCCCTGGATTTCATTGGTGCAACACGTCTCGGCGATTTCCTGGCTCTTCGATC	GCAGCGAATTCGCCACCATGCCTGCTGTAATAGATAAAGCCCTGGATTTCATTGGTGCAACACGTCTCGGCGATTTCCTGGCTCTTCGATCTCAACATATATGCAGGAAGAACTAAAAGCACTGGTC	GCAGCGAATTCGCCACCATGCCTGCTGTAATAGATAAAGCCCTGGATTTCATTGGTGCAACACGTCTCGGCGATTTCCTGGCTCTTCGATCTCAACATATATGCAGGAAGAACTAAAAGCACTGGTCCGCCGCCGCCGCCGC	GCAGCGAATTCGCCACCATGCCTGCTGTAATAGATAAAGCCCTGGATTTCATTGGTGCAACACGTCTCGGCGATTTCCTGGCTCTTCGATCTCAACATATATGCAGGAAGAACTAAAAGCACTGGTCCCGCGCCGCCGCCGCCGC
ATGACAAAAACAGTATCAACCAGTAAAAAACCCCGTAAACAGCATTCGCCTGAATTTCGCAGTGAAGCCCTGAAGCTTGCTGAACGCATCGGTGTTACTGCCGCAGCCCGTGAACTCAGCCTGTATGAATCACAACTCTACAACTGGCGCAGTAAACAGCAAAATCAGCAGACGTCTTCTGAACGTGAACTGGAGATGTCTACCGAGATTGCACGTCTCAAACGCCAGCTGGCAGAACGGGATGAAGAGCTGGCTATCCTCCAAAAGGCCGCGACATACTTCGCGAAGCGCCTGAAATGA	lcl|NC_000913.3_cdsid_NP_414907.2 [gene=insE1] [protein=IS3 transposase A] [protein_id=NP_414907.2] [location=complement(392602..392901)]	300	ATGACAAAAACAGTATCAACCAGTAAAAAACCCCGTAAACAGCATTCGC	49	CGCGACATACTTCGCGAAGCGCCTGAAA	28	77	66.2671	65.3844	GCAGCGAATTCGCCACCATGACAAAAACAGTATCAACCAGTAAAAAACCCCGTAAACAGCATTCGC	GCAGCGAATTCGCCACCATGACAAAAACAGTATCAACCAGTAAAAAACCCCGTAAACAGCATTCGCAACACGTCTCGGCGATTTCCTGGCTCTTCGATC	GCAGCGAATTCGCCACCATGACAAAAACAGTATCAACCAGTAAAAAACCCCGTAAACAGCATTCGCAACACGTCTCGGCGATTTCCTGGCTCTTCGATCCGCGACATACTTCGCGAAGCGCCTGAAA	GCAGCGAATTCGCCACCATGACAAAAACAGTATCAACCAGTAAAAAACCCCGTAAACAGCATTCGCAACACGTCTCGGCGATTTCCTGGCTCTTCGATCCGCGACATACTTCGCGAAGCGCCTGAAACGCCGCCGCCGCCGC	GCAGCGAATTCGCCACCATGACAAAAACAGTATCAACCAGTAAAAAACCCCGTAAACAGCATTCGCAACACGTCTCGGCGATTTCCTGGCTCTTCGATCCGCGACATACTTCGCGAAGCGCCTGAAAAGACGCCGCCGCCGCCGC
ATGACAAAAACAGTATCAACCAGTAAAAAACCCCGTAAACAGCATTCGCCTGAATTTCGCAGTGAAGCCCTGAAGCTTGCTGAACGCATCGGTGTTACTGCCGCAGCCCGTGAACTCAGCCTGTATGAATCACAACTCTACAACTGGCGCAGTAAACAGCAAAATCAGCAGACGTCTTCTGAACGTGAACTGGAGATGTCTACCGAGATTGCACGTCTCAAACGCCAGCTGGCAGAACGGGATGAAGAGCTGGCTATCCTCCAAAAGGCCGCGACATACTTCGCGAAGCGCCTGAAATGA	lcl|NC_000913.3_cdsid_NP_415546.2 [gene=insE1] [protein=IS3 transposase A] [protein_id=NP_415546.2] [location=complement(1095138..1095437)]	300	ATGACAAAAACAGTATCAACCAGTAAAAAACCCCGTAAACAGCATTCGC	49	CGCGACATACTTCGCGAAGCGCCTGAAA	28	77	66.2671	65.3844	GCAGCGAATTCGCCACCATGACAAAAACAGTATCAACCAGTAAAAAACCCCGTAAACAGCATTCGC	GCAGCGAATTCGCCACCATGACAAAAACAGTATCAACCAGTAAAAAACCCCGTAAACAGCATTCGCAACACGTCTCGGCGATTTCCTGGCTCTTCGATC	GCAGCGAATTCGCCACCATGACAAAAACAGTATCAACCAGTAAAAAACCCCGTAAACAGCATTCGCAACACGTCTCGGCGATTTCCTGGCTCTTCGATCCGCGACATACTTCGCGAAGCGCCTGAAA	GCAGCGAATTCGCCACCATGACAAAAACAGTATCAACCAGTAAAAAACCCCGTAAACAGCATTCGCAACACGTCTCGGCGATTTCCTGGCTCTTCGATCCGCGACATACTTCGCGAAGCGCCTGAAACGCCGCCGCCGCCGC	GCAGCGAATTCGCCACCATGACAAAAACAGTATCAACCAGTAAAAAACCCCGTAAACAGCATTCGCAACACGTCTCGGCGATTTCCTGGCTCTTCGATCCGCGACATACTTCGCGAAGCGCCTGAAAACGCGCCGCCGCCGCCGC
ATGAAAGATGTCGTAGATAAATGCAGTACTAAAGGATGTGCGATTGATATCGGTACGGTGATTGATAACGACAACTGTACCAGTAAGTTTTCGCGCTTTTTTGCCACCCGCGAAGAAGCAGAGTCTTTTATGACCAAACTGAAAGAGCTTGCCGCCGCTACATCCTCTGCAGATGAAGGGGCCAGCGTGGCCTATAAGATTAAGGATCTGGAGGGGCAAGTTGAGCTTGATGCGGCCTTCACTTTCTCATGCCAGGCCGAGATGATTATTTTTGAGTTATCACTGCGTTCGTTAGCTTGA	lcl|NC_000913.3_cdsid_NP_418357.1 [gene=yiiS] [protein=UPF0381 family protein] [protein_id=NP_418357.1] [location=4112967..4113266]	300	FAILED
ATGACTGAACTCGCGCAATTACAGGCCAGTGCCGAACAGGCAGCGGCCTTATTGAAAGCAATGAGCCACCCTAAACGATTGCTGATTCTGTGCATGCTTAGCGGTTCCCCCGGCACCAGCGCGGGAGAGCTGACGCGCATTACCGGACTGAGTGCCTCTGCGACATCACAGCATCTCGCTCGTATGCGGGACGAAGGGCTTATCGACAGCCAACGGGATGCCCAACGCATTCTATATTCCATTAAAAATGAGGCGGTAAATGCCATTATCGCCACCCTGAAAAATGTCTATTGTCCGTAA	lcl|NC_000913.3_cdsid_NP_417153.1 [gene=ygaV] [protein=tributyltin-inducible repressor of ygaVP] [protein_id=NP_417153.1] [location=2797211..2797510]	300	ATGACTGAACTCGCGCAATTACAGGCCAGTGCC	33	CGGTAAATGCCATTATCGCCACCCTGAAAAATGTCTATTGTCCG	44	77	67.03	66.5792	GCAGCGAATTCGCCACCATGACTGAACTCGCGCAATTACAGGCCAGTGCC	GCAGCGAATTCGCCACCATGACTGAACTCGCGCAATTACAGGCCAGTGCCAACACGTCTCGGCGATTTCCTGGCTCTTCGATC	GCAGCGAATTCGCCACCATGACTGAACTCGCGCAATTACAGGCCAGTGCCAACACGTCTCGGCGATTTCCTGGCTCTTCGATCCGGTAAATGCCATTATCGCCACCCTGAAAAATGTCTATTGTCCG	GCAGCGAATTCGCCACCATGACTGAACTCGCGCAATTACAGGCCAGTGCCAACACGTCTCGGCGATTTCCTGGCTCTTCGATCCGGTAAATGCCATTATCGCCACCCTGAAAAATGTCTATTGTCCGCGCCGCCGCCGCCGC	GCAGCGAATTCGCCACCATGACTGAACTCGCGCAATTACAGGCCAGTGCCAACACGTCTCGGCGATTTCCTGGCTCTTCGATCCGGTAAATGCCATTATCGCCACCCTGAAAAATGTCTATTGTCCGATACGCCGCCGCCGCCGC
ATGATGATGAACGCTTTCTTTCCGGCAATGGCGCTTATGGTGCTAGTGGGTTGTTCTATACCGTCACCCGTGCAGAAAGCACAACGGGTAAAGGTTGATCCTCTGCGTTCGTTGAATATGGAAGCGTTATGCAAGGATCAGGCGGCAAAACGTTATAACACCGGCGAGCAAAAAATCGACGTCACCGCCTTCGAACAGTTCCAGGGAAGCTATGAAATGCGCGGTTATACCTTCCGTAAAGAGCAGTTTGTCTGTTCTTTTGACGCGGATGGCCATTTTTTGCATCTTTCCATGCGTTAA	lcl|NC_000913.3_cdsid_YP_588469.1 [gene=ysaB] [protein=uncharacterized protein] [protein_id=YP_588469.1] [location=complement(3725413..3725712)]	300	ATGATGATGAACGCTTTCTTTCCGGCAATGGCGCTTATGGT	41	GACGCGGATGGCCATTTTTTGCATCTTTCCATGCGT	36	77	68.0434	67.6467	GCAGCGAATTCGCCACCATGATGATGAACGCTTTCTTTCCGGCAATGGCGCTTATGGT	GCAGCGAATTCGCCACCATGATGATGAACGCTTTCTTTCCGGCAATGGCGCTTATGGTAACACGTCTCGGCGATTTCCTGGCTCTTCGATC	GCAGCGAATTCGCCACCATGATGATGAACGCTTTCTTTCCGGCAATGGCGCTTATGGTAACACGTCTCGGCGATTTCCTGGCTCTTCGATCGACGCGGATGGCCATTTTTTGCATCTTTCCATGCGT	GCAGCGAATTCGCCACCATGATGATGAACGCTTTCTTTCCGGCAATGGCGCTTATGGTAACACGTCTCGGCGATTTCCTGGCTCTTCGATCGACGCGGATGGCCATTTTTTGCATCTTTCCATGCGTCGCCGCCGCCGCCGC	GCAGCGAATTCGCCACCATGATGATGAACGCTTTCTTTCCGGCAATGGCGCTTATGGTAACACGTCTCGGCGATTTCCTGGCTCTTCGATCGACGCGGATGGCCATTTTTTGCATCTTTCCATGCGTATTCGCCGCCGCCGCCGC
ATGACAAAAACAGTATCAACCAGTAAAAAACCCCGTAAACAGCATTCGCCTGAATTTCGCAGTGAAGCCCTGAAGCTTGCTGAACGCATCGGTGTTACTGCCGCAGCCCGTGAACTCAGCCTGTATGAATCACAACTCTACAACTGGCGCAGTAAACAGCAAAATCAGCAGACGTCTTCTGAACGTGAACTGGAGATGTCTACCGAGATTGCACGTCTCAAACGCCAGCTGGCAGAACGGGATGAAGAGCTGGCTATCCTCCAAAAGGCCGCGACATACTTCGCGAAGCGCCTGAAATGA	lcl|NC_000913.3_cdsid_NP_416592.2 [gene=insE1] [protein=IS3 transposase A] [protein_id=NP_416592.2] [location=2170236..2170535]	300	ATGACAAAAACAGTATCAACCAGTAAAAAACCCCGTAAACAGCATTCGC	49	CGCGACATACTTCGCGAAGCGCCTGAAA	28	77	66.2671	65.3844	GCAGCGAATTCGCCACCATGACAAAAACAGTATCAACCAGTAAAAAACCCCGTAAACAGCATTCGC	GCAGCGAATTCGCCACCATGACAAAAACAGTATCAACCAGTAAAAAACCCCGTAAACAGCATTCGCAACACGTCTCGGCGATTTCCTGGCTCTTCGATC	GCAGCGAATTCGCCACCATGACAAAAACAGTATCAACCAGTAAAAAACCCCGTAAACAGCATTCGCAACACGTCTCGGCGATTTCCTGGCTCTTCGATCCGCGACATACTTCGCGAAGCGCCTGAAA	GCAGCGAATTCGCCACCATGACAAAAACAGTATCAACCAGTAAAAAACCCCGTAAACAGCATTCGCAACACGTCTCGGCGATTTCCTGGCTCTTCGATCCGCGACATACTTCGCGAAGCGCCTGAAACGCCGCCGCCGCCGC	GCAGCGAATTCGCCACCATGACAAAAACAGTATCAACCAGTAAAAAACCCCGTAAACAGCATTCGCAACACGTCTCGGCGATTTCCTGGCTCTTCGATCCGCGACATACTTCGCGAAGCGCCTGAAAGTCCGCCGCCGCCGCCGC
ATGACAAAAACAGTATCAACCAGTAAAAAACCCCGTAAACAGCATTCGCCTGAATTTCGCAGTGAAGCCCTGAAGCTTGCTGAACGCATCGGTGTTACTGCCGCAGCCCGTGAACTCAGCCTGTATGAATCACAACTCTACAACTGGCGCAGTAAACAGCAAAATCAGCAGACGTCTTCTGAACGTGAACTGGAGATGTCTACCGAGATTGCACGTCTCAAACGCCAGCTGGCAGAACGGGATGAAGAGCTGGCTATCCTCCAAAAGGCCGCGACATACTTCGCGAAGCGCCTGAAATGA	lcl|NC_000913.3_cdsid_NP_414832.2 [gene=insE1] [protein=IS3 transposase A] [protein_id=NP_414832.2] [location=315291..315590]	300	ATGACAAAAACAGTATCAACCAGTAAAAAACCCCGTAAACAGCATTCGC	49	CGCGACATACTTCGCGAAGCGCCTGAAA	28	77	66.2671	65.3844	GCAGCGAATTCGCCACCATGACAAAAACAGTATCAACCAGTAAAAAACCCCGTAAACAGCATTCGC	GCAGCGAATTCGCCACCATGACAAAAACAGTATCAACCAGTAAAAAACCCCGTAAACAGCATTCGCAACACGTCTCGGCGATTTCCTGGCTCTTCGATC	GCAGCGAATTCGCCACCATGACAAAAACAGTATCAACCAGTAAAAAACCCCGTAAACAGCATTCGCAACACGTCTCGGCGATTTCCTGGCTCTTCGATCCGCGACATACTTCGCGAAGCGCCTGAAA	GCAGCGAATTCGCCACCATGACAAAAACAGTATCAACCAGTAAAAAACCCCGTAAACAGCATTCGCAACACGTCTCGGCGATTTCCTGGCTCTTCGATCCGCGACATACTTCGCGAAGCGCCTGAAACGCCGCCGCCGCCGC	GCAGCGAATTCGCCACCATGACAAAAACAGTATCAACCAGTAAAAAACCCCGTAAACAGCATTCGCAACACGTCTCGGCGATTTCCTGGCTCTTCGATCCGCGACATACTTCGCGAAGCGCCTGAAAAAACGCCGCCGCCGCCGC
ATGACAAAAACAGTATCAACCAGTAAAAAACCCCGTAAACAGCATTCGCCTGAATTTCGCAGTGAAGCCCTGAAGCTTGCTGAACGCATCGGTGTTACTGCCGCAGCCCGTGAACTCAGCCTGTATGAATCACAACTCTACAACTGGCGCAGTAAACAGCAAAATCAGCAGACGTCTTCTGAACGTGAACTGGAGATGTCTACCGAGATTGCACGTCTCAAACGCCAGCTGGCAGAACGGGATGAAGAGCTGGCTATCCTCCAAAAGGCCGCGACATACTTCGCGAAGCGCCTGAAATGA	lcl|NC_000913.3_cdsid_NP_415072.2 [gene=insE1] [protein=IS3 transposase A] [protein_id=NP_415072.2] [location=566842..567141]	300	ATGACAAAAACAGTATCAACCAGTAAAAAACCCCGTAAACAGCATTCGC	49	CGCGACATACTTCGCGAAGCGCCTGAAA	28	77	66.2671	65.3844	GCAGCGAATTCGCCACCATGACAAAAACAGTATCAACCAGTAAAAAACCCCGTAAACAGCATTCGC	GCAGCGAATTCGCCACCATGACAAAAACAGTATCAACCAGTAAAAAACCCCGTAAACAGCATTCGCAACACGTCTCGGCGATTTCCTGGCTCTTCGATC	GCAGCGAATTCGCCACCATGACAAAAACAGTATCAACCAGTAAAAAACCCCGTAAACAGCATTCGCAACACGTCTCGGCGATTTCCTGGCTCTTCGATCCGCGACATACTTCGCGAAGCGCCTGAAA	GCAGCGAATTCGCCACCATGACAAAAACAGTATCAACCAGTAAAAAACCCCGTAAACAGCATTCGCAACACGTCTCGGCGATTTCCTGGCTCTTCGATCCGCGACATACTTCGCGAAGCGCCTGAAACGCCGCCGCCGCCGC	GCAGCGAATTCGCCACCATGACAAAAACAGTATCAACCAGTAAAAAACCCCGTAAACAGCATTCGCAACACGTCTCGGCGATTTCCTGGCTCTTCGATCCGCGACATACTTCGCGAAGCGCCTGAAAACACGCCGCCGCCGCCGC
GTGAGCAGTAAAGTCGAACGTGAACGACGTAAGGCGCAACTGCTTAGCCAGATCCAGCAACAACGGCTGGATCTTTCCGCCAGTCGTCGTGAATGGCTGGAGACAACAGGCGCTTACGATCGTCGCTGGAATATGCTGCTAAGTCTGCGCTCCTGGGCGCTGGTTGGCAGTAGCGTGATGGCGATCTGGACGATTCGCCATCCTAATATGCTGGTCCGCTGGGCCAGACGCGGTTTTGGCGTATGGAGCGCCTGGCGTCTGGTTAAAACGACCCTCAAGCAGCAACAGCTTCGCGGTTAA	lcl|NC_000913.3_cdsid_NP_417571.1 [gene=yqjK] [protein=uncharacterized protein] [protein_id=NP_417571.1] [location=3250077..3250376]	300	GTGAGCAGTAAAGTCGAACGTGAACGACGTAAGGCGCAACT	41	GTTAAAACGACCCTCAAGCAGCAACAGCTTCGCGGT	36	77	68.8989	68.1578	GCAGCGAATTCGCCACCGTGAGCAGTAAAGTCGAACGTGAACGACGTAAGGCGCAACT	GCAGCGAATTCGCCACCGTGAGCAGTAAAGTCGAACGTGAACGACGTAAGGCGCAACTAACACGTCTCGGCGATTTCCTGGCTCTTCGATC	GCAGCGAATTCGCCACCGTGAGCAGTAAAGTCGAACGTGAACGACGTAAGGCGCAACTAACACGTCTCGGCGATTTCCTGGCTCTTCGATCGTTAAAACGACCCTCAAGCAGCAACAGCTTCGCGGT	GCAGCGAATTCGCCACCGTGAGCAGTAAAGTCGAACGTGAACGACGTAAGGCGCAACTAACACGTCTCGGCGATTTCCTGGCTCTTCGATCGTTAAAACGACCCTCAAGCAGCAACAGCTTCGCGGTCGCCGCCGCCGCCGC	GCAGCGAATTCGCCACCGTGAGCAGTAAAGTCGAACGTGAACGACGTAAGGCGCAACTAACACGTCTCGGCGATTTCCTGGCTCTTCGATCGTTAAAACGACCCTCAAGCAGCAACAGCTTCGCGGTACCCGCCGCCGCCGCCGC
ATGGCGCTTACAAAAGCTGAAATGTCAGAATATCTGTTTGATAAGCTTGGGCTTAGCAAGCGGGATGCCAAAGAACTGGTTGAACTGTTTTTCGAAGAGATCCGTCGCGCTCTGGAAAACGGCGAACAGGTGAAACTCTCTGGTTTTGGTAACTTCGATCTGCGTGATAAGAATCAACGCCCGGGACGTAACCCGAAAACGGGCGAGGATATTCCCATTACAGCACGGCGCGTGGTGACCTTCAGACCCGGGCAGAAGTTAAAAAGCCGGGTCGAAAACGCTTCGCCCAAAGACGAGTAA	lcl|NC_000913.3_cdsid_NP_416227.1 [gene=ihfA] [protein=integration host factor (IHF), DNA-binding protein, alpha subunit] [protein_id=NP_416227.1] [location=complement(1795253..1795552)]	300	ATGGCGCTTACAAAAGCTGAAATGTCAGAATATCTGTTTGATAAGCTTG	49	GGTCGAAAACGCTTCGCCCAAAGACGAG	28	77	65.0338	64.0593	GCAGCGAATTCGCCACCATGGCGCTTACAAAAGCTGAAATGTCAGAATATCTGTTTGATAAGCTTG	GCAGCGAATTCGCCACCATGGCGCTTACAAAAGCTGAAATGTCAGAATATCTGTTTGATAAGCTTGAACACGTCTCGGCGATTTCCTGGCTCTTCGATC	GCAGCGAATTCGCCACCATGGCGCTTACAAAAGCTGAAATGTCAGAATATCTGTTTGATAAGCTTGAACACGTCTCGGCGATTTCCTGGCTCTTCGATCGGTCGAAAACGCTTCGCCCAAAGACGAG	GCAGCGAATTCGCCACCATGGCGCTTACAAAAGCTGAAATGTCAGAATATCTGTTTGATAAGCTTGAACACGTCTCGGCGATTTCCTGGCTCTTCGATCGGTCGAAAACGCTTCGCCCAAAGACGAGCGCCGCCGCCGCCGC	GCAGCGAATTCGCCACCATGGCGCTTACAAAAGCTGAAATGTCAGAATATCTGTTTGATAAGCTTGAACACGTCTCGGCGATTTCCTGGCTCTTCGATCGGTCGAAAACGCTTCGCCCAAAGACGAGACCCGCCGCCGCCGCCGC
ATGATTCGTGAAGAACGTCTGCTGAAGGTGCTGCGTGCACCGCACGTTTCTGAAAAAGCGTCTACTGCGATGGAAAAATCCAACACCATCGTACTCAAAGTTGCTAAAGACGCGACCAAAGCAGAAATCAAAGCTGCTGTGCAGAAACTGTTTGAAGTCGAAGTCGAAGTCGTTAACACCCTGGTAGTTAAAGGGAAAGTTAAACGTCACGGACAGCGTATCGGTCGTCGTAGCGACTGGAAAAAAGCTTACGTCACCCTGAAAGAAGGCCAGAATCTGGACTTCGTTGGCGGCGCTGAGTAA	lcl|NC_000913.3_cdsid_NP_417777.1 [gene=rplW] [protein=50S ribosomal subunit protein L23] [protein_id=NP_417777.1] [location=complement(3451382..3451684)]	303	ATGATTCGTGAAGAACGTCTGCTGAAGGTGCTGCGTGCACC	41	GAAGGCCAGAATCTGGACTTCGTTGGCGGCGCTGAG	36	77	70.3163	70.2857	GCAGCGAATTCGCCACCATGATTCGTGAAGAACGTCTGCTGAAGGTGCTGCGTGCACC	GCAGCGAATTCGCCACCATGATTCGTGAAGAACGTCTGCTGAAGGTGCTGCGTGCACCAACACGTCTCGGCGATTTCCTGGCTCTTCGATC	GCAGCGAATTCGCCACCATGATTCGTGAAGAACGTCTGCTGAAGGTGCTGCGTGCACCAACACGTCTCGGCGATTTCCTGGCTCTTCGATCGAAGGCCAGAATCTGGACTTCGTTGGCGGCGCTGAG	GCAGCGAATTCGCCACCATGATTCGTGAAGAACGTCTGCTGAAGGTGCTGCGTGCACCAACACGTCTCGGCGATTTCCTGGCTCTTCGATCGAAGGCCAGAATCTGGACTTCGTTGGCGGCGCTGAGCGCCGCCGCCGCCGC	GCAGCGAATTCGCCACCATGATTCGTGAAGAACGTCTGCTGAAGGTGCTGCGTGCACCAACACGTCTCGGCGATTTCCTGGCTCTTCGATCGAAGGCCAGAATCTGGACTTCGTTGGCGGCGCTGAGCACCGCCGCCGCCGCCGC
ATGATCCCCTTACAACATGGACTGATCCTCGCGGCAATCTTATTCGTTCTTGGCTTAACCGGTCTGGTTATCCGTCGCAATCTGCTGTTTATGTTGATTGGTCTGGAAATCATGATTAACGCCTCCGCGCTGGCCTTCGTGGTCGCCGGAAGCTACTGGGGCCAGACCGACGGTCAGGTGATGTACATTCTCGCCATCAGCCTCGCGGCGGCAGAAGCGAGTATCGGCCTTGCGCTGCTGCTGCAACTTCACCGTCGTCGCCAGAACCTGAACATCGATTCAGTAAGTGAGATGCGCGGATGA	lcl|NC_000913.3_cdsid_NP_416782.1 [gene=nuoK] [protein=NADH:ubiquinone oxidoreductase, membrane subunit K] [protein_id=NP_416782.1] [location=complement(2395043..2395345)]	303	ATGATCCCCTTACAACATGGACTGATCCTCGCGGCAAT	38	CAGAACCTGAACATCGATTCAGTAAGTGAGATGCGCGGA	39	77	67.3172	66.3522	GCAGCGAATTCGCCACCATGATCCCCTTACAACATGGACTGATCCTCGCGGCAAT	GCAGCGAATTCGCCACCATGATCCCCTTACAACATGGACTGATCCTCGCGGCAATAACACGTCTCGGCGATTTCCTGGCTCTTCGATC	GCAGCGAATTCGCCACCATGATCCCCTTACAACATGGACTGATCCTCGCGGCAATAACACGTCTCGGCGATTTCCTGGCTCTTCGATCCAGAACCTGAACATCGATTCAGTAAGTGAGATGCGCGGA	GCAGCGAATTCGCCACCATGATCCCCTTACAACATGGACTGATCCTCGCGGCAATAACACGTCTCGGCGATTTCCTGGCTCTTCGATCCAGAACCTGAACATCGATTCAGTAAGTGAGATGCGCGGACGCCGCCGCCGCCGC	GCAGCGAATTCGCCACCATGATCCCCTTACAACATGGACTGATCCTCGCGGCAATAACACGTCTCGGCGATTTCCTGGCTCTTCGATCCAGAACCTGAACATCGATTCAGTAAGTGAGATGCGCGGACGTCGCCGCCGCCGCCGC
ATGACACCCTGGTTTCTTTACTTGATCCGTACCGCCGACAATAAGCTTTATACCGGGATCACCACGGATGTCGAACGCCGCTATCAGCAGCACCAAAGCGGCAAAGGGGCGAAAGCACTGCGCGGGAAAGGAGAACTAACGCTGGTGTTTTCCGCGCCAGTGGGCGATCGTTCGCTGGCGTTACGGGCGGAATATCGCGTTAAGCAACTGACCAAACGGCAAAAAGAGCGTCTGGTAGCGGAAGGCGCAGGGTTTGCAGAGCTGTTAAGCAGTCTGCAAACCCCGGAGATTAAAAGCGATTGA	lcl|NC_000913.3_cdsid_NP_417624.1 [gene=yhbQ] [protein=GIY-YIG nuclease superfamily protein] [protein_id=NP_417624.1] [location=3299966..3300268]	303	ATGACACCCTGGTTTCTTTACTTGATCCGTACCGCCGA	38	CTGTTAAGCAGTCTGCAAACCCCGGAGATTAAAAGCGAT	39	77	67.1491	65.7219	GCAGCGAATTCGCCACCATGACACCCTGGTTTCTTTACTTGATCCGTACCGCCGA	GCAGCGAATTCGCCACCATGACACCCTGGTTTCTTTACTTGATCCGTACCGCCGAAACACGTCTCGGCGATTTCCTGGCTCTTCGATC	GCAGCGAATTCGCCACCATGACACCCTGGTTTCTTTACTTGATCCGTACCGCCGAAACACGTCTCGGCGATTTCCTGGCTCTTCGATCCTGTTAAGCAGTCTGCAAACCCCGGAGATTAAAAGCGAT	GCAGCGAATTCGCCACCATGACACCCTGGTTTCTTTACTTGATCCGTACCGCCGAAACACGTCTCGGCGATTTCCTGGCTCTTCGATCCTGTTAAGCAGTCTGCAAACCCCGGAGATTAAAAGCGATCGCCGCCGCCGCCGC	GCAGCGAATTCGCCACCATGACACCCTGGTTTCTTTACTTGATCCGTACCGCCGAAACACGTCTCGGCGATTTCCTGGCTCTTCGATCCTGTTAAGCAGTCTGCAAACCCCGGAGATTAAAAGCGATATACGCCGCCGCCGCCGC
ATGAAACTCTCAACCTGCTGTGCCGCGCTTCTGCTCGCCCTCGCCTCACCCGCGGTACTCGCCGCGCCGGGATCCTGTGAGCGCATACAGAGCGATATATCACAGCGCATTATCAATAATGGCGTACCCGAAAGCAGCTTCACGTTAAGTATTGTACCCAATGACCAGGTTGATCAGCCTGATTCCCAGGTCGTCGGCCATTGCGCTAATGATACGCATAAAATTCTCTATACCCGCACCACCAGCGGTAACGTCTCTGCTCCCGCGCAGTCTAGCCAGGATGGCGCGCCTGCCGAACCGCAGTAA	lcl|NC_000913.3_cdsid_NP_416103.2 [gene=ynfD] [protein=DUF1161 family periplasmic protein] [protein_id=NP_416103.2] [location=1657565..1657870]	306	ATGAAACTCTCAACCTGCTGTGCCGCGCTTCTGCTCGCCCTCG	43	GTCTAGCCAGGATGGCGCGCCTGCCGAACCGCAG	34	77	73.921	73.6412	GCAGCGAATTCGCCACCATGAAACTCTCAACCTGCTGTGCCGCGCTTCTGCTCGCCCTCG	GCAGCGAATTCGCCACCATGAAACTCTCAACCTGCTGTGCCGCGCTTCTGCTCGCCCTCGAACACGTCTCGGCGATTTCCTGGCTCTTCGATC	GCAGCGAATTCGCCACCATGAAACTCTCAACCTGCTGTGCCGCGCTTCTGCTCGCCCTCGAACACGTCTCGGCGATTTCCTGGCTCTTCGATCGTCTAGCCAGGATGGCGCGCCTGCCGAACCGCAG	GCAGCGAATTCGCCACCATGAAACTCTCAACCTGCTGTGCCGCGCTTCTGCTCGCCCTCGAACACGTCTCGGCGATTTCCTGGCTCTTCGATCGTCTAGCCAGGATGGCGCGCCTGCCGAACCGCAGCGCCGCCGCCGCCGC	GCAGCGAATTCGCCACCATGAAACTCTCAACCTGCTGTGCCGCGCTTCTGCTCGCCCTCGAACACGTCTCGGCGATTTCCTGGCTCTTCGATCGTCTAGCCAGGATGGCGCGCCTGCCGAACCGCAGGTTCGCCGCCGCCGCCGC
ATGACCACATTTACCAATAAAGAACTGATTAAAGAAATCAAAGAACGAATCAGCAGCCTAGAGGTTCGAGACGATATTGAGCGCCGTGCTTATGAAATCGCACTCGTATCTCTGGAAGTAGAGCCAGATGAACGCGAAGCCTATGAATTATTCATGGAAAAGCGTTTCGGTGACTTAGTAGATCGTCGGAGAGCAAAAAACGGCGATAACGAATACATGGCATGGGATATGACTCTCGGTTGGATCATCTGGCAGCAACGAGCTGGTATCCATTTTTCAACAATGTCACAACAAGAGGTGAAATAA	lcl|NC_000913.3_cdsid_NP_416864.1 [gene=yfdT] [protein=CPS-53 (KpLE1) prophage; uncharacterized protein] [protein_id=NP_416864.1] [location=2475873..2476178]	306	FAILED
ATGTCATTACAAGTATCGCACTACAACATGCTTAGGGCAAGTCACGAAGGAAGTCAGAAAGTAGTCGTAAGAACGGTGATCACTGTCCGCTTTGTGCCAGGAGCAGCCATTGCTAAGTCCATCCTGTATTGTGCAGGTCAGCTCGTTTTTAAAGAGTCCGGCCATCATCTTACTGGTACAGACACCATATACTTTGTGACGGTCAGGCTACATATGCACAACTCAACTTATTCATCTATTTTTTGCTTTAGCATGTCAGTGTTGCTTTCTCGTCGGCGGGTGAGCGGTGACCTGACCTGTCGATAA	lcl|NC_000913.3_cdsid_NP_416083.1 [gene=ydfV] [protein=Qin prophage; uncharacterized protein] [protein_id=NP_416083.1] [location=1645897..1646202]	306	ATGTCATTACAAGTATCGCACTACAACATGCTTAGGGCAAGTCACGAAGGAA	52	GGTGAGCGGTGACCTGACCTGTCGA	25	77	68.1496	63.8061	GCAGCGAATTCGCCACCATGTCATTACAAGTATCGCACTACAACATGCTTAGGGCAAGTCACGAAGGAA	GCAGCGAATTCGCCACCATGTCATTACAAGTATCGCACTACAACATGCTTAGGGCAAGTCACGAAGGAAAACACGTCTCGGCGATTTCCTGGCTCTTCGATC	GCAGCGAATTCGCCACCATGTCATTACAAGTATCGCACTACAACATGCTTAGGGCAAGTCACGAAGGAAAACACGTCTCGGCGATTTCCTGGCTCTTCGATCGGTGAGCGGTGACCTGACCTGTCGA	GCAGCGAATTCGCCACCATGTCATTACAAGTATCGCACTACAACATGCTTAGGGCAAGTCACGAAGGAAAACACGTCTCGGCGATTTCCTGGCTCTTCGATCGGTGAGCGGTGACCTGACCTGTCGACGCCGCCGCCGCCGC	GCAGCGAATTCGCCACCATGTCATTACAAGTATCGCACTACAACATGCTTAGGGCAAGTCACGAAGGAAAACACGTCTCGGCGATTTCCTGGCTCTTCGATCGGTGAGCGGTGACCTGACCTGTCGATGTCGCCGCCGCCGCCGC
ATGTCTAATCAGTTTGGTGATACACGTATCGATGACGACCTGACGCTGCTTAGTGAAACACTGGAAGAGGTGCTCCGCTCCTCTGGCGATCCCGCCGATCAGAAATATGTTGAGCTGAAAGCGCGTGCAGAAAAAGCGCTGGATGATGTGAAAAAACGGGTTAGCCAGGCTTCAGACAGTTATTACTATCGGGCGAAGCAGGCAGTTTATCGTGCTGATGACTACGTCCACGAAAAACCCTGGCAAGGAATTGGTGTGGGCGCGGCCGTTGGGCTGGTACTAGGACTGTTGCTGGCACGCCGTTAA	lcl|NC_000913.3_cdsid_NP_416769.1 [gene=elaB] [protein=DUF883 family protein, putative membrane-anchored ribosome-binding protein] [protein_id=NP_416769.1] [location=complement(2380722..2381027)]	306	ATGTCTAATCAGTTTGGTGATACACGTATCGATGACGACCTGACGCT	47	CTGGTACTAGGACTGTTGCTGGCACGCCGT	30	77	67.4539	66.6597	GCAGCGAATTCGCCACCATGTCTAATCAGTTTGGTGATACACGTATCGATGACGACCTGACGCT	GCAGCGAATTCGCCACCATGTCTAATCAGTTTGGTGATACACGTATCGATGACGACCTGACGCTAACACGTCTCGGCGATTTCCTGGCTCTTCGATC	GCAGCGAATTCGCCACCATGTCTAATCAGTTTGGTGATACACGTATCGATGACGACCTGACGCTAACACGTCTCGGCGATTTCCTGGCTCTTCGATCCTGGTACTAGGACTGTTGCTGGCACGCCGT	GCAGCGAATTCGCCACCATGTCTAATCAGTTTGGTGATACACGTATCGATGACGACCTGACGCTAACACGTCTCGGCGATTTCCTGGCTCTTCGATCCTGGTACTAGGACTGTTGCTGGCACGCCGTCGCCGCCGCCGCCGC	GCAGCGAATTCGCCACCATGTCTAATCAGTTTGGTGATACACGTATCGATGACGACCTGACGCTAACACGTCTCGGCGATTTCCTGGCTCTTCGATCCTGGTACTAGGACTGTTGCTGGCACGCCGTAATCGCCGCCGCCGCCGC
ATGGCAACTTTGTTACAACTTCATTTTGCTTTTAATGGCCCATTTGGCGACGCAATGGCTGAGCAGCTTAAACCACTTGCTGAGTCGATTAATCAGGAACCTGGTTTTCTGTGGAAGGTATGGACAGAAAGTGAAAAGAACCACGAAGCCGGTGGGATCTACCTTTTCACTGATGAAAAAAGCGCCCTTGCCTATCTGGAAAAACATACTGCCCGACTGAAAAATCTCGGCGTTGAGGAAGTTGTCGCCAAAGTTTTCGATGTCAATGAGCCACTTAGTCAAATCAATCAGGCAAAACTCGCCTGA	lcl|NC_000913.3_cdsid_NP_416182.1 [gene=ydhR] [protein=putative monooxygenase] [protein_id=NP_416182.1] [location=1746700..1747005]	306	ATGGCAACTTTGTTACAACTTCATTTTGCTTTTAATGGCCCATTTGG	47	CTTAGTCAAATCAATCAGGCAAAACTCGCC	30	77	65.2476	59.0982	GCAGCGAATTCGCCACCATGGCAACTTTGTTACAACTTCATTTTGCTTTTAATGGCCCATTTGG	GCAGCGAATTCGCCACCATGGCAACTTTGTTACAACTTCATTTTGCTTTTAATGGCCCATTTGGAACACGTCTCGGCGATTTCCTGGCTCTTCGATC	GCAGCGAATTCGCCACCATGGCAACTTTGTTACAACTTCATTTTGCTTTTAATGGCCCATTTGGAACACGTCTCGGCGATTTCCTGGCTCTTCGATCCTTAGTCAAATCAATCAGGCAAAACTCGCC	GCAGCGAATTCGCCACCATGGCAACTTTGTTACAACTTCATTTTGCTTTTAATGGCCCATTTGGAACACGTCTCGGCGATTTCCTGGCTCTTCGATCCTTAGTCAAATCAATCAGGCAAAACTCGCCCGCCGCCGCCGCCGC	GCAGCGAATTCGCCACCATGGCAACTTTGTTACAACTTCATTTTGCTTTTAATGGCCCATTTGGAACACGTCTCGGCGATTTCCTGGCTCTTCGATCCTTAGTCAAATCAATCAGGCAAAACTCGCCCCACGCCGCCGCCGCCGC
ATGTCGAAAGAACACACTACGGAACATCTGCGTGCTGAGTTGAAATCCCTTTCCGATACGCTGGAAGAGGTGCTTAGCTCATCTGGCGAGAAGTCGAAAGAAGAGTTGAGTAAGATTCGTAGCAAAGCGGAGCAGGCACTGAAACAGAGCCGTTATCGCCTGGGTGAAACCGGTGATGCCATTGCCAAACAAACCCGTGTCGCGGCGGCGCGTGCCGATGAGTATGTGCGCGAAAATCCGTGGACGGGCGTGGGCATTGGCGCTGCAATCGGTGTAGTGCTCGGCGTTCTGCTGTCGCGTCGTTAA	lcl|NC_000913.3_cdsid_NP_417569.1 [gene=yqjD] [protein=membrane-anchored ribosome-binding protein] [protein_id=NP_417569.1] [location=3249375..3249680]	306	ATGTCGAAAGAACACACTACGGAACATCTGCGTGCTGAGTTGAAATCCCTTT	52	GCTCGGCGTTCTGCTGTCGCGTCGT	25	77	69.443	67.4949	GCAGCGAATTCGCCACCATGTCGAAAGAACACACTACGGAACATCTGCGTGCTGAGTTGAAATCCCTTT	GCAGCGAATTCGCCACCATGTCGAAAGAACACACTACGGAACATCTGCGTGCTGAGTTGAAATCCCTTTAACACGTCTCGGCGATTTCCTGGCTCTTCGATC	GCAGCGAATTCGCCACCATGTCGAAAGAACACACTACGGAACATCTGCGTGCTGAGTTGAAATCCCTTTAACACGTCTCGGCGATTTCCTGGCTCTTCGATCGCTCGGCGTTCTGCTGTCGCGTCGT	GCAGCGAATTCGCCACCATGTCGAAAGAACACACTACGGAACATCTGCGTGCTGAGTTGAAATCCCTTTAACACGTCTCGGCGATTTCCTGGCTCTTCGATCGCTCGGCGTTCTGCTGTCGCGTCGTCGCCGCCGCCGCCGC	GCAGCGAATTCGCCACCATGTCGAAAGAACACACTACGGAACATCTGCGTGCTGAGTTGAAATCCCTTTAACACGTCTCGGCGATTTCCTGGCTCTTCGATCGCTCGGCGTTCTGCTGTCGCGTCGTTCGCGCCGCCGCCGCCGC
ATGGCTAATGTTACGGTGACTTTTACTATTACCGAATTTTGCCTGCATACCGGCATCTCTGAAGAGGAGTTGAATGAAATTGTCGGTTTGGGGGTGGTTGAACCGCGTGAGATCCAGGAAACAACCTGGGTATTTGACGACCATGCCGCCATTGTGGTGCAACGCGCGGTACGCCTGCGTCATGAACTGGCTCTGGACTGGCCGGGGATCGCGGTGGCGCTGACGTTAATGGATGATATTGCGCACCTGAAGCAGGAAAACCGCCTGCTGCGCCAGCGGCTTTCCCGGTTTGTAGCTCATCCGTGA	lcl|NC_000913.3_cdsid_NP_415519.1 [gene=cbpM] [protein=modulator of CbpA co-chaperone] [protein_id=NP_415519.1] [location=complement(1062550..1062855)]	306	ATGGCTAATGTTACGGTGACTTTTACTATTACCGAATTTTGCCTGCATAC	50	CGGCTTTCCCGGTTTGTAGCTCATCCG	27	77	65.3496	63.4511	GCAGCGAATTCGCCACCATGGCTAATGTTACGGTGACTTTTACTATTACCGAATTTTGCCTGCATAC	GCAGCGAATTCGCCACCATGGCTAATGTTACGGTGACTTTTACTATTACCGAATTTTGCCTGCATACAACACGTCTCGGCGATTTCCTGGCTCTTCGATC	GCAGCGAATTCGCCACCATGGCTAATGTTACGGTGACTTTTACTATTACCGAATTTTGCCTGCATACAACACGTCTCGGCGATTTCCTGGCTCTTCGATCCGGCTTTCCCGGTTTGTAGCTCATCCG	GCAGCGAATTCGCCACCATGGCTAATGTTACGGTGACTTTTACTATTACCGAATTTTGCCTGCATACAACACGTCTCGGCGATTTCCTGGCTCTTCGATCCGGCTTTCCCGGTTTGTAGCTCATCCGCGCCGCCGCCGCCGC	GCAGCGAATTCGCCACCATGGCTAATGTTACGGTGACTTTTACTATTACCGAATTTTGCCTGCATACAACACGTCTCGGCGATTTCCTGGCTCTTCGATCCGGCTTTCCCGGTTTGTAGCTCATCCGGATCGCCGCCGCCGCCGC
ATGAAACACAAGCTTTCTGCAATCCTTATGGCCTTCATGTTGACGACGCCAGCTGCGTTTGCTGCCCCTGAAGCAACAAACGGGACCGAGGCAACGACGGGTACTACTGGCACCACAACGACCACTACCGGCGCAACCACGACTGCTACTACCACTGGTGGCGTGGCTGCTGGCGCTGTCGGCACGGCGACAGTTGTCGGTGTGGCAACGGCTGTTGGTGTGGCGACGTTGGCAGTTGTTGCAGCAAATGACAGTGGCGATGGCGGTTCTCATAACACCTCAACCACCACGTCCACTACACGCTAA	lcl|NC_000913.3_cdsid_NP_415507.2 [gene=gfcA] [protein=O-antigen capsule production threonine-rich inner membrane protein] [protein_id=NP_415507.2] [location=complement(1049439..1049744)]	306	ATGAAACACAAGCTTTCTGCAATCCTTATGGCCTTCATGTTGAC	44	CATAACACCTCAACCACCACGTCCACTACACGC	33	77	65.6441	65.3174	GCAGCGAATTCGCCACCATGAAACACAAGCTTTCTGCAATCCTTATGGCCTTCATGTTGAC	GCAGCGAATTCGCCACCATGAAACACAAGCTTTCTGCAATCCTTATGGCCTTCATGTTGACAACACGTCTCGGCGATTTCCTGGCTCTTCGATC	GCAGCGAATTCGCCACCATGAAACACAAGCTTTCTGCAATCCTTATGGCCTTCATGTTGACAACACGTCTCGGCGATTTCCTGGCTCTTCGATCCATAACACCTCAACCACCACGTCCACTACACGC	GCAGCGAATTCGCCACCATGAAACACAAGCTTTCTGCAATCCTTATGGCCTTCATGTTGACAACACGTCTCGGCGATTTCCTGGCTCTTCGATCCATAACACCTCAACCACCACGTCCACTACACGCCGCCGCCGCCGCCGC	GCAGCGAATTCGCCACCATGAAACACAAGCTTTCTGCAATCCTTATGGCCTTCATGTTGACAACACGTCTCGGCGATTTCCTGGCTCTTCGATCCATAACACCTCAACCACCACGTCCACTACACGCGAACGCCGCCGCCGCCGC
ATGGCTAAGCAATCAATGAAAGCACGCGAAGTAAAACGCGTAGCTTTAGCTGATAAATACTTCGCGAAACGCGCTGAACTGAAAGCGATCATCTCTGATGTGAACGCTTCCGACGAAGATCGTTGGAACGCTGTTCTCAAGCTGCAGACTCTGCCGCGTGATTCCAGCCCGTCTCGTCAGCGTAACCGCTGCCGTCAAACAGGTCGTCCGCATGGTTTCCTGCGGAAGTTCGGGTTGAGCCGTATTAAGGTCCGTGAAGCCGCTATGCGCGGTGAAATCCCGGGTCTGAAAAAGGCTAGCTGGTAA	lcl|NC_000913.3_cdsid_NP_417766.1 [gene=rpsN] [protein=30S ribosomal subunit protein S14] [protein_id=NP_417766.1] [location=complement(3446579..3446884)]	306	ATGGCTAAGCAATCAATGAAAGCACGCGAAGTAAAACGCGTAG	43	CGGTGAAATCCCGGGTCTGAAAAAGGCTAGCTGG	34	77	67.1442	66.5245	GCAGCGAATTCGCCACCATGGCTAAGCAATCAATGAAAGCACGCGAAGTAAAACGCGTAG	GCAGCGAATTCGCCACCATGGCTAAGCAATCAATGAAAGCACGCGAAGTAAAACGCGTAGAACACGTCTCGGCGATTTCCTGGCTCTTCGATC	GCAGCGAATTCGCCACCATGGCTAAGCAATCAATGAAAGCACGCGAAGTAAAACGCGTAGAACACGTCTCGGCGATTTCCTGGCTCTTCGATCCGGTGAAATCCCGGGTCTGAAAAAGGCTAGCTGG	GCAGCGAATTCGCCACCATGGCTAAGCAATCAATGAAAGCACGCGAAGTAAAACGCGTAGAACACGTCTCGGCGATTTCCTGGCTCTTCGATCCGGTGAAATCCCGGGTCTGAAAAAGGCTAGCTGGCGCCGCCGCCGCCGC	GCAGCGAATTCGCCACCATGGCTAAGCAATCAATGAAAGCACGCGAAGTAAAACGCGTAGAACACGTCTCGGCGATTTCCTGGCTCTTCGATCCGGTGAAATCCCGGGTCTGAAAAAGGCTAGCTGGCGGCGCCGCCGCCGCCGC
ATGACCGTACGTATTCTGGCTGTGTGTGGCAACGGACAAGGCAGTTCCATGATCATGAAGATGAAAGTGGACCAGTTTTTAACCCAATCAAACATTGACCATACGGTAAACAGCTGCGCGGTTGGCGAGTACAAAAGCGAGTTGAGTGGCGCGGATATCATCATCGCTTCTACGCACATTGCGGGCGAAATCACCGTGACCGGCAACAAATACGTGGTTGGCGTGCGCAACATGCTCTCTCCTGCCGACTTTGGCCCGAAACTGCTGGAAGTGATCAAAGAGCATTTCCCGCAGGATGTGAAGTAA	lcl|NC_000913.3_cdsid_NP_418615.1 [gene=ulaB] [protein=L-ascorbate-specific enzyme IIB component of PTS] [protein_id=NP_418615.1] [location=4421393..4421698]	306	ATGACCGTACGTATTCTGGCTGTGTGTGGCAACGGA	36	TGCTGGAAGTGATCAAAGAGCATTTCCCGCAGGATGTGAAG	41	77	67.9606	67.6897	GCAGCGAATTCGCCACCATGACCGTACGTATTCTGGCTGTGTGTGGCAACGGA	GCAGCGAATTCGCCACCATGACCGTACGTATTCTGGCTGTGTGTGGCAACGGAAACACGTCTCGGCGATTTCCTGGCTCTTCGATC	GCAGCGAATTCGCCACCATGACCGTACGTATTCTGGCTGTGTGTGGCAACGGAAACACGTCTCGGCGATTTCCTGGCTCTTCGATCTGCTGGAAGTGATCAAAGAGCATTTCCCGCAGGATGTGAAG	GCAGCGAATTCGCCACCATGACCGTACGTATTCTGGCTGTGTGTGGCAACGGAAACACGTCTCGGCGATTTCCTGGCTCTTCGATCTGCTGGAAGTGATCAAAGAGCATTTCCCGCAGGATGTGAAGCGCCGCCGCCGCCGC	GCAGCGAATTCGCCACCATGACCGTACGTATTCTGGCTGTGTGTGGCAACGGAAACACGTCTCGGCGATTTCCTGGCTCTTCGATCTGCTGGAAGTGATCAAAGAGCATTTCCCGCAGGATGTGAAGAAACGCCGCCGCCGCCGC
ATGGCTAAGGGGCAATCTTTACAAGATCCGTTCCTGAACGCACTGCGTCGGGAACGTGTTCCAGTTTCTATTTATTTGGTGAATGGTATTAAGCTGCAAGGGCAAATCGAGTCTTTTGATCAGTTCGTGATCCTGTTGAAAAACACGGTCAGCCAGATGGTTTACAAGCACGCGATTTCTACTGTTGTCCCGTCTCGCCCGGTTTCTCATCACAGTAACAACGCCGGTGGCGGTACCAGCAGTAACTACCATCATGGTAGCAGCGCGCAGAATACTTCCGCGCAACAGGACAGCGAAGAAACCGAATAA	lcl|NC_000913.3_cdsid_NP_418593.1 [gene=hfq] [protein=global sRNA chaperone; HF-I, host factor for RNA phage Q beta replication] [protein_id=NP_418593.1] [location=4400288..4400596]	309	ATGGCTAAGGGGCAATCTTTACAAGATCCGTTCCTGAACGCA	42	ATACTTCCGCGCAACAGGACAGCGAAGAAACCGAA	35	77	68.0182	67.4346	GCAGCGAATTCGCCACCATGGCTAAGGGGCAATCTTTACAAGATCCGTTCCTGAACGCA	GCAGCGAATTCGCCACCATGGCTAAGGGGCAATCTTTACAAGATCCGTTCCTGAACGCAAACACGTCTCGGCGATTTCCTGGCTCTTCGATC	GCAGCGAATTCGCCACCATGGCTAAGGGGCAATCTTTACAAGATCCGTTCCTGAACGCAAACACGTCTCGGCGATTTCCTGGCTCTTCGATCATACTTCCGCGCAACAGGACAGCGAAGAAACCGAA	GCAGCGAATTCGCCACCATGGCTAAGGGGCAATCTTTACAAGATCCGTTCCTGAACGCAAACACGTCTCGGCGATTTCCTGGCTCTTCGATCATACTTCCGCGCAACAGGACAGCGAAGAAACCGAACGCCGCCGCCGCCGC	GCAGCGAATTCGCCACCATGGCTAAGGGGCAATCTTTACAAGATCCGTTCCTGAACGCAAACACGTCTCGGCGATTTCCTGGCTCTTCGATCATACTTCCGCGCAACAGGACAGCGAAGAAACCGAAGGGCGCCGCCGCCGCCGC
ATGAAAAAAGTATTAGCTCTGGTTGTTGCCGCTGCTATGGGTCTGTCTTCTGCCGCCTTTGCTGCAGAGACTACGACCACACCTGCTCCGACTGCGACGACCACCAAAGCAGCGCCGGCGAAAACTACACATCATAAAAAACAGCATAAAGCAGCACCTGCCCAGAAAGCGCAGGCGGCTAAAAAGCATCATAAAAATACGAAAGCTGAACAGAAAGCCCCTGAACAAAAAGCGCAGGCAGCGAAGAAACACGCCAAGAAACACAGCCATCAGCAACCGGCAAAACCTGCTGCACAACCCGCAGCGTAA	lcl|NC_000913.3_cdsid_NP_416114.2 [gene=asr] [protein=acid shock-inducible periplasmic protein] [protein_id=NP_416114.2] [location=1671376..1671684]	309	ATGAAAAAAGTATTAGCTCTGGTTGTTGCCGCTGCTATGGGTCTGTCTTCT	51	CAAAACCTGCTGCACAACCCGCAGCG	26	77	68.4429	65.4125	GCAGCGAATTCGCCACCATGAAAAAAGTATTAGCTCTGGTTGTTGCCGCTGCTATGGGTCTGTCTTCT	GCAGCGAATTCGCCACCATGAAAAAAGTATTAGCTCTGGTTGTTGCCGCTGCTATGGGTCTGTCTTCTAACACGTCTCGGCGATTTCCTGGCTCTTCGATC	GCAGCGAATTCGCCACCATGAAAAAAGTATTAGCTCTGGTTGTTGCCGCTGCTATGGGTCTGTCTTCTAACACGTCTCGGCGATTTCCTGGCTCTTCGATCCAAAACCTGCTGCACAACCCGCAGCG	GCAGCGAATTCGCCACCATGAAAAAAGTATTAGCTCTGGTTGTTGCCGCTGCTATGGGTCTGTCTTCTAACACGTCTCGGCGATTTCCTGGCTCTTCGATCCAAAACCTGCTGCACAACCCGCAGCGCGCCGCCGCCGCCGC	GCAGCGAATTCGCCACCATGAAAAAAGTATTAGCTCTGGTTGTTGCCGCTGCTATGGGTCTGTCTTCTAACACGTCTCGGCGATTTCCTGGCTCTTCGATCCAAAACCTGCTGCACAACCCGCAGCGTACCGCCGCCGCCGCCGC
ATGAATGAGCAGAATTTGAAGCATGTGATCGCATTGTTGCTGGAAGACGCTAAACGTTTGCAGCAGATAGAGCCAAATGCAGGCACTGAGGCCCGCATTTTGTTAGCAAAACAGGCATTAAAGACTTGCGGGGCGCAAGCCCCTGGTCGAACCGAGTTCATGAATTTCATGGCTAACACACTCACCCCTCTGCCATGCAATGGAGAGAAGGTGAGCCGTGTTTATCACGACACAATGGTTAAGGCTTTAAGAATCGAGCTTGATGGGCTTAGGCGTAAGATCGTAATGAACGAAATCGTTACCAACTAA	lcl|NC_000913.3_cdsid_NP_415662.2 [gene=ymfJ] [protein=e14 prophage; uncharacterized protein] [protein_id=NP_415662.2] [location=complement(1201776..1202084)]	309	ATGAATGAGCAGAATTTGAAGCATGTGATCGCATTGTTGCT	41	AGGCGTAAGATCGTAATGAACGAAATCGTTACCAAC	36	77	65.0413	62.1826	GCAGCGAATTCGCCACCATGAATGAGCAGAATTTGAAGCATGTGATCGCATTGTTGCT	GCAGCGAATTCGCCACCATGAATGAGCAGAATTTGAAGCATGTGATCGCATTGTTGCTAACACGTCTCGGCGATTTCCTGGCTCTTCGATC	GCAGCGAATTCGCCACCATGAATGAGCAGAATTTGAAGCATGTGATCGCATTGTTGCTAACACGTCTCGGCGATTTCCTGGCTCTTCGATCAGGCGTAAGATCGTAATGAACGAAATCGTTACCAAC	GCAGCGAATTCGCCACCATGAATGAGCAGAATTTGAAGCATGTGATCGCATTGTTGCTAACACGTCTCGGCGATTTCCTGGCTCTTCGATCAGGCGTAAGATCGTAATGAACGAAATCGTTACCAACCGCCGCCGCCGCCGC	GCAGCGAATTCGCCACCATGAATGAGCAGAATTTGAAGCATGTGATCGCATTGTTGCTAACACGTCTCGGCGATTTCCTGGCTCTTCGATCAGGCGTAAGATCGTAATGAACGAAATCGTTACCAACCAACGCCGCCGCCGCCGC
GTGAAATATTTACTCATTTTCTTACTGGTGTTAGCGATCTTCGTGATTTCGGTCACGTTGGGTGCGCAGAACGATCAACAGGTGACGTTTAATTATCTGTTAGCGCAAGGGGAGTACCGTATTTCCACATTGCTGGCGGTATTGTTTGCTGCGGGGTTTGCTATCGGTTGGTTGATTTGTGGCCTGTTCTGGCTGCGAGTTCGTGTTTCCCTGGCGCGCGCTGAACGTAAAATAAAGCGACTGGAAAACCAGCTTTCACCCGCGACTGACGTGGCTGTAGTGCCGCACTCGTCAGCGGCGAAGGAATAA	lcl|NC_000913.3_cdsid_NP_415795.1 [gene=yciS] [protein=DUF1049 family inner membrane protein, function unknown] [protein_id=NP_415795.1] [location=1340243..1340551]	309	GTGAAATATTTACTCATTTTCTTACTGGTGTTAGCGATCTTCGTGATTTCGGTCA	55	GCACTCGTCAGCGGCGAAGGAA	22	77	65.5024	61.909	GCAGCGAATTCGCCACCGTGAAATATTTACTCATTTTCTTACTGGTGTTAGCGATCTTCGTGATTTCGGTCA	GCAGCGAATTCGCCACCGTGAAATATTTACTCATTTTCTTACTGGTGTTAGCGATCTTCGTGATTTCGGTCAAACACGTCTCGGCGATTTCCTGGCTCTTCGATC	GCAGCGAATTCGCCACCGTGAAATATTTACTCATTTTCTTACTGGTGTTAGCGATCTTCGTGATTTCGGTCAAACACGTCTCGGCGATTTCCTGGCTCTTCGATCGCACTCGTCAGCGGCGAAGGAA	GCAGCGAATTCGCCACCGTGAAATATTTACTCATTTTCTTACTGGTGTTAGCGATCTTCGTGATTTCGGTCAAACACGTCTCGGCGATTTCCTGGCTCTTCGATCGCACTCGTCAGCGGCGAAGGAACGCCGCCGCCGCCGC	GCAGCGAATTCGCCACCGTGAAATATTTACTCATTTTCTTACTGGTGTTAGCGATCTTCGTGATTTCGGTCAAACACGTCTCGGCGATTTCCTGGCTCTTCGATCGCACTCGTCAGCGGCGAAGGAACCTCGCCGCCGCCGCCGC
ATGGCTGATTTCACCCTGTCAAAATCGCTGTTTAGCGGAAAATATCGCAATGCCTCTTCAACGCCTGGCAACATTGCCTATGCGTTGTTTGTGCTGTTTTGCTTTTGGGCTGGGGCGCAATTGCTGAACCTGTTAGTGCATGCGCCCGGCGTCTATGAGCGTTTAATGCAGGTCCAGGAAACAGGTCGCCCACGGGTGGAAATTGGTTTAGGTGTCGGCACCATTTTCGGGCTGATCCCGTTTTTAGTAGGCTGCCTCATTTTTGCAGTGGTGGCGCTATGGCTGCACTGGCGACATCGCCGCCAGTAA	lcl|NC_000913.3_cdsid_NP_414913.1 [gene=yaiY] [protein=DUF2755 family inner membrane protein] [protein_id=NP_414913.1] [location=complement(399025..399333)]	309	ATGGCTGATTTCACCCTGTCAAAATCGCTGTTTAGCGGAAAATATCGCAATG	52	GCTGCACTGGCGACATCGCCGCCAG	25	77	68.6229	68.3239	GCAGCGAATTCGCCACCATGGCTGATTTCACCCTGTCAAAATCGCTGTTTAGCGGAAAATATCGCAATG	GCAGCGAATTCGCCACCATGGCTGATTTCACCCTGTCAAAATCGCTGTTTAGCGGAAAATATCGCAATGAACACGTCTCGGCGATTTCCTGGCTCTTCGATC	GCAGCGAATTCGCCACCATGGCTGATTTCACCCTGTCAAAATCGCTGTTTAGCGGAAAATATCGCAATGAACACGTCTCGGCGATTTCCTGGCTCTTCGATCGCTGCACTGGCGACATCGCCGCCAG	GCAGCGAATTCGCCACCATGGCTGATTTCACCCTGTCAAAATCGCTGTTTAGCGGAAAATATCGCAATGAACACGTCTCGGCGATTTCCTGGCTCTTCGATCGCTGCACTGGCGACATCGCCGCCAGCGCCGCCGCCGCCGC	GCAGCGAATTCGCCACCATGGCTGATTTCACCCTGTCAAAATCGCTGTTTAGCGGAAAATATCGCAATGAACACGTCTCGGCGATTTCCTGGCTCTTCGATCGCTGCACTGGCGACATCGCCGCCAGGGCCGCCGCCGCCGCCGC
ATGACTCAAGACTATGAACTGGTTGTGAAAGGAGTCCGTAATTTTGAGAATAAAGTTACGGTAACTGTAGCCTTACAGGACAAAGAACGCTTTGACGGTGAAATTTTTGACCTGGATGTCGCCATGGACCGTGTTGAAGGAGCTGCGCTGGAGTTTTATGAGGCAGCAGCCAGAAGGAGCGTCCGGCAAGTCTTCCTGGAAGTAGCAGAAAAATTGTCAGAAAAAGTTGAGTCTTATCTGCAGCATCAGTACTCCTTTAAGATTGAAAATCCTGCCAATAAGCACGAGCGTCCTCATCATAAATATCTATGA	lcl|NC_000913.3_cdsid_NP_416073.1 [gene=ydfR] [protein=Qin prophage; uncharacterized protein] [protein_id=NP_416073.1] [location=complement(1640054..1640365)]	312	FAILED
ATGTTCAGACCTTTTTTAAACTCTCTTATGCTCGGCAGTTTGTTTTTTCCTTTTATTGCCATTGCTGGAAGCACCGTGCAAGGGGGCGTGATCCATTTTTATGGCCAAATTGTGGAACCGGCATGTGACGTCAGCACCCAGTCATCACCCGTAGAAATGAACTGCCCACAGAATGGTTCTATTCCGGGCAAAACCTACTCCAGCAAAGCGTTAATGAGCGGCAATGTCAAAAACGCGCAAATAGCCTCAGTAAAAGTGCAGTATCTTGATAAACAGAAAAAGCTGGCTGTAATGAACATCGAATATAACTAA	lcl|NC_000913.3_cdsid_NP_415562.1 [gene=ymdA] [protein=uncharacterized protein] [protein_id=NP_415562.1] [location=1105414..1105725]	312	FAILED
ATGCAGAACCAAAGAATCCGTATCCGCCTGAAAGCGTTTGATCATCGTCTGATCGATCAAGCAACCGCGGAAATCGTCGAGACTGCCAAGCGCACTGGTGCGCAGGTCCGTGGTCCGATCCCGCTGCCGACACGCAAAGAGCGCTTCACTGTTCTGATCTCCCCGCACGTCAACAAAGACGCGCGCGATCAGTACGAAATCCGTACTCACTTGCGTCTGGTTGACATCGTTGAGCCAACCGAGAAAACCGTTGATGCTCTGATGCGTCTGGATCTGGCTGCCGGTGTAGACGTGCAGATCAGCCTGGGTTAA	lcl|NC_000913.3_cdsid_NP_417780.1 [gene=rpsJ] [protein=30S ribosomal subunit protein S10] [protein_id=NP_417780.1] [location=complement(3452959..3453270)]	312	ATGCAGAACCAAAGAATCCGTATCCGCCTGAAAGCGTTTGATCATCGT	48	CCGGTGTAGACGTGCAGATCAGCCTGGGT	29	77	69.4271	66.5337	GCAGCGAATTCGCCACCATGCAGAACCAAAGAATCCGTATCCGCCTGAAAGCGTTTGATCATCGT	GCAGCGAATTCGCCACCATGCAGAACCAAAGAATCCGTATCCGCCTGAAAGCGTTTGATCATCGTAACACGTCTCGGCGATTTCCTGGCTCTTCGATC	GCAGCGAATTCGCCACCATGCAGAACCAAAGAATCCGTATCCGCCTGAAAGCGTTTGATCATCGTAACACGTCTCGGCGATTTCCTGGCTCTTCGATCCCGGTGTAGACGTGCAGATCAGCCTGGGT	GCAGCGAATTCGCCACCATGCAGAACCAAAGAATCCGTATCCGCCTGAAAGCGTTTGATCATCGTAACACGTCTCGGCGATTTCCTGGCTCTTCGATCCCGGTGTAGACGTGCAGATCAGCCTGGGTCGCCGCCGCCGCCGC	GCAGCGAATTCGCCACCATGCAGAACCAAAGAATCCGTATCCGCCTGAAAGCGTTTGATCATCGTAACACGTCTCGGCGATTTCCTGGCTCTTCGATCCCGGTGTAGACGTGCAGATCAGCCTGGGTACTCGCCGCCGCCGCCGC
ATGCAGCCAAACGACATCACTTTTTTTCAACGTTTCCAGGATGACATTCTGGCTGGGCGTAAAACCATCACCATCCGCGACGAGTCTGAATCGCACTTCAAAACGGGTGATGTGCTTCGTGTCGGACGTTTTGAAGATGACGGTTATTTTTGCACGATTGAAGTCACCGCAACCTCAACCGTAACGCTGGATACGCTGACTGAAAAACATGCAGAGCAGGAAAATATGACCCTGACTGAACTGAAAAAAGTCATTGCTGACATCTATCCCGGTCAGACACAATTTTATGTGATTGAATTTAAATGTCTTTAA	lcl|NC_000913.3_cdsid_NP_417376.1 [gene=yqfB] [protein=UPF0267 family protein] [protein_id=NP_417376.1] [location=complement(3043312..3043623)]	312	FAILED
ATGGGTAAACTAACGCTGCTGTTGCTGGCTATTCTGGTCTGGCTACAGTATTCGCTGTGGTTCGGTAAGAACGGTATACATGACTATACCCGCGTCAATGATGATGTGGCGGCACAGCAAGCTACAAACGCGAAACTTAAAGCGCGAAACGATCAACTTTTTGCCGAAATTGACGATCTCAATGGCGGCCAGGAGGCGCTCGAAGAGCGTGCGCGTAATGAACTCAGCATGACCAGGCCGGGCGAAACTTTTTATCGTCTGGTGCCTGACGCGTCGAAGCGCGCACAGTCTGCGGGGCAAAACAATCGATAA	lcl|NC_000913.3_cdsid_NP_417228.1 [gene=ftsB] [protein=cell division protein] [protein_id=NP_417228.1] [location=complement(2872509..2872820)]	312	ATGGGTAAACTAACGCTGCTGTTGCTGGCTATTCTGGTCTGGCTACA	47	CGCGCACAGTCTGCGGGGCAAAACAATCGA	30	77	69.923	68.51	GCAGCGAATTCGCCACCATGGGTAAACTAACGCTGCTGTTGCTGGCTATTCTGGTCTGGCTACA	GCAGCGAATTCGCCACCATGGGTAAACTAACGCTGCTGTTGCTGGCTATTCTGGTCTGGCTACAAACACGTCTCGGCGATTTCCTGGCTCTTCGATC	GCAGCGAATTCGCCACCATGGGTAAACTAACGCTGCTGTTGCTGGCTATTCTGGTCTGGCTACAAACACGTCTCGGCGATTTCCTGGCTCTTCGATCCGCGCACAGTCTGCGGGGCAAAACAATCGA	GCAGCGAATTCGCCACCATGGGTAAACTAACGCTGCTGTTGCTGGCTATTCTGGTCTGGCTACAAACACGTCTCGGCGATTTCCTGGCTCTTCGATCCGCGCACAGTCTGCGGGGCAAAACAATCGACGCCGCCGCCGCCGC	GCAGCGAATTCGCCACCATGGGTAAACTAACGCTGCTGTTGCTGGCTATTCTGGTCTGGCTACAAACACGTCTCGGCGATTTCCTGGCTCTTCGATCCGCGCACAGTCTGCGGGGCAAAACAATCGACGTCGCCGCCGCCGCCGC
ATGTACGCGGTTTTCCAAAGTGGTGGTAAACAACACCGAGTAAGCGAAGGTCAGACCGTTCGCCTGGAAAAGCTGGACATCGCAACTGGCGAAACTGTTGAGTTCGCTGAAGTGCTGATGATCGCAAACGGTGAAGAAGTCAAAATCGGCGTTCCTTTCGTTGATGGCGGCGTAATCAAAGCTGAAGTTGTTGCTCACGGTCGTGGCGAGAAAGTTAAAATCGTTAAGTTTCGTCGTCGTAAACACTATCGTAAGCAGCAGGGCCATCGTCAGTGGTTCACTGATGTGAAAATTACTGGCATCAGCGCCTAA	lcl|NC_000913.3_cdsid_NP_417653.1 [gene=rplU] [protein=50S ribosomal subunit protein L21] [protein_id=NP_417653.1] [location=complement(3333140..3333451)]	312	ATGTACGCGGTTTTCCAAAGTGGTGGTAAACAACACCGA	39	AGTGGTTCACTGATGTGAAAATTACTGGCATCAGCGCC	38	77	66.9465	66.1573	GCAGCGAATTCGCCACCATGTACGCGGTTTTCCAAAGTGGTGGTAAACAACACCGA	GCAGCGAATTCGCCACCATGTACGCGGTTTTCCAAAGTGGTGGTAAACAACACCGAAACACGTCTCGGCGATTTCCTGGCTCTTCGATC	GCAGCGAATTCGCCACCATGTACGCGGTTTTCCAAAGTGGTGGTAAACAACACCGAAACACGTCTCGGCGATTTCCTGGCTCTTCGATCAGTGGTTCACTGATGTGAAAATTACTGGCATCAGCGCC	GCAGCGAATTCGCCACCATGTACGCGGTTTTCCAAAGTGGTGGTAAACAACACCGAAACACGTCTCGGCGATTTCCTGGCTCTTCGATCAGTGGTTCACTGATGTGAAAATTACTGGCATCAGCGCCCGCCGCCGCCGCCGC	GCAGCGAATTCGCCACCATGTACGCGGTTTTCCAAAGTGGTGGTAAACAACACCGAAACACGTCTCGGCGATTTCCTGGCTCTTCGATCAGTGGTTCACTGATGTGAAAATTACTGGCATCAGCGCCACTCGCCGCCGCCGCCGC
ATGAATGGCACTATTTATCAGCGGATAGAAGACAATGCGCATTTCAGGGAGTTAGTCGAAAAACGGCAACGGTTTGCCACCATCCTGTCGATTATTATGCTGGCAGTTTATATCGGCTTTATTTTACTGATCGCCTTCGCGCCCGGCTGGCTGGGCACGCCGCTGAATCCGAACACCAGCGTCACACGCGGTATTCCAATTGGTGTTGGAGTGATTGTGATCTCCTTTGTTCTCACCGGTATCTACATCTGGCGGGCGAACGGCGAATTCGACCGTCTTAATAATGAAGTCCTGCATGAGGTACAAGCATCATGA	lcl|NC_000913.3_cdsid_NP_418492.1 [gene=yjcH] [protein=DUF485 family inner membrane protein] [protein_id=NP_418492.1] [location=complement(4284899..4285213)]	315	ATGAATGGCACTATTTATCAGCGGATAGAAGACAATGCGCATTTCA	46	TAATGAAGTCCTGCATGAGGTACAAGCATCA	31	77	65.7123	59.8442	GCAGCGAATTCGCCACCATGAATGGCACTATTTATCAGCGGATAGAAGACAATGCGCATTTCA	GCAGCGAATTCGCCACCATGAATGGCACTATTTATCAGCGGATAGAAGACAATGCGCATTTCAAACACGTCTCGGCGATTTCCTGGCTCTTCGATC	GCAGCGAATTCGCCACCATGAATGGCACTATTTATCAGCGGATAGAAGACAATGCGCATTTCAAACACGTCTCGGCGATTTCCTGGCTCTTCGATCTAATGAAGTCCTGCATGAGGTACAAGCATCA	GCAGCGAATTCGCCACCATGAATGGCACTATTTATCAGCGGATAGAAGACAATGCGCATTTCAAACACGTCTCGGCGATTTCCTGGCTCTTCGATCTAATGAAGTCCTGCATGAGGTACAAGCATCACGCCGCCGCCGCCGC	GCAGCGAATTCGCCACCATGAATGGCACTATTTATCAGCGGATAGAAGACAATGCGCATTTCAAACACGTCTCGGCGATTTCCTGGCTCTTCGATCTAATGAAGTCCTGCATGAGGTACAAGCATCACTCCGCCGCCGCCGCCGC
ATGGATGACACCAGCCGGGACCCGGCAATAACCGAAGATGAAATCAGGGCGCTGCAATTTTCTGCCGGGGATGTAGCGGAAATAGAGCAGACGATTCTCTCTTTTGTCGATGCCTGCCACACCCGTAAAGTGGCGATGGTGGTGGGTAGCACCATTAACACCCTCAAAGATCGCGATGGTAAACGGTGGGGAAACCTGCCGGATATTTATTGCGCTTATCTTATCCGATGTCTGGTTTTTCGCGGGGAATTAGTGGGATACGGCGATTTGTTTCGTATGCGCTATAGCGAAATTAAGCGACCGGTTACCTTATGA	lcl|NC_000913.3_cdsid_NP_418581.1 [gene=yjeN] [protein=uncharacterized protein] [protein_id=NP_418581.1] [location=4385393..4385707]	315	ATGGATGACACCAGCCGGGACCCGGCAATAAC	32	TTGTTTCGTATGCGCTATAGCGAAATTAAGCGACCGGTTACCTTA	45	77	67.9561	66.5385	GCAGCGAATTCGCCACCATGGATGACACCAGCCGGGACCCGGCAATAAC	GCAGCGAATTCGCCACCATGGATGACACCAGCCGGGACCCGGCAATAACAACACGTCTCGGCGATTTCCTGGCTCTTCGATC	GCAGCGAATTCGCCACCATGGATGACACCAGCCGGGACCCGGCAATAACAACACGTCTCGGCGATTTCCTGGCTCTTCGATCTTGTTTCGTATGCGCTATAGCGAAATTAAGCGACCGGTTACCTTA	GCAGCGAATTCGCCACCATGGATGACACCAGCCGGGACCCGGCAATAACAACACGTCTCGGCGATTTCCTGGCTCTTCGATCTTGTTTCGTATGCGCTATAGCGAAATTAAGCGACCGGTTACCTTACGCCGCCGCCGCCGC	GCAGCGAATTCGCCACCATGGATGACACCAGCCGGGACCCGGCAATAACAACACGTCTCGGCGATTTCCTGGCTCTTCGATCTTGTTTCGTATGCGCTATAGCGAAATTAAGCGACCGGTTACCTTATCTCGCCGCCGCCGCCGC
ATGCTTACCGTAATCGCAGAAATCCGTACTCGTCCTGGTCAACATCACCGTCAGGCGGTATTGGATCAGTTTGCTAAAATCGTTCCAACCGTACTGAAAGAAGAAGGTTGCCACGGCTATGCGCCAATGGTGGATTGCGCAGCTGGCGTGAGTTTCCAGTCTATGGCACCGGATTCTATCGTGATGATTGAGCAGTGGGAAAGCATCGCGCATCTTGAAGCGCATCTGCAAACCCCGCACATGAAGGCGTATAGCGAAGCCGTAAAAGGTGACGTGCTGGAGATGAATATCCGTATTCTGCAGCCAGGGATTTAA	lcl|NC_000913.3_cdsid_NP_417501.1 [gene=ygiN] [protein=quinol monooxygenase] [protein_id=NP_417501.1] [location=3173142..3173456]	315	ATGCTTACCGTAATCGCAGAAATCCGTACTCGTCCTGGT	39	TGCTGGAGATGAATATCCGTATTCTGCAGCCAGGGATT	38	77	66.8791	65.7544	GCAGCGAATTCGCCACCATGCTTACCGTAATCGCAGAAATCCGTACTCGTCCTGGT	GCAGCGAATTCGCCACCATGCTTACCGTAATCGCAGAAATCCGTACTCGTCCTGGTAACACGTCTCGGCGATTTCCTGGCTCTTCGATC	GCAGCGAATTCGCCACCATGCTTACCGTAATCGCAGAAATCCGTACTCGTCCTGGTAACACGTCTCGGCGATTTCCTGGCTCTTCGATCTGCTGGAGATGAATATCCGTATTCTGCAGCCAGGGATT	GCAGCGAATTCGCCACCATGCTTACCGTAATCGCAGAAATCCGTACTCGTCCTGGTAACACGTCTCGGCGATTTCCTGGCTCTTCGATCTGCTGGAGATGAATATCCGTATTCTGCAGCCAGGGATTCGCCGCCGCCGCCGC	GCAGCGAATTCGCCACCATGCTTACCGTAATCGCAGAAATCCGTACTCGTCCTGGTAACACGTCTCGGCGATTTCCTGGCTCTTCGATCTGCTGGAGATGAATATCCGTATTCTGCAGCCAGGGATTAACCGCCGCCGCCGCCGC
ATGATCCGCAAAGCCTTTGTCATGCAGGTAAACCCCGACGCCCACGAAGAGTATCAGCGTCGGCATAATCCCATCTGGCCAGAACTGGAAGCAGTGCTGAAATCTCACGGTGCGCATAACTACGCCATCTATCTCGACAAAGCGCGTAATCTGCTGTTTGCCATGGTAGAGATTGAATCTGAAGAACGCTGGAATGCGGTTGCCAGCACTGATGTTTGCCAACGTTGGTGGAAATATATGACCGATGTTATGCCCGCTAACCCGGATAACAGCCCGGTGAGTAGCGAGCTGCAAGAAGTGTTTTACCTGCCGTAA	lcl|NC_000913.3_cdsid_NP_418337.1 [gene=rhaM] [protein=L-rhamnose mutarotase] [protein_id=NP_418337.1] [location=complement(4093124..4093438)]	315	ATGATCCGCAAAGCCTTTGTCATGCAGGTAAACCCCGACG	40	GGTGAGTAGCGAGCTGCAAGAAGTGTTTTACCTGCCG	37	77	69.3675	67.5413	GCAGCGAATTCGCCACCATGATCCGCAAAGCCTTTGTCATGCAGGTAAACCCCGACG	GCAGCGAATTCGCCACCATGATCCGCAAAGCCTTTGTCATGCAGGTAAACCCCGACGAACACGTCTCGGCGATTTCCTGGCTCTTCGATC	GCAGCGAATTCGCCACCATGATCCGCAAAGCCTTTGTCATGCAGGTAAACCCCGACGAACACGTCTCGGCGATTTCCTGGCTCTTCGATCGGTGAGTAGCGAGCTGCAAGAAGTGTTTTACCTGCCG	GCAGCGAATTCGCCACCATGATCCGCAAAGCCTTTGTCATGCAGGTAAACCCCGACGAACACGTCTCGGCGATTTCCTGGCTCTTCGATCGGTGAGTAGCGAGCTGCAAGAAGTGTTTTACCTGCCGCGCCGCCGCCGCCGC	GCAGCGAATTCGCCACCATGATCCGCAAAGCCTTTGTCATGCAGGTAAACCCCGACGAACACGTCTCGGCGATTTCCTGGCTCTTCGATCGGTGAGTAGCGAGCTGCAAGAAGTGTTTTACCTGCCGAAGCGCCGCCGCCGCCGC
ATGTTTAAAAAAGGCTTACTTGCTCTGGCACTGGTGTTTTCACTGCCCGTTTTCGCCGCTGAACACTGGATCGATGTTCGTGTTCCAGAGCAGTATCAGCAAGAGCACGTTCAGGGGGCCATCAATATTCCCCTGAAGGAAGTGAAAGAGCGCATTGCCACCGCCGTTCCGGATAAAAACGACACCGTGAAAGTGTATTGCAATGCCGGACGCCAGTCAGGGCAAGCAAAAGAGATCCTTAGCGAGATGGGATATACCCACGTTGAGAACGCCGGTGGCCTGAAAGACATCGCAATGCCGAAGGTCAAAGGTTAA	lcl|NC_000913.3_cdsid_NP_415824.1 [gene=pspE] [protein=thiosulfate:cyanide sulfurtransferase (rhodanese)] [protein_id=NP_415824.1] [location=1369689..1370003]	315	ATGTTTAAAAAAGGCTTACTTGCTCTGGCACTGGTGTTTTCACT	44	CTGAAAGACATCGCAATGCCGAAGGTCAAAGGT	33	77	65.3795	64.2561	GCAGCGAATTCGCCACCATGTTTAAAAAAGGCTTACTTGCTCTGGCACTGGTGTTTTCACT	GCAGCGAATTCGCCACCATGTTTAAAAAAGGCTTACTTGCTCTGGCACTGGTGTTTTCACTAACACGTCTCGGCGATTTCCTGGCTCTTCGATC	GCAGCGAATTCGCCACCATGTTTAAAAAAGGCTTACTTGCTCTGGCACTGGTGTTTTCACTAACACGTCTCGGCGATTTCCTGGCTCTTCGATCCTGAAAGACATCGCAATGCCGAAGGTCAAAGGT	GCAGCGAATTCGCCACCATGTTTAAAAAAGGCTTACTTGCTCTGGCACTGGTGTTTTCACTAACACGTCTCGGCGATTTCCTGGCTCTTCGATCCTGAAAGACATCGCAATGCCGAAGGTCAAAGGTCGCCGCCGCCGCCGC	GCAGCGAATTCGCCACCATGTTTAAAAAAGGCTTACTTGCTCTGGCACTGGTGTTTTCACTAACACGTCTCGGCGATTTCCTGGCTCTTCGATCCTGAAAGACATCGCAATGCCGAAGGTCAAAGGTATGCGCCGCCGCCGCCGC
ATGAGTGCGCGCATGTTTGTCTTATGCTGCATCTGGTTTATTGTGGCGTTCCTCTGGATAACCATCACTTCCGCGCTGGACAAAGAGTGGATGATTGATGGACGCGGGATTAACAACGTCTGCGATGTGTTGATGTATCTCGAAGAAGACGATACCCGTGATGTTGGTGTGATAATGACGTTACCGCTCTTTTTCCCTTTTCTCTGGTTCGCTTTGTGGCGAAAAAAACGCGGCTGGTTTATGTACGCCACCGCGCTGGCTATTTTCGGCTACTGGCTGTGGCAGTTTTTTCTGCGCTATCAGTTTTGTTTGTGA	lcl|NC_000913.3_cdsid_NP_418582.1 [gene=yjeO] [protein=inner membrane protein] [protein_id=NP_418582.1] [location=4385704..4386018]	315	ATGAGTGCGCGCATGTTTGTCTTATGCTGCATCTGGTTTATT	42	TGTGGCAGTTTTTTCTGCGCTATCAGTTTTGTTTG	35	77	66.9531	62.5271	GCAGCGAATTCGCCACCATGAGTGCGCGCATGTTTGTCTTATGCTGCATCTGGTTTATT	GCAGCGAATTCGCCACCATGAGTGCGCGCATGTTTGTCTTATGCTGCATCTGGTTTATTAACACGTCTCGGCGATTTCCTGGCTCTTCGATC	GCAGCGAATTCGCCACCATGAGTGCGCGCATGTTTGTCTTATGCTGCATCTGGTTTATTAACACGTCTCGGCGATTTCCTGGCTCTTCGATCTGTGGCAGTTTTTTCTGCGCTATCAGTTTTGTTTG	GCAGCGAATTCGCCACCATGAGTGCGCGCATGTTTGTCTTATGCTGCATCTGGTTTATTAACACGTCTCGGCGATTTCCTGGCTCTTCGATCTGTGGCAGTTTTTTCTGCGCTATCAGTTTTGTTTGCGCCGCCGCCGCCGC	GCAGCGAATTCGCCACCATGAGTGCGCGCATGTTTGTCTTATGCTGCATCTGGTTTATTAACACGTCTCGGCGATTTCCTGGCTCTTCGATCTGTGGCAGTTTTTTCTGCGCTATCAGTTTTGTTTGCAACGCCGCCGCCGCCGC
ATGACCAACCGTCTGGTGTTGTCCGGCACCGTGTGCAGGGCTCCCCTTCGAAAGGTCAGTCCATCAGGAATTCCTCACTGCCAGTTCGTGCTTGAGCATCGTTCTGTGCAGGAGGAAGCCGGCTTTCACCGGCAGGCGTGGTGTCAAATGCCCGTTATTGTTAGCGGACACGAAAACCAGGCCATTACTCACAGTATAACGGTCGGCAGTCGCATAACCGTTCAGGGGTTCATTTCATGCCACAAGGCAAAGAACGGACTGAGCAAAATGGTTTTGCATGCCGAGCAGATTGAATTGATAGATTCTGGAGACTAG	lcl|NC_000913.3_cdsid_NP_418622.1 [gene=priB] [protein=primosomal protein N] [protein_id=NP_418622.1] [location=4425520..4425834]	315	ATGACCAACCGTCTGGTGTTGTCCGGCACCGT	32	ATGGTTTTGCATGCCGAGCAGATTGAATTGATAGATTCTGGAGAC	45	77	69.2152	66.0586	GCAGCGAATTCGCCACCATGACCAACCGTCTGGTGTTGTCCGGCACCGT	GCAGCGAATTCGCCACCATGACCAACCGTCTGGTGTTGTCCGGCACCGTAACACGTCTCGGCGATTTCCTGGCTCTTCGATC	GCAGCGAATTCGCCACCATGACCAACCGTCTGGTGTTGTCCGGCACCGTAACACGTCTCGGCGATTTCCTGGCTCTTCGATCATGGTTTTGCATGCCGAGCAGATTGAATTGATAGATTCTGGAGAC	GCAGCGAATTCGCCACCATGACCAACCGTCTGGTGTTGTCCGGCACCGTAACACGTCTCGGCGATTTCCTGGCTCTTCGATCATGGTTTTGCATGCCGAGCAGATTGAATTGATAGATTCTGGAGACCGCCGCCGCCGCCGC	GCAGCGAATTCGCCACCATGACCAACCGTCTGGTGTTGTCCGGCACCGTAACACGTCTCGGCGATTTCCTGGCTCTTCGATCATGGTTTTGCATGCCGAGCAGATTGAATTGATAGATTCTGGAGACACTCGCCGCCGCCGCCGC
ATGTCAGCGATACAGGGGATTGAAGGGGTTATCAGCCAGTTACAGGCTACGGCGATGAGTGCGCGTGCGCAGGAATCACTGCCGCAACCGACCATTAGTTTTGCCGGGCAGCTGCACGCCGCGCTCGATCGCATTAGTGATACACAAACAGCTGCCCGCACGCAGGCAGAAAAATTCACTCTCGGTGAACCCGGCGTGGCGTTAAACGATGTGATGACCGATATGCAAAAAGCCTCAGTTTCTATGCAAATGGGGATTCAGGTGCGTAATAAGCTGGTGGCGGCGTATCAGGAAGTGATGAGCATGCAGGTGTAG	lcl|NC_000913.3_cdsid_NP_416447.1 [gene=fliE] [protein=flagellar basal-body component] [protein_id=NP_416447.1] [location=complement(2012700..2013014)]	315	ATGTCAGCGATACAGGGGATTGAAGGGGTTATCAGCCAGTTACA	44	GCGGCGTATCAGGAAGTGATGAGCATGCAGGTG	33	77	67.9041	67.1096	GCAGCGAATTCGCCACCATGTCAGCGATACAGGGGATTGAAGGGGTTATCAGCCAGTTACA	GCAGCGAATTCGCCACCATGTCAGCGATACAGGGGATTGAAGGGGTTATCAGCCAGTTACAAACACGTCTCGGCGATTTCCTGGCTCTTCGATC	GCAGCGAATTCGCCACCATGTCAGCGATACAGGGGATTGAAGGGGTTATCAGCCAGTTACAAACACGTCTCGGCGATTTCCTGGCTCTTCGATCGCGGCGTATCAGGAAGTGATGAGCATGCAGGTG	GCAGCGAATTCGCCACCATGTCAGCGATACAGGGGATTGAAGGGGTTATCAGCCAGTTACAAACACGTCTCGGCGATTTCCTGGCTCTTCGATCGCGGCGTATCAGGAAGTGATGAGCATGCAGGTGCGCCGCCGCCGCCGC	GCAGCGAATTCGCCACCATGTCAGCGATACAGGGGATTGAAGGGGTTATCAGCCAGTTACAAACACGTCTCGGCGATTTCCTGGCTCTTCGATCGCGGCGTATCAGGAAGTGATGAGCATGCAGGTGTGGCGCCGCCGCCGCCGC
ATGGCAGCGAAAATCCGTCGTGATGACGAAGTTATCGTGTTAACCGGTAAAGATAAAGGTAAACGCGGTAAAGTTAAGAATGTCCTGTCTTCCGGCAAGGTCATTGTTGAAGGTATCAACCTGGTTAAGAAACATCAGAAGCCGGTTCCGGCCCTGAACCAACCGGGTGGCATCGTTGAAAAAGAAGCCGCTATTCAGGTTTCCAACGTAGCAATCTTCAATGCGGCAACCGGCAAGGCTGACCGTGTAGGCTTTAGATTCGAAGACGGTAAAAAAGTCCGTTTCTTCAAGTCTAACAGCGAAACTATCAAGTAA	lcl|NC_000913.3_cdsid_NP_417768.1 [gene=rplX] [protein=50S ribosomal subunit protein L24] [protein_id=NP_417768.1] [location=complement(3447453..3447767)]	315	ATGGCAGCGAAAATCCGTCGTGATGACGAAGTTATC	36	AAAAAGTCCGTTTCTTCAAGTCTAACAGCGAAACTATCAAG	41	77	65.0358	62.0938	GCAGCGAATTCGCCACCATGGCAGCGAAAATCCGTCGTGATGACGAAGTTATC	GCAGCGAATTCGCCACCATGGCAGCGAAAATCCGTCGTGATGACGAAGTTATCAACACGTCTCGGCGATTTCCTGGCTCTTCGATC	GCAGCGAATTCGCCACCATGGCAGCGAAAATCCGTCGTGATGACGAAGTTATCAACACGTCTCGGCGATTTCCTGGCTCTTCGATCAAAAAGTCCGTTTCTTCAAGTCTAACAGCGAAACTATCAAG	GCAGCGAATTCGCCACCATGGCAGCGAAAATCCGTCGTGATGACGAAGTTATCAACACGTCTCGGCGATTTCCTGGCTCTTCGATCAAAAAGTCCGTTTCTTCAAGTCTAACAGCGAAACTATCAAGCGCCGCCGCCGCCGC	GCAGCGAATTCGCCACCATGGCAGCGAAAATCCGTCGTGATGACGAAGTTATCAACACGTCTCGGCGATTTCCTGGCTCTTCGATCAAAAAGTCCGTTTCTTCAAGTCTAACAGCGAAACTATCAAGGTGCGCCGCCGCCGCCGC
ATGCACCTGATAACTCAAAAAGCATTGAAAGATGCTGCGGAAAAATACCCGCAACATAAAACGGAGTTGGTGGCTCTGGGGAACACGATTGCTAAGGGATATTTCAAAAAACCTGAGTCATTAAAAGCAGTATTCCCATCTCTGGATAACTTCAAATATCTGGATAAGCATTATGTTTTCAATGTTGGGGGCAATGAATTACGTGTTGTAGCAATGGTCTTTTTTGAATCGCAAAAGTGCTACATACGTGAAGTTATGACGCATAAAGAATACGATTTCTTTACCGCTGTTCATCGTACTAAGGGGAAAAAATGA	lcl|NC_000913.3_cdsid_NP_417554.1 [gene=higB] [protein=mRNA interferase toxin of the HigB-HigA toxin-antitoxin system] [protein_id=NP_417554.1] [location=complement(3234141..3234455)]	315	ATGCACCTGATAACTCAAAAAGCATTGAAAGATGCTGCGGAAAAATA	47	ACCGCTGTTCATCGTACTAAGGGGAAAAAA	30	77	65.3291	60.3597	GCAGCGAATTCGCCACCATGCACCTGATAACTCAAAAAGCATTGAAAGATGCTGCGGAAAAATA	GCAGCGAATTCGCCACCATGCACCTGATAACTCAAAAAGCATTGAAAGATGCTGCGGAAAAATAAACACGTCTCGGCGATTTCCTGGCTCTTCGATC	GCAGCGAATTCGCCACCATGCACCTGATAACTCAAAAAGCATTGAAAGATGCTGCGGAAAAATAAACACGTCTCGGCGATTTCCTGGCTCTTCGATCACCGCTGTTCATCGTACTAAGGGGAAAAAA	GCAGCGAATTCGCCACCATGCACCTGATAACTCAAAAAGCATTGAAAGATGCTGCGGAAAAATAAACACGTCTCGGCGATTTCCTGGCTCTTCGATCACCGCTGTTCATCGTACTAAGGGGAAAAAACGCCGCCGCCGCCGC	GCAGCGAATTCGCCACCATGCACCTGATAACTCAAAAAGCATTGAAAGATGCTGCGGAAAAATAAACACGTCTCGGCGATTTCCTGGCTCTTCGATCACCGCTGTTCATCGTACTAAGGGGAAAAAACTTCGCCGCCGCCGCCGC
ATGATCGTGCAAAAAGAGCTGGTTGCTATTTACGATTATGAGGTCCCTGTACCTGAAGATCCGTTTTCCTTCAGACTTGAGATCCATAAATGCTCTGAATTATTTACAGGTTCCGTCTATCGACTGGAGCGATTCCGGCTACGTCCAACATTTCATCAACGTGATCGAGAAGATGCTGACCCGCTAATAAATGATGCGTTGATTTATATAAGAGATGAGTGTATTGATGAGCGGAAATTACGAGGTGAATCACCTGAAACTGTAATAGCAATTTTTAATCGTGAACTACAGAATATATTCAACCAAGAAATAGAATAA	lcl|NC_000913.3_cdsid_YP_588459.1 [gene=yehK] [protein=uncharacterized protein] [protein_id=YP_588459.1] [location=2203972..2204289]	318	FAILED
ATGTCCTGGATTATCTTAGTTATTGCTGGTCTGCTGGAAGTGGTATGGGCCGTTGGCCTGAAATATACCCACGGCTTTAGTCGTTTGACGCCGAGTGTTATTACTGTGACGGCGATGATTGTCAGTATGGCGCTACTTGCCTGGGCGATGAAATCGTTACCAGTAGGGACGGCTTATGCCGTGTGGACGGGTATTGGCGCAGTCGGCGCGGCCATAACCGGCATTGTGCTGCTCGGTGAGTCCGCTAACCCGATGCGCCTGGCGAGTCTGGCGTTAATCGTATTGGGGATTATTGGTCTGAAACTCAGCACTCACTAA	lcl|NC_000913.3_cdsid_NP_418572.4 [gene=sugE] [protein=multidrug efflux system protein] [protein_id=NP_418572.4] [location=4376875..4377192]	318	ATGTCCTGGATTATCTTAGTTATTGCTGGTCTGCTGGAAGTGGTAT	46	GGGGATTATTGGTCTGAAACTCAGCACTCAC	31	77	65.3219	60.8559	GCAGCGAATTCGCCACCATGTCCTGGATTATCTTAGTTATTGCTGGTCTGCTGGAAGTGGTAT	GCAGCGAATTCGCCACCATGTCCTGGATTATCTTAGTTATTGCTGGTCTGCTGGAAGTGGTATAACACGTCTCGGCGATTTCCTGGCTCTTCGATC	GCAGCGAATTCGCCACCATGTCCTGGATTATCTTAGTTATTGCTGGTCTGCTGGAAGTGGTATAACACGTCTCGGCGATTTCCTGGCTCTTCGATCGGGGATTATTGGTCTGAAACTCAGCACTCAC	GCAGCGAATTCGCCACCATGTCCTGGATTATCTTAGTTATTGCTGGTCTGCTGGAAGTGGTATAACACGTCTCGGCGATTTCCTGGCTCTTCGATCGGGGATTATTGGTCTGAAACTCAGCACTCACCGCCGCCGCCGCCGC	GCAGCGAATTCGCCACCATGTCCTGGATTATCTTAGTTATTGCTGGTCTGCTGGAAGTGGTATAACACGTCTCGGCGATTTCCTGGCTCTTCGATCGGGGATTATTGGTCTGAAACTCAGCACTCACGCTCGCCGCCGCCGCCGC
ATGAGCAACACCACATGGGGCCTGCAGCGAGATATCACGCCGCGCCTGGGAGCACGTCTGGTGCAGGAGGGCAACCAGCTGCACTATCTGGCTGACCGGGCCAGTATCACCGGTAAGTTTAGTGACGCCGAATGTCCTAAGCTGGATGTGGTATTTCCACATTTTATCAGCCAGATAGAGTCGATGCTGACCACTGGTGAACTGAATCCCCGCCATGCCCAATGCGTCACCCTGTACCACAACGGTTTTACCTGCGAAGCCGATACTCTTGGTAGTTGCGGCTACGTATACATCGCTGTTTACCCCACTCAACGCTAA	lcl|NC_000913.3_cdsid_NP_417132.1 [gene=yfjZ] [protein=CP4-57 prophage; antitoxin of the YpjF-YfjZ toxin-antitoxin system] [protein_id=NP_417132.1] [location=2777115..2777432]	318	ATGAGCAACACCACATGGGGCCTGCAGCGAGATATCA	37	TTGCGGCTACGTATACATCGCTGTTTACCCCACTCAACGC	40	77	69.105	68.8784	GCAGCGAATTCGCCACCATGAGCAACACCACATGGGGCCTGCAGCGAGATATCA	GCAGCGAATTCGCCACCATGAGCAACACCACATGGGGCCTGCAGCGAGATATCAAACACGTCTCGGCGATTTCCTGGCTCTTCGATC	GCAGCGAATTCGCCACCATGAGCAACACCACATGGGGCCTGCAGCGAGATATCAAACACGTCTCGGCGATTTCCTGGCTCTTCGATCTTGCGGCTACGTATACATCGCTGTTTACCCCACTCAACGC	GCAGCGAATTCGCCACCATGAGCAACACCACATGGGGCCTGCAGCGAGATATCAAACACGTCTCGGCGATTTCCTGGCTCTTCGATCTTGCGGCTACGTATACATCGCTGTTTACCCCACTCAACGCCGCCGCCGCCGCCGC	GCAGCGAATTCGCCACCATGAGCAACACCACATGGGGCCTGCAGCGAGATATCAAACACGTCTCGGCGATTTCCTGGCTCTTCGATCTTGCGGCTACGTATACATCGCTGTTTACCCCACTCAACGCAAACGCCGCCGCCGCCGC
ATGATGATACGTGAGCGGATAGAAGAAAAATTAAGGGCGGCGTTCCAACCCGTATTCCTCGAAGTAGTGGATGAAAGCTATCGTCACAATGTCCCAGCCGGCTCTGAAAGCCATTTTAAAGTTGTGCTGGTCAGCGATCGTTTTACGGGTGAACGTTTTCTGAATCGTCATCGAATGATTTACAGTACTTTAGCGGAGGAACTCTCTACTACCGTTCATGCGCTGGCTCTGCATACTTACACTATTAAGGAGTGGGAAGGGTTGCAGGACACCGTCTTTGCCTCTCCTCCCTGTCGTGGAGCAGGAAGCATCGCGTAA	lcl|NC_000913.3_cdsid_NP_414969.4 [gene=bolA] [protein=stationary-phase morphogene, transcriptional repressor for mreB; also regulator for dacA, dacC, and ampC] [protein_id=NP_414969.4] [location=454472..454789]	318	ATGATGATACGTGAGCGGATAGAAGAAAAATTAAGGGCGGCGTTCCAA	48	CTCCCTGTCGTGGAGCAGGAAGCATCGCG	29	77	68.107	67.5388	GCAGCGAATTCGCCACCATGATGATACGTGAGCGGATAGAAGAAAAATTAAGGGCGGCGTTCCAA	GCAGCGAATTCGCCACCATGATGATACGTGAGCGGATAGAAGAAAAATTAAGGGCGGCGTTCCAAAACACGTCTCGGCGATTTCCTGGCTCTTCGATC	GCAGCGAATTCGCCACCATGATGATACGTGAGCGGATAGAAGAAAAATTAAGGGCGGCGTTCCAAAACACGTCTCGGCGATTTCCTGGCTCTTCGATCCTCCCTGTCGTGGAGCAGGAAGCATCGCG	GCAGCGAATTCGCCACCATGATGATACGTGAGCGGATAGAAGAAAAATTAAGGGCGGCGTTCCAAAACACGTCTCGGCGATTTCCTGGCTCTTCGATCCTCCCTGTCGTGGAGCAGGAAGCATCGCGCGCCGCCGCCGCCGC	GCAGCGAATTCGCCACCATGATGATACGTGAGCGGATAGAAGAAAAATTAAGGGCGGCGTTCCAAAACACGTCTCGGCGATTTCCTGGCTCTTCGATCCTCCCTGTCGTGGAGCAGGAAGCATCGCGCTGCGCCGCCGCCGCCGC
ATGATTGCCAGCAAATTCGGTATCGGCCAGCAGGTCCGCCATTCCCTGTTAGGTTATCTCGGAGTGGTCGTGGATATCGACCCGGTTTATTCGCTCTCTGAACCGTCGCCTGATGAGCTGGCGGTGAATGACGAGCTTCGCGCCGCTCCGTGGTATCACGTAGTGATGGAGGACGATAACGGCCTACCGGTTCATACCTACCTGGCTGAAGCCCAGCTAAGTAGCGAATTGCAGGATGAACATCCTGAACAGCCATCCATGGATGAGCTGGCGCAGACCATCCGCAAACAACTCCAGGCCCCGCGTCTGCGTAACTAA	lcl|NC_000913.3_cdsid_NP_415486.4 [gene=hspQ] [protein=heat shock protein involved in degradation of mutant DnaA; hemimethylated oriC DNA-binding protein] [protein_id=NP_415486.4] [location=complement(1028404..1028721)]	318	ATGATTGCCAGCAAATTCGGTATCGGCCAGCAGGTCCGCCATT	43	CCGCAAACAACTCCAGGCCCCGCGTCTGCGTAAC	34	77	71.8486	71.4104	GCAGCGAATTCGCCACCATGATTGCCAGCAAATTCGGTATCGGCCAGCAGGTCCGCCATT	GCAGCGAATTCGCCACCATGATTGCCAGCAAATTCGGTATCGGCCAGCAGGTCCGCCATTAACACGTCTCGGCGATTTCCTGGCTCTTCGATC	GCAGCGAATTCGCCACCATGATTGCCAGCAAATTCGGTATCGGCCAGCAGGTCCGCCATTAACACGTCTCGGCGATTTCCTGGCTCTTCGATCCCGCAAACAACTCCAGGCCCCGCGTCTGCGTAAC	GCAGCGAATTCGCCACCATGATTGCCAGCAAATTCGGTATCGGCCAGCAGGTCCGCCATTAACACGTCTCGGCGATTTCCTGGCTCTTCGATCCCGCAAACAACTCCAGGCCCCGCGTCTGCGTAACCGCCGCCGCCGCCGC	GCAGCGAATTCGCCACCATGATTGCCAGCAAATTCGGTATCGGCCAGCAGGTCCGCCATTAACACGTCTCGGCGATTTCCTGGCTCTTCGATCCCGCAAACAACTCCAGGCCCCGCGTCTGCGTAACATCCGCCGCCGCCGCCGC
TTGCAGGGTAAAGCACTCCAGGATTTTGTTATCGACAAAATTGATGACCTCAAAGGTCAGGACATCATCGCCTTAGACGTTCAGGGCAAATCCAGCATCACCGACTGCATGATCATCTGTACGGGTACGTCCAGCCGTCATGTTATGTCCATTGCTGACCACGTTGTGCAGGAGTCTCGCGCAGCGGGCCTGTTACCGCTCGGCGTAGAAGGTGAAAACAGCGCCGACTGGATTGTCGTGGATTTGGGCGATGTGATTGTCCATGTCATGCAGGAAGAGAGCCGTCGCCTGTATGAACTGGAAAAACTCTGGAGTTAA	lcl|NC_000913.3_cdsid_NP_415170.4 [gene=rsfS] [protein=ribosomal silencing factor] [protein_id=NP_415170.4] [location=complement(668719..669036)]	318	TTGCAGGGTAAAGCACTCCAGGATTTTGTTATCGACAAAATTGATGA	47	CGCCTGTATGAACTGGAAAAACTCTGGAGT	30	77	65.6916	60.5952	GCAGCGAATTCGCCACCTTGCAGGGTAAAGCACTCCAGGATTTTGTTATCGACAAAATTGATGA	GCAGCGAATTCGCCACCTTGCAGGGTAAAGCACTCCAGGATTTTGTTATCGACAAAATTGATGAAACACGTCTCGGCGATTTCCTGGCTCTTCGATC	GCAGCGAATTCGCCACCTTGCAGGGTAAAGCACTCCAGGATTTTGTTATCGACAAAATTGATGAAACACGTCTCGGCGATTTCCTGGCTCTTCGATCCGCCTGTATGAACTGGAAAAACTCTGGAGT	GCAGCGAATTCGCCACCTTGCAGGGTAAAGCACTCCAGGATTTTGTTATCGACAAAATTGATGAAACACGTCTCGGCGATTTCCTGGCTCTTCGATCCGCCTGTATGAACTGGAAAAACTCTGGAGTCGCCGCCGCCGCCGC	GCAGCGAATTCGCCACCTTGCAGGGTAAAGCACTCCAGGATTTTGTTATCGACAAAATTGATGAAACACGTCTCGGCGATTTCCTGGCTCTTCGATCCGCCTGTATGAACTGGAAAAACTCTGGAGTAAGCGCCGCCGCCGCCGC
ATGGCTGAATGGAGCGGCGAATATATCAGCCCATACGCTGAGCACGGCAAGAAGAGTGAACAAGTCAAAAAGATTACGGTTTCCATTCCTCTTAAGGTGTTAAAAATCCTCACCGATGAACGCACGCGTCGTCAGGTGAACAACCTGCGTCACGCTACCAACAGCGAGCTGCTGTGCGAAGCGTTTCTGCATGCCTTTACCGGGCAACCTTTGCCGGATGATGCCGATCTGCGTAAAGAGCGCAGCGACGAAATCCCGGAAGCGGCAAAAGAGATCATGCGTGAGATGGGGATTAACCCGGAGACGTGGGAATACTAA	lcl|NC_000913.3_cdsid_NP_418373.1 [gene=metJ] [protein=transcriptional repressor, S-adenosylmethionine-binding] [protein_id=NP_418373.1] [location=complement(4128078..4128395)]	318	ATGGCTGAATGGAGCGGCGAATATATCAGCCCATACGCT	39	TGCGTGAGATGGGGATTAACCCGGAGACGTGGGAATAC	38	77	68.4949	68.3744	GCAGCGAATTCGCCACCATGGCTGAATGGAGCGGCGAATATATCAGCCCATACGCT	GCAGCGAATTCGCCACCATGGCTGAATGGAGCGGCGAATATATCAGCCCATACGCTAACACGTCTCGGCGATTTCCTGGCTCTTCGATC	GCAGCGAATTCGCCACCATGGCTGAATGGAGCGGCGAATATATCAGCCCATACGCTAACACGTCTCGGCGATTTCCTGGCTCTTCGATCTGCGTGAGATGGGGATTAACCCGGAGACGTGGGAATAC	GCAGCGAATTCGCCACCATGGCTGAATGGAGCGGCGAATATATCAGCCCATACGCTAACACGTCTCGGCGATTTCCTGGCTCTTCGATCTGCGTGAGATGGGGATTAACCCGGAGACGTGGGAATACCGCCGCCGCCGCCGC	GCAGCGAATTCGCCACCATGGCTGAATGGAGCGGCGAATATATCAGCCCATACGCTAACACGTCTCGGCGATTTCCTGGCTCTTCGATCTGCGTGAGATGGGGATTAACCCGGAGACGTGGGAATACCAGCGCCGCCGCCGCCGC
ATGAGCAACCCTACCAGGGGCCTGCAGCGGGAGATTACACTGCGCCTGGGAGCCCGTCTGGTGCAGGAAGGCAACCGACTGCATTATCTGGCTGACCGGGCCAGCATCACCGGCAAGTTCAGTGACATCGAATGCCGGAAGCTGGATGAAACATTCCCGCACTTTATCCTCCAGATGGAATCGATGCTGACCACCGGTGAACTCAGCCCCCACCATGCCCACTGCGTTACCCTGTACCACAACGATTTAACCTGCGAAGCCGACACCCTTGGCAGTTGCGGCTACGTATACATCGCCATTTACCCCACTCAGCGTTAA	lcl|NC_000913.3_cdsid_NP_414780.1 [gene=yafW] [protein=CP4-6 prophage; antitoxin of the YkfI-YafW toxin-antitoxin system] [protein_id=NP_414780.1] [location=complement(263690..264007)]	318	ATGAGCAACCCTACCAGGGGCCTGCAGCGGGAGATTA	37	TTGCGGCTACGTATACATCGCCATTTACCCCACTCAGCGT	40	77	70.8681	69.4399	GCAGCGAATTCGCCACCATGAGCAACCCTACCAGGGGCCTGCAGCGGGAGATTA	GCAGCGAATTCGCCACCATGAGCAACCCTACCAGGGGCCTGCAGCGGGAGATTAAACACGTCTCGGCGATTTCCTGGCTCTTCGATC	GCAGCGAATTCGCCACCATGAGCAACCCTACCAGGGGCCTGCAGCGGGAGATTAAACACGTCTCGGCGATTTCCTGGCTCTTCGATCTTGCGGCTACGTATACATCGCCATTTACCCCACTCAGCGT	GCAGCGAATTCGCCACCATGAGCAACCCTACCAGGGGCCTGCAGCGGGAGATTAAACACGTCTCGGCGATTTCCTGGCTCTTCGATCTTGCGGCTACGTATACATCGCCATTTACCCCACTCAGCGTCGCCGCCGCCGCCGC	GCAGCGAATTCGCCACCATGAGCAACCCTACCAGGGGCCTGCAGCGGGAGATTAAACACGTCTCGGCGATTTCCTGGCTCTTCGATCTTGCGGCTACGTATACATCGCCATTTACCCCACTCAGCGTCACCGCCGCCGCCGCCGC
ATGAAAAAGATAGCTGCTATATCATTAATTAGTATTTTTATTATGTCTGGTTGTGCTGTGCATAATGATGAGACAAGTATCGGTAAATTTGGTCTTGCATATAAAAGTAATATTCAGCGTAAACTCGATAACCAATACTACACCGAAGCCGAAGCTTCTTTAGCCAGGGGTAGAATATCTGGTGCAGAAAATATAGTAAAAAATGATGCAACTCATTTCTGTGTTACTCAGGGCAAAAAAATGCAAATAGTTGAGCTGAAGACAGAAGGTGTAGGATTACATGGTGTCGCTCGTCTGACATTCAAATGTGGAGAGTGA	lcl|NC_000913.3_cdsid_NP_416589.2 [gene=yegR] [protein=uncharacterized protein] [protein_id=NP_416589.2] [location=complement(2167989..2168306)]	318	FAILED
ATGGGTAAAACGAACGACTGGCTGGACTTTGATCAACTGGCGGAAGAAAAAGTTCGCGACGCGCTAAAACCGCCATCTATGTATAAAGTGATATTAGTCAATGATGATTACACTCCGATGGAGTTTGTTATTGACGTGTTACAAAAATTCTTTTCTTATGATGTAGAACGTGCAACGCAATTGATGCTCGCTGTTCACTACCAGGGGAAGGCCATTTGCGGAGTCTTTACCGCCGAGGTTGCAGAAACCAAAGTGGCGATGGTGAACAAGTACGCGAGGGAGAATGAGCATCCATTGCTGTGTACGCTAGAAAAAGCCTGA	lcl|NC_000913.3_cdsid_NP_415402.1 [gene=clpS] [protein=regulatory protein for ClpA substrate specificity] [protein_id=NP_415402.1] [location=922913..923233]	321	ATGGGTAAAACGAACGACTGGCTGGACTTTGATCAACT	38	GAGAATGAGCATCCATTGCTGTGTACGCTAGAAAAAGCC	39	77	65.3104	64.9905	GCAGCGAATTCGCCACCATGGGTAAAACGAACGACTGGCTGGACTTTGATCAACT	GCAGCGAATTCGCCACCATGGGTAAAACGAACGACTGGCTGGACTTTGATCAACTAACACGTCTCGGCGATTTCCTGGCTCTTCGATC	GCAGCGAATTCGCCACCATGGGTAAAACGAACGACTGGCTGGACTTTGATCAACTAACACGTCTCGGCGATTTCCTGGCTCTTCGATCGAGAATGAGCATCCATTGCTGTGTACGCTAGAAAAAGCC	GCAGCGAATTCGCCACCATGGGTAAAACGAACGACTGGCTGGACTTTGATCAACTAACACGTCTCGGCGATTTCCTGGCTCTTCGATCGAGAATGAGCATCCATTGCTGTGTACGCTAGAAAAAGCCCGCCGCCGCCGCCGC	GCAGCGAATTCGCCACCATGGGTAAAACGAACGACTGGCTGGACTTTGATCAACTAACACGTCTCGGCGATTTCCTGGCTCTTCGATCGAGAATGAGCATCCATTGCTGTGTACGCTAGAAAAAGCCAGACGCCGCCGCCGCCGC
ATGAATCGAATTTATGCGTGTCCCGTTGCGGATGTGCCGGAGGGTGAGGCTCTCCGGATCGATACCTCGCCCGTCATCGCCCTGTTCAACGTTGGCGGCGAGTTTTATGCCATTAACGATCGTTGCAGCCATGGTAATGCGTCAATGTCAGAAGGGTATCTGGAAGATGACGCCACGGTGGAGTGCCCGCTACACGCCGCCAGTTTTTGCCTGAAAACGGGGAAAGCGTTATGCCTGCCCGCCACCGATCCGCTCACCACTTATCCAGTACACGTTGAAGGTGGTGACATTTTCATCGACTTACCGGAGGCGCAGCCATGA	lcl|NC_000913.3_cdsid_NP_417035.1 [gene=hcaC] [protein=3-phenylpropionate dioxygenase, ferredoxin subunit] [protein_id=NP_417035.1] [location=2670908..2671228]	321	ATGAATCGAATTTATGCGTGTCCCGTTGCGGATGTGCCGGA	41	GGTGACATTTTCATCGACTTACCGGAGGCGCAGCCA	36	77	70.0542	68.658	GCAGCGAATTCGCCACCATGAATCGAATTTATGCGTGTCCCGTTGCGGATGTGCCGGA	GCAGCGAATTCGCCACCATGAATCGAATTTATGCGTGTCCCGTTGCGGATGTGCCGGAAACACGTCTCGGCGATTTCCTGGCTCTTCGATC	GCAGCGAATTCGCCACCATGAATCGAATTTATGCGTGTCCCGTTGCGGATGTGCCGGAAACACGTCTCGGCGATTTCCTGGCTCTTCGATCGGTGACATTTTCATCGACTTACCGGAGGCGCAGCCA	GCAGCGAATTCGCCACCATGAATCGAATTTATGCGTGTCCCGTTGCGGATGTGCCGGAAACACGTCTCGGCGATTTCCTGGCTCTTCGATCGGTGACATTTTCATCGACTTACCGGAGGCGCAGCCACGCCGCCGCCGCCGC	GCAGCGAATTCGCCACCATGAATCGAATTTATGCGTGTCCCGTTGCGGATGTGCCGGAAACACGTCTCGGCGATTTCCTGGCTCTTCGATCGGTGACATTTTCATCGACTTACCGGAGGCGCAGCCACGTCGCCGCCGCCGCCGC
ATGAAAATAACATTACTGGTTACCTTGCTTTTCGGTCTGGTTTTTTTAACCACCGTCGGCGCTGCCGAGAGAACTTTAACCCCACAACAACAGCGTATGACCTCCTGTAATCAGCAGGCGACGGCGCAGGCGTTGAAAGGGGATGCTCGTAAGACCTACATGAGTGATTGCCTGAAGAACAGCAAGTCTGCGCCTGGCGAAAAAAGTTTGACGCCACAGCAGCAAAAGATGCGCGAATGCAATAATCAAGCAACACAACAATCTCTGAAAGGTGATGATCGTAATAAGTTTATGAGTGCCTGCCTCAAGAAAGCCGCCTGA	lcl|NC_000913.3_cdsid_NP_414918.4 [gene=psiF] [protein=PsiF family protein] [protein_id=NP_414918.4] [location=403281..403601]	321	ATGAAAATAACATTACTGGTTACCTTGCTTTTCGGTCTGGTTTTTTTAACCACC	54	GTGCCTGCCTCAAGAAAGCCGCC	23	77	65.5027	62.8744	GCAGCGAATTCGCCACCATGAAAATAACATTACTGGTTACCTTGCTTTTCGGTCTGGTTTTTTTAACCACC	GCAGCGAATTCGCCACCATGAAAATAACATTACTGGTTACCTTGCTTTTCGGTCTGGTTTTTTTAACCACCAACACGTCTCGGCGATTTCCTGGCTCTTCGATC	GCAGCGAATTCGCCACCATGAAAATAACATTACTGGTTACCTTGCTTTTCGGTCTGGTTTTTTTAACCACCAACACGTCTCGGCGATTTCCTGGCTCTTCGATCGTGCCTGCCTCAAGAAAGCCGCC	GCAGCGAATTCGCCACCATGAAAATAACATTACTGGTTACCTTGCTTTTCGGTCTGGTTTTTTTAACCACCAACACGTCTCGGCGATTTCCTGGCTCTTCGATCGTGCCTGCCTCAAGAAAGCCGCCCGCCGCCGCCGCCGC	GCAGCGAATTCGCCACCATGAAAATAACATTACTGGTTACCTTGCTTTTCGGTCTGGTTTTTTTAACCACCAACACGTCTCGGCGATTTCCTGGCTCTTCGATCGTGCCTGCCTCAAGAAAGCCGCCAACCGCCGCCGCCGCCGC
ATGGAAAAGAAACACATTTATCTGTTTTGTTCTGCGGGCATGTCTACCTCTTTACTGGTATCAAAAATGCGCGCACAGGCAGAAAAATATGAAGTTCCGGTCATTATTGAAGCATTTCCGGAAACACTGGCTGGTGAAAAAGGTCAGAATGCCGATGTCGTGTTATTAGGGCCGCAGATTGCTTATATGTTGCCCGAAATCCAGCGTTTGTTACCCAACAAACCGGTTGAAGTAATTGACTCGCTGCTTTATGGCAAAGTCGATGGTTTAGGCGTGCTTAAGGCTGCGGTTGCAGCGATTAAAAAAGCCGCAGCAAATTAA	lcl|NC_000913.3_cdsid_NP_416252.1 [gene=chbB] [protein=N,N'-diacetylchitobiose-specific enzyme IIB component of PTS] [protein_id=NP_416252.1] [location=complement(1821299..1821619)]	321	ATGGAAAAGAAACACATTTATCTGTTTTGTTCTGCGGGCATGTCTAC	47	GTTGCAGCGATTAAAAAAGCCGCAGCAAAT	30	77	65.2801	62.0591	GCAGCGAATTCGCCACCATGGAAAAGAAACACATTTATCTGTTTTGTTCTGCGGGCATGTCTAC	GCAGCGAATTCGCCACCATGGAAAAGAAACACATTTATCTGTTTTGTTCTGCGGGCATGTCTACAACACGTCTCGGCGATTTCCTGGCTCTTCGATC	GCAGCGAATTCGCCACCATGGAAAAGAAACACATTTATCTGTTTTGTTCTGCGGGCATGTCTACAACACGTCTCGGCGATTTCCTGGCTCTTCGATCGTTGCAGCGATTAAAAAAGCCGCAGCAAAT	GCAGCGAATTCGCCACCATGGAAAAGAAACACATTTATCTGTTTTGTTCTGCGGGCATGTCTACAACACGTCTCGGCGATTTCCTGGCTCTTCGATCGTTGCAGCGATTAAAAAAGCCGCAGCAAATCGCCGCCGCCGCCGC	GCAGCGAATTCGCCACCATGGAAAAGAAACACATTTATCTGTTTTGTTCTGCGGGCATGTCTACAACACGTCTCGGCGATTTCCTGGCTCTTCGATCGTTGCAGCGATTAAAAAAGCCGCAGCAAATGGCCGCCGCCGCCGCCGC
GTGTCGGTTGCCCGTTTTTCATGCGGAAAAACAGCGCAATTATCAAAGAAACAGACTGGGTATTACTCTCCAGAAATATTTCCATCTACCGGTAAGGACTGCAACCCGCAGCCCGCTAACTGCCTGAAAGATCAATACGTCTTACGCCATTGCTGCGTGGATGATCGGTCGGGCAAAATGGGTTATTCCGTAAAATTTCTTGTTTTAACAAGGATGGACACGGAAACGGCCTCATTATTCCACTGCAAGCCTTGTTATAGCAAGATGACTTTTACCATTTATCACCCGCTTACTCACAGTTTTTTCACTTCTTGCTGGTGA	lcl|NC_000913.3_cdsid_NP_415603.2 [gene=yceQ] [protein=uncharacterized protein] [protein_id=NP_415603.2] [location=1144502..1144822]	321	GTGTCGGTTGCCCGTTTTTCATGCGGAAAAACAG	34	CATTTATCACCCGCTTACTCACAGTTTTTTCACTTCTTGCTGG	43	77	65.7676	64.7289	GCAGCGAATTCGCCACCGTGTCGGTTGCCCGTTTTTCATGCGGAAAAACAG	GCAGCGAATTCGCCACCGTGTCGGTTGCCCGTTTTTCATGCGGAAAAACAGAACACGTCTCGGCGATTTCCTGGCTCTTCGATC	GCAGCGAATTCGCCACCGTGTCGGTTGCCCGTTTTTCATGCGGAAAAACAGAACACGTCTCGGCGATTTCCTGGCTCTTCGATCCATTTATCACCCGCTTACTCACAGTTTTTTCACTTCTTGCTGG	GCAGCGAATTCGCCACCGTGTCGGTTGCCCGTTTTTCATGCGGAAAAACAGAACACGTCTCGGCGATTTCCTGGCTCTTCGATCCATTTATCACCCGCTTACTCACAGTTTTTTCACTTCTTGCTGGCGCCGCCGCCGCCGC	GCAGCGAATTCGCCACCGTGTCGGTTGCCCGTTTTTCATGCGGAAAAACAGAACACGTCTCGGCGATTTCCTGGCTCTTCGATCCATTTATCACCCGCTTACTCACAGTTTTTTCACTTCTTGCTGGAGACGCCGCCGCCGCCGC
ATGAACGACAGTGAATTTCATCGCCTGGCTGATCAACTCTGGCTGACCATTGAAGAACGCCTGGACGACTGGGATGGCGACAGCGATATCGACTGCGAAATCAACGGCGGCGTACTGACCATTACCTTTGAGAATGGCAGCAAAATCATTATCAACCGCCAGGAGCCGCTGCACCAGGTATGGCTGGCAACCAAACAGGGCGGCTACCATTTTGACCTGAAAGGCGATGAGTGGATTTGTGATCGCAGCGGCGAAACCTTCTGGGATTTGCTGGAACAGGCGGCGACGCAGCAGGCGGGTGAAACAGTCAGTTTCCGCTAA	lcl|NC_000913.3_cdsid_NP_418251.1 [gene=cyaY] [protein=iron-dependent inhibitor of iron-sulfur cluster formation; frataxin; iron-binding and oxidizing protein] [protein_id=NP_418251.1] [location=complement(3993739..3994059)]	321	ATGAACGACAGTGAATTTCATCGCCTGGCTGATCAACTCTGGCTGA	46	GCAGCAGGCGGGTGAAACAGTCAGTTTCCGC	31	77	69.415	68.2698	GCAGCGAATTCGCCACCATGAACGACAGTGAATTTCATCGCCTGGCTGATCAACTCTGGCTGA	GCAGCGAATTCGCCACCATGAACGACAGTGAATTTCATCGCCTGGCTGATCAACTCTGGCTGAAACACGTCTCGGCGATTTCCTGGCTCTTCGATC	GCAGCGAATTCGCCACCATGAACGACAGTGAATTTCATCGCCTGGCTGATCAACTCTGGCTGAAACACGTCTCGGCGATTTCCTGGCTCTTCGATCGCAGCAGGCGGGTGAAACAGTCAGTTTCCGC	GCAGCGAATTCGCCACCATGAACGACAGTGAATTTCATCGCCTGGCTGATCAACTCTGGCTGAAACACGTCTCGGCGATTTCCTGGCTCTTCGATCGCAGCAGGCGGGTGAAACAGTCAGTTTCCGCCGCCGCCGCCGCCGC	GCAGCGAATTCGCCACCATGAACGACAGTGAATTTCATCGCCTGGCTGATCAACTCTGGCTGAAACACGTCTCGGCGATTTCCTGGCTCTTCGATCGCAGCAGGCGGGTGAAACAGTCAGTTTCCGCGTGCGCCGCCGCCGCCGC
ATGACGAAAATTATTGCAGTAACCGCATGTCCTTCAGGTGTTGCCCATACCTATATGGCAGCAGAGGCGCTGGAAAGTGCCGCGAAAGCGAAAGGCTGGGAAGTGAAAGTAGAAACCCAGGGGTCAATTGGTCTGGAAAATGAACTGACTGCGGAAGATGTGGCGAGCGCTGATATGGTGATTCTGACCAAAGATATCGGCATCAAGTTTGAAGAGCGTTTTGCTGGCAAGACCATCGTGCGCGTCAACATCAGCGATGCAGTAAAACGTGCTGACGCCATTATGAGCAAAATTGAAGCTCACCTGGCGCAAACCGCTTAA	lcl|NC_000913.3_cdsid_NP_418385.1 [gene=frwB] [protein=putative enzyme IIB component of PTS] [protein_id=NP_418385.1] [location=4143624..4143944]	321	ATGACGAAAATTATTGCAGTAACCGCATGTCCTTCAGGTGTTGCC	45	GCAAAATTGAAGCTCACCTGGCGCAAACCGCT	32	77	67.5516	67.1164	GCAGCGAATTCGCCACCATGACGAAAATTATTGCAGTAACCGCATGTCCTTCAGGTGTTGCC	GCAGCGAATTCGCCACCATGACGAAAATTATTGCAGTAACCGCATGTCCTTCAGGTGTTGCCAACACGTCTCGGCGATTTCCTGGCTCTTCGATC	GCAGCGAATTCGCCACCATGACGAAAATTATTGCAGTAACCGCATGTCCTTCAGGTGTTGCCAACACGTCTCGGCGATTTCCTGGCTCTTCGATCGCAAAATTGAAGCTCACCTGGCGCAAACCGCT	GCAGCGAATTCGCCACCATGACGAAAATTATTGCAGTAACCGCATGTCCTTCAGGTGTTGCCAACACGTCTCGGCGATTTCCTGGCTCTTCGATCGCAAAATTGAAGCTCACCTGGCGCAAACCGCTCGCCGCCGCCGCCGC	GCAGCGAATTCGCCACCATGACGAAAATTATTGCAGTAACCGCATGTCCTTCAGGTGTTGCCAACACGTCTCGGCGATTTCCTGGCTCTTCGATCGCAAAATTGAAGCTCACCTGGCGCAAACCGCTCTTCGCCGCCGCCGCCGC
TTGCGTATTCTTTTTGTCTGTTCGCTATTGTTACTTTCTGGATGCAGCCATATGGCTAACGATAGCTGGAGCGGGCAGGATAAAGCTCAACACTTTATCGCCTCGGCGATGCTTTCCGCCGCCGGAAATGAATATTCACAGCATCAGGGGATGAGCCGGGATCGCAGTGCCATGTTTGGATTGATGTTCTCTGTCAGTTTGGGGGCGTCAAAAGAGCTTTGGGATAGCCGCCCCGAAGGGAGCGGCTGGAGCTGGAAGGATTTGGCCTGGGATGTCGCCGGTGCAAGCACCGGCTATACCGTCTGGCAACTGACCCGTCACTAA	lcl|NC_000913.3_cdsid_NP_417081.2 [gene=yfiM] [protein=putative lipoprotein] [protein_id=NP_417081.2] [location=2724128..2724451]	324	TTGCGTATTCTTTTTGTCTGTTCGCTATTGTTACTTTCTGGATGCAGC	48	GCTATACCGTCTGGCAACTGACCCGTCAC	29	77	66.1785	64.0531	GCAGCGAATTCGCCACCTTGCGTATTCTTTTTGTCTGTTCGCTATTGTTACTTTCTGGATGCAGC	GCAGCGAATTCGCCACCTTGCGTATTCTTTTTGTCTGTTCGCTATTGTTACTTTCTGGATGCAGCAACACGTCTCGGCGATTTCCTGGCTCTTCGATC	GCAGCGAATTCGCCACCTTGCGTATTCTTTTTGTCTGTTCGCTATTGTTACTTTCTGGATGCAGCAACACGTCTCGGCGATTTCCTGGCTCTTCGATCGCTATACCGTCTGGCAACTGACCCGTCAC	GCAGCGAATTCGCCACCTTGCGTATTCTTTTTGTCTGTTCGCTATTGTTACTTTCTGGATGCAGCAACACGTCTCGGCGATTTCCTGGCTCTTCGATCGCTATACCGTCTGGCAACTGACCCGTCACCGCCGCCGCCGCCGC	GCAGCGAATTCGCCACCTTGCGTATTCTTTTTGTCTGTTCGCTATTGTTACTTTCTGGATGCAGCAACACGTCTCGGCGATTTCCTGGCTCTTCGATCGCTATACCGTCTGGCAACTGACCCGTCACCTCCGCCGCCGCCGCCGC
ATGTCAGCTTCCCTGAAGAATCAACAAGGCTTTAGCCTGCCGGAGGTAATGTTGGCGATGGTGTTGATGGTGATGATTGTCACTGCGTTATCGGGTTTCCAGCGAACATTAATGAACAGTCTTGCCAGCAGAAACCAGTACCAACAGCTCTGGCGGCATGGCTGGCAGCAAACGCAACTGCGCGCGATTTCGCCACCTGCCAACTGGCAGGTCAACCGAATGCAGACATCGCAGGCGGGATGTGTCAGCATCAGCGTTACGCTAGTTTCACCCGGGGGCAGAGAAGGCGAGATGACCCGCCTGCATTGCCCGAATCGTCAGTAG	lcl|NC_000913.3_cdsid_NP_417300.1 [gene=ppdC] [protein=putative prepilin peptidase-dependent protein] [protein_id=NP_417300.1] [location=complement(2962441..2962764)]	324	ATGTCAGCTTCCCTGAAGAATCAACAAGGCTTTAGCCTGCCGGA	44	GAGATGACCCGCCTGCATTGCCCGAATCGTCAG	33	77	69.7448	68.381	GCAGCGAATTCGCCACCATGTCAGCTTCCCTGAAGAATCAACAAGGCTTTAGCCTGCCGGA	GCAGCGAATTCGCCACCATGTCAGCTTCCCTGAAGAATCAACAAGGCTTTAGCCTGCCGGAAACACGTCTCGGCGATTTCCTGGCTCTTCGATC	GCAGCGAATTCGCCACCATGTCAGCTTCCCTGAAGAATCAACAAGGCTTTAGCCTGCCGGAAACACGTCTCGGCGATTTCCTGGCTCTTCGATCGAGATGACCCGCCTGCATTGCCCGAATCGTCAG	GCAGCGAATTCGCCACCATGTCAGCTTCCCTGAAGAATCAACAAGGCTTTAGCCTGCCGGAAACACGTCTCGGCGATTTCCTGGCTCTTCGATCGAGATGACCCGCCTGCATTGCCCGAATCGTCAGCGCCGCCGCCGCCGC	GCAGCGAATTCGCCACCATGTCAGCTTCCCTGAAGAATCAACAAGGCTTTAGCCTGCCGGAAACACGTCTCGGCGATTTCCTGGCTCTTCGATCGAGATGACCCGCCTGCATTGCCCGAATCGTCAGGACCGCCGCCGCCGCCGC
ATGTTCCTGGACTATTTTGCACTGGGAGTGCTTATTTTTGTATTTCTGGTGATCTTCTATGGGATCATTATTTTACATGATATTCCCTACCTGATTGCCAAAAAACGTAATCATCCTCATGCCGACGCCATTCATGTTGCTGGTTGGGTGAGTCTTTTTACGTTACATGTTATCTGGCCGTTTTTGTGGATTTGGGCCACGCTTTACCGCCCGGAGCGGGGATGGGGAATGCAAAGCCATGATTCATCCGTTATGCAACTGCAACAGCGCATTGCCGGGCTGGAGAAACAGCTCGCCGACATCAAATCCTCTTCTGCCGAGTAA	lcl|NC_000913.3_cdsid_NP_418044.1 [gene=yiaW] [protein=DUF3302 family inner membrane protein] [protein_id=NP_418044.1] [location=complement(3754105..3754428)]	324	ATGTTCCTGGACTATTTTGCACTGGGAGTGCTTATTTTTGTATTTCTGGT	50	GCCGACATCAAATCCTCTTCTGCCGAG	27	77	66.012	61.5088	GCAGCGAATTCGCCACCATGTTCCTGGACTATTTTGCACTGGGAGTGCTTATTTTTGTATTTCTGGT	GCAGCGAATTCGCCACCATGTTCCTGGACTATTTTGCACTGGGAGTGCTTATTTTTGTATTTCTGGTAACACGTCTCGGCGATTTCCTGGCTCTTCGATC	GCAGCGAATTCGCCACCATGTTCCTGGACTATTTTGCACTGGGAGTGCTTATTTTTGTATTTCTGGTAACACGTCTCGGCGATTTCCTGGCTCTTCGATCGCCGACATCAAATCCTCTTCTGCCGAG	GCAGCGAATTCGCCACCATGTTCCTGGACTATTTTGCACTGGGAGTGCTTATTTTTGTATTTCTGGTAACACGTCTCGGCGATTTCCTGGCTCTTCGATCGCCGACATCAAATCCTCTTCTGCCGAGCGCCGCCGCCGCCGC	GCAGCGAATTCGCCACCATGTTCCTGGACTATTTTGCACTGGGAGTGCTTATTTTTGTATTTCTGGTAACACGTCTCGGCGATTTCCTGGCTCTTCGATCGCCGACATCAAATCCTCTTCTGCCGAGGATCGCCGCCGCCGCCGC
ATGCAATTTTCTACAACCCCAACTCTGGAAGGCCAGACCATCGTTGAATATTGCGGTGTGGTGACCGGCGAAGCGATTTTAGGTGCCAATATTTTCCGTGATTTCTTTGCCGGTATCCGCGATATCGTTGGCGGACGTTCCGGTGCGTATGAAAAAGAACTGCGTAAAGCACGGGAGATCGCCTTTGAGGAATTAGGCTCCCAGGCGCGGGCGCTGGGGGCCGATGCCGTCGTCGGTATTGATATCGACTACGAAACGGTCGGGCAAAACGGCAGTATGCTGATGGTTAGCGTCAGCGGTACGGCGGTGAAAACGCGTCGATGA	lcl|NC_000913.3_cdsid_NP_415387.1 [gene=ybjQ] [protein=UPF0145 family protein] [protein_id=NP_415387.1] [location=904593..904916]	324	ATGCAATTTTCTACAACCCCAACTCTGGAAGGCCAGACCATCGTTGAATATT	52	CGGTACGGCGGTGAAAACGCGTCGA	25	77	68.4528	65.6387	GCAGCGAATTCGCCACCATGCAATTTTCTACAACCCCAACTCTGGAAGGCCAGACCATCGTTGAATATT	GCAGCGAATTCGCCACCATGCAATTTTCTACAACCCCAACTCTGGAAGGCCAGACCATCGTTGAATATTAACACGTCTCGGCGATTTCCTGGCTCTTCGATC	GCAGCGAATTCGCCACCATGCAATTTTCTACAACCCCAACTCTGGAAGGCCAGACCATCGTTGAATATTAACACGTCTCGGCGATTTCCTGGCTCTTCGATCCGGTACGGCGGTGAAAACGCGTCGA	GCAGCGAATTCGCCACCATGCAATTTTCTACAACCCCAACTCTGGAAGGCCAGACCATCGTTGAATATTAACACGTCTCGGCGATTTCCTGGCTCTTCGATCCGGTACGGCGGTGAAAACGCGTCGACGCCGCCGCCGCCGC	GCAGCGAATTCGCCACCATGCAATTTTCTACAACCCCAACTCTGGAAGGCCAGACCATCGTTGAATATTAACACGTCTCGGCGATTTCCTGGCTCTTCGATCCGGTACGGCGGTGAAAACGCGTCGAGTTCGCCGCCGCCGCCGC
ATGCGTAATAGCCATAACATTACACTAACAAATAACGACAGCCTTACTGAGGATGAAGAAACCACATGGTCACTGCCTGGTGCCGTGGTCGGTTTTATCTCCTGGTTATTTGCGCTGGCGATGCCGATGTTGATTTATGGCTCTAACACGCTGTTCTTCTTTATCTACACCTGGCCTTTCTTTCTGGCGCTGATGCCCGTCGCGGTAGTGGTGGGGATTGCGCTGCATTCATTGATGGACGGAAAGCTACGCTACAGTATTGTTTTCACCCTGGTGACAGTAGGCATTATGTTTGGCGCACTGTTTATGTGGCTACTGGGCTAA	lcl|NC_000913.3_cdsid_NP_417229.1 [gene=ygbE] [protein=DUF3561 family inner membrane protein] [protein_id=NP_417229.1] [location=complement(2873014..2873337)]	324	ATGCGTAATAGCCATAACATTACACTAACAAATAACGACAGCCTTACTGAGGAT	54	CACTGTTTATGTGGCTACTGGGC	23	77	65.8243	55.8574	GCAGCGAATTCGCCACCATGCGTAATAGCCATAACATTACACTAACAAATAACGACAGCCTTACTGAGGAT	GCAGCGAATTCGCCACCATGCGTAATAGCCATAACATTACACTAACAAATAACGACAGCCTTACTGAGGATAACACGTCTCGGCGATTTCCTGGCTCTTCGATC	GCAGCGAATTCGCCACCATGCGTAATAGCCATAACATTACACTAACAAATAACGACAGCCTTACTGAGGATAACACGTCTCGGCGATTTCCTGGCTCTTCGATCCACTGTTTATGTGGCTACTGGGC	GCAGCGAATTCGCCACCATGCGTAATAGCCATAACATTACACTAACAAATAACGACAGCCTTACTGAGGATAACACGTCTCGGCGATTTCCTGGCTCTTCGATCCACTGTTTATGTGGCTACTGGGCCGCCGCCGCCGCCGC	GCAGCGAATTCGCCACCATGCGTAATAGCCATAACATTACACTAACAAATAACGACAGCCTTACTGAGGATAACACGTCTCGGCGATTTCCTGGCTCTTCGATCCACTGTTTATGTGGCTACTGGGCGGCCGCCGCCGCCGCCGC
ATGAGACTTCTGATTCTGACTCTTTCATTAATAACGCTGGCGGGGTGTACGGTTACTCGCCAAGCCCATGTGAGCGAAGTTGACGCGGCAACAGGTATTGTACGGTTAGTTTATGACCAGGCTTTTTTGCAGCATGCCCATACCGATCGTTATGTCAGTCGCGGGATCGCCGATCGCGCATGCCAGCAGGAAGGCTATACCCACGCGGTCCCCTTTGGTCAGCCAGTAGGCAACTGTAGCCTTTTTGCGGGTTCCTTATGTTTGAATACGGAATTCACTTTGTCATATCAGTGCCATCATTCCGCCTTCCCTGTCTTTCTCTAA	lcl|NC_000913.3_cdsid_NP_416417.1 [gene=yecR] [protein=lipoprotein, function unknown] [protein_id=NP_416417.1] [location=1988222..1988545]	324	ATGAGACTTCTGATTCTGACTCTTTCATTAATAACGCTGGCGGG	44	CAGTGCCATCATTCCGCCTTCCCTGTCTTTCTC	33	77	65.4701	65.2622	GCAGCGAATTCGCCACCATGAGACTTCTGATTCTGACTCTTTCATTAATAACGCTGGCGGG	GCAGCGAATTCGCCACCATGAGACTTCTGATTCTGACTCTTTCATTAATAACGCTGGCGGGAACACGTCTCGGCGATTTCCTGGCTCTTCGATC	GCAGCGAATTCGCCACCATGAGACTTCTGATTCTGACTCTTTCATTAATAACGCTGGCGGGAACACGTCTCGGCGATTTCCTGGCTCTTCGATCCAGTGCCATCATTCCGCCTTCCCTGTCTTTCTC	GCAGCGAATTCGCCACCATGAGACTTCTGATTCTGACTCTTTCATTAATAACGCTGGCGGGAACACGTCTCGGCGATTTCCTGGCTCTTCGATCCAGTGCCATCATTCCGCCTTCCCTGTCTTTCTCCGCCGCCGCCGCCGC	GCAGCGAATTCGCCACCATGAGACTTCTGATTCTGACTCTTTCATTAATAACGCTGGCGGGAACACGTCTCGGCGATTTCCTGGCTCTTCGATCCAGTGCCATCATTCCGCCTTCCCTGTCTTTCTCAAACGCCGCCGCCGCCGC
ATGTCCCATCAGAAAATTATTCAGGATCTTATCGCATGGATTGACGAGCATATTGACCAGCCGCTTAACATTGATGTAGTCGCAAAAAAATCAGGCTATTCAAAGTGGTACTTGCAACGAATGTTCCGCACGGTGACGCATCAGACGCTTGGCGATTACATTCGCCAACGCCGCCTGTTACTGGCCGCCGTTGAGTTGCGCACCACCGAGCGTCCGATTTTTGATATCGCAATGGACCTGGGTTATGTCTCGCAGCAGACCTTCTCCCGCGTTTTCCGTCGGCAGTTTGATCGCACTCCCAGCGATTATCGCCACCGCCTGTAA	lcl|NC_000913.3_cdsid_NP_418486.1 [gene=soxS] [protein=superoxide response regulon transcriptional activator; autoregulator] [protein_id=NP_418486.1] [location=complement(4277060..4277383)]	324	ATGTCCCATCAGAAAATTATTCAGGATCTTATCGCATGGATTGACGAGCATATT	54	CCAGCGATTATCGCCACCGCCTG	23	77	66.0404	62.3129	GCAGCGAATTCGCCACCATGTCCCATCAGAAAATTATTCAGGATCTTATCGCATGGATTGACGAGCATATT	GCAGCGAATTCGCCACCATGTCCCATCAGAAAATTATTCAGGATCTTATCGCATGGATTGACGAGCATATTAACACGTCTCGGCGATTTCCTGGCTCTTCGATC	GCAGCGAATTCGCCACCATGTCCCATCAGAAAATTATTCAGGATCTTATCGCATGGATTGACGAGCATATTAACACGTCTCGGCGATTTCCTGGCTCTTCGATCCCAGCGATTATCGCCACCGCCTG	GCAGCGAATTCGCCACCATGTCCCATCAGAAAATTATTCAGGATCTTATCGCATGGATTGACGAGCATATTAACACGTCTCGGCGATTTCCTGGCTCTTCGATCCCAGCGATTATCGCCACCGCCTGCGCCGCCGCCGCCGC	GCAGCGAATTCGCCACCATGTCCCATCAGAAAATTATTCAGGATCTTATCGCATGGATTGACGAGCATATTAACACGTCTCGGCGATTTCCTGGCTCTTCGATCCCAGCGATTATCGCCACCGCCTGGGACGCCGCCGCCGCCGC
ATGAAGTGGATAGTAATTGACACGGTAATTCAACCTACATGTGGTATATCTTTTTCAGCCATATGGGGTAATATGAAAATGATCATCTGGTATCAATCTACTATATTTCTCCCTCCTGGCAGTATATTTACACCGGTTAAGTCTGGTATTATCCTTAAGGATAAAGAATATCCTATTACTATTTATCACATCGCACCATTCAACAAGGATTTATGGAGTTTACTCAAAAGCAGTCAAGAGTGTCCTCCAGGAGAAAGCAAAATAACAAATAAATGTTTACATAATAGTTGCATTATAAAAATATGCCCATATGGGCTCAAGTAA	lcl|NC_000913.3_cdsid_NP_415678.1 [gene=iraM] [protein=RpoS stabilzer during Mg starvation, anti-RssB factor] [protein_id=NP_415678.1] [location=complement(1211680..1212003)]	324	FAILED
ATGTCGATTACACTGAGCGACAGTGCAGCAGCGCGAGTAAATACCTTTCTGGCTAACCGCGGTAAAGGGTTTGGCCTGCGTCTGGGCGTGAGAACCTCCGGGTGTTCAGGTATGGCTTATGTACTGGAATTTGTTGACGAACCGACGCCGGAAGACATCGTGTTTGAAGACAAAGGCGTGAAAGTCGTGGTCGATGGCAAGAGCCTGCAATTTCTGGACGGTACGCAGCTGGACTTCGTAAAAGAAGGCCTGAACGAAGGGTTTAAATTCACCAACCCGAACGTCAAAGATGAGTGTGGTTGCGGCGAAAGCTTCCACGTTTGA	lcl|NC_000913.3_cdsid_NP_417023.1 [gene=iscA] [protein=FeS cluster assembly protein] [protein_id=NP_417023.1] [location=complement(2659563..2659886)]	324	ATGTCGATTACACTGAGCGACAGTGCAGCAGCGCGAGTAAATA	43	AGATGAGTGTGGTTGCGGCGAAAGCTTCCACGTT	34	77	68.9915	67.9592	GCAGCGAATTCGCCACCATGTCGATTACACTGAGCGACAGTGCAGCAGCGCGAGTAAATA	GCAGCGAATTCGCCACCATGTCGATTACACTGAGCGACAGTGCAGCAGCGCGAGTAAATAAACACGTCTCGGCGATTTCCTGGCTCTTCGATC	GCAGCGAATTCGCCACCATGTCGATTACACTGAGCGACAGTGCAGCAGCGCGAGTAAATAAACACGTCTCGGCGATTTCCTGGCTCTTCGATCAGATGAGTGTGGTTGCGGCGAAAGCTTCCACGTT	GCAGCGAATTCGCCACCATGTCGATTACACTGAGCGACAGTGCAGCAGCGCGAGTAAATAAACACGTCTCGGCGATTTCCTGGCTCTTCGATCAGATGAGTGTGGTTGCGGCGAAAGCTTCCACGTTCGCCGCCGCCGCCGC	GCAGCGAATTCGCCACCATGTCGATTACACTGAGCGACAGTGCAGCAGCGCGAGTAAATAAACACGTCTCGGCGATTTCCTGGCTCTTCGATCAGATGAGTGTGGTTGCGGCGAAAGCTTCCACGTTTCACGCCGCCGCCGCCGC
ATGGATCAGTTCGAATGTATTAACGTTGCCGACGCGCACCAGAAGTTGCAGGAAAAAGAGGCGGTGCTGGTCGATATTCGCGATCCACAGAGTTTCGCAATGGGACATGCGGTGCAGGCTTTCCATTTAACCAACGACACGCTGGGCGCTTTTATGCGTGATAACGACTTTGACACTCCGGTGATGGTGATGTGTTATCACGGCAATAGCAGCAAAGGCGCGGCGCAGTATCTGCTGCAACAGGGCTACGATGTGGTCTATAGCATTGACGGCGGCTTTGAAGCCTGGCAACGTCAGTTTCCCGCAGAGGTGGCGTACGGCGCGTAA	lcl|NC_000913.3_cdsid_NP_417883.1 [gene=glpE] [protein=thiosulfate:cyanide sulfurtransferase (rhodanese)] [protein_id=NP_417883.1] [location=complement(3561497..3561823)]	327	ATGGATCAGTTCGAATGTATTAACGTTGCCGACGCGCACCAGAAGTTGCA	50	TTTCCCGCAGAGGTGGCGTACGGCGCG	27	77	71.1188	70.102	GCAGCGAATTCGCCACCATGGATCAGTTCGAATGTATTAACGTTGCCGACGCGCACCAGAAGTTGCA	GCAGCGAATTCGCCACCATGGATCAGTTCGAATGTATTAACGTTGCCGACGCGCACCAGAAGTTGCAAACACGTCTCGGCGATTTCCTGGCTCTTCGATC	GCAGCGAATTCGCCACCATGGATCAGTTCGAATGTATTAACGTTGCCGACGCGCACCAGAAGTTGCAAACACGTCTCGGCGATTTCCTGGCTCTTCGATCTTTCCCGCAGAGGTGGCGTACGGCGCG	GCAGCGAATTCGCCACCATGGATCAGTTCGAATGTATTAACGTTGCCGACGCGCACCAGAAGTTGCAAACACGTCTCGGCGATTTCCTGGCTCTTCGATCTTTCCCGCAGAGGTGGCGTACGGCGCGCGCCGCCGCCGCCGC	GCAGCGAATTCGCCACCATGGATCAGTTCGAATGTATTAACGTTGCCGACGCGCACCAGAAGTTGCAAACACGTCTCGGCGATTTCCTGGCTCTTCGATCTTTCCCGCAGAGGTGGCGTACGGCGCGAGCCGCCGCCGCCGCCGC
ATGAAATATATTATTTTTTTATTCAGAGCTATATGGCTGGCTTTATCGCTTTTAATACTATTCTTTTCCATGCATAGACTTTCACTATTAGACTCCACTCGTGATGTGAGCGAGTTAATTAGTCTCATGTCTTATGGAATGATGGTAATATGTTTTCCAACAGGCATAGTATTCTTTATTGCTCTAATATTTATAGGGACTGTATCAGACATTATTGGCGTAAGGATTGATAGTAAGTATATTATGGCGATAATAATATGGCTTTATTTTCTGTCAGGAGGGTATATTCAATGGTTTGTATTAAGTAAGCGCATTATAAACAAATAA	lcl|NC_000913.3_cdsid_NP_415230.1 [gene=ybfB] [protein=putative membrane protein] [protein_id=NP_415230.1] [location=733776..734102]	327	FAILED
ATGAAAAAACTGATTCTCATCGCCATAATGGCATCGGGGCTGGTAGCTTGTGCGCAATCAACCGCGCCACAGGAAGACAGTCGTCTGAAAGAGGCATACAGCGCCTGTATCAACACCGCACAAGGTTCGCCAGAAAAAATTGAAGCCTGCCAGAGCGTGTTAAACGTGCTGAAGAAAGAGAAACAACATCAGCAGTTTGCCGACCAGGAAAGTGTACGCGTACTGGATTATCAGCAGTGTCTGCGTGCAACGCAAACCGGAAATGATCAGGCGGTGAAAGCCGATTGTGATAAAGTCTGGCAGGAAATACGCAGTAATAACAAATAA	lcl|NC_000913.3_cdsid_NP_415208.1 [gene=chiQ] [protein=chitosugar-induced verified lipoprotein] [protein_id=NP_415208.1] [location=709790..710116]	327	ATGAAAAAACTGATTCTCATCGCCATAATGGCATCGGGGCT	41	GATAAAGTCTGGCAGGAAATACGCAGTAATAACAAA	36	77	66.4944	59.4554	GCAGCGAATTCGCCACCATGAAAAAACTGATTCTCATCGCCATAATGGCATCGGGGCT	GCAGCGAATTCGCCACCATGAAAAAACTGATTCTCATCGCCATAATGGCATCGGGGCTAACACGTCTCGGCGATTTCCTGGCTCTTCGATC	GCAGCGAATTCGCCACCATGAAAAAACTGATTCTCATCGCCATAATGGCATCGGGGCTAACACGTCTCGGCGATTTCCTGGCTCTTCGATCGATAAAGTCTGGCAGGAAATACGCAGTAATAACAAA	GCAGCGAATTCGCCACCATGAAAAAACTGATTCTCATCGCCATAATGGCATCGGGGCTAACACGTCTCGGCGATTTCCTGGCTCTTCGATCGATAAAGTCTGGCAGGAAATACGCAGTAATAACAAACGCCGCCGCCGCCGC	GCAGCGAATTCGCCACCATGAAAAAACTGATTCTCATCGCCATAATGGCATCGGGGCTAACACGTCTCGGCGATTTCCTGGCTCTTCGATCGATAAAGTCTGGCAGGAAATACGCAGTAATAACAAAGCACGCCGCCGCCGCCGC
ATGATTAAAACAACGTTACTATTTTTTGCTACTGCGCTGTGTGAAATTATTGGATGCTTTCTGCCCTGGTTGTGGTTAAAACGAAACGCCAGTATCTGGCTGTTGCTTCCGGCGGGGATTTCACTGGCGCTGTTTGTCTGGTTGTTAACGTTGCATCCAGCGGCGAGTGGGCGTGTTTACGCGGCTTATGGTGGCGTTTATGTCTGCACGGCGTTGATGTGGCTGCGCGTTGTGGATGGCGTGAAACTGACTCTTTATGACTGGACGGGTGCGTTGATTGCGCTTTGCGGCATGTTGATCATTGTTGCGGGCTGGGGGCGCACGTAG	lcl|NC_000913.3_cdsid_NP_416099.1 [gene=ynfA] [protein=UPF0060 family inner membrane protein] [protein_id=NP_416099.1] [location=complement(1655347..1655673)]	327	ATGATTAAAACAACGTTACTATTTTTTGCTACTGCGCTGTGTGAAATTATTGGATGCTTT	60	CGGGCTGGGGGCGCACG	17	77	66.0475	63.4998	GCAGCGAATTCGCCACCATGATTAAAACAACGTTACTATTTTTTGCTACTGCGCTGTGTGAAATTATTGGATGCTTT	GCAGCGAATTCGCCACCATGATTAAAACAACGTTACTATTTTTTGCTACTGCGCTGTGTGAAATTATTGGATGCTTTAACACGTCTCGGCGATTTCCTGGCTCTTCGATC	GCAGCGAATTCGCCACCATGATTAAAACAACGTTACTATTTTTTGCTACTGCGCTGTGTGAAATTATTGGATGCTTTAACACGTCTCGGCGATTTCCTGGCTCTTCGATCCGGGCTGGGGGCGCACG	GCAGCGAATTCGCCACCATGATTAAAACAACGTTACTATTTTTTGCTACTGCGCTGTGTGAAATTATTGGATGCTTTAACACGTCTCGGCGATTTCCTGGCTCTTCGATCCGGGCTGGGGGCGCACGCGCCGCCGCCGCCGC	GCAGCGAATTCGCCACCATGATTAAAACAACGTTACTATTTTTTGCTACTGCGCTGTGTGAAATTATTGGATGCTTTAACACGTCTCGGCGATTTCCTGGCTCTTCGATCCGGGCTGGGGGCGCACGAAGCGCCGCCGCCGCCGC
ATGTTCAGGTCACTGTTTCTGGCGGCCGCCCTGATGGCATTTACCCCGCTTGCAGCAAACGCAGGTGAAATCACCCTACTGCCATCAATCAAATTACAAATTGGCGATCGCGATCATTACGGTAATTACTGGGACGGTGGTCACTGGCGCGACCGTGACTACTGGCATCGCAATTATGAGTGGCGCAAAAACCGTTGGTGGCGTCATGATAATGGCTACCACCGTGGCTGGGATAAGCGTAAAGCGTATGAGCGTGGCTATCGTGAAGGCTGGCGCGATCGTGACGATCATCGCGGAAAAGGCCGGGGTCATGGGCACCGCCATTAA	lcl|NC_000913.3_cdsid_NP_416891.1 [gene=ypeC] [protein=DUF2502 family putative periplasmic protein] [protein_id=NP_416891.1] [location=2511001..2511327]	327	ATGTTCAGGTCACTGTTTCTGGCGGCCGCCCTGATGGCATTTACCC	46	CGGAAAAGGCCGGGGTCATGGGCACCGCCAT	31	77	73.0249	71.8564	GCAGCGAATTCGCCACCATGTTCAGGTCACTGTTTCTGGCGGCCGCCCTGATGGCATTTACCC	GCAGCGAATTCGCCACCATGTTCAGGTCACTGTTTCTGGCGGCCGCCCTGATGGCATTTACCCAACACGTCTCGGCGATTTCCTGGCTCTTCGATC	GCAGCGAATTCGCCACCATGTTCAGGTCACTGTTTCTGGCGGCCGCCCTGATGGCATTTACCCAACACGTCTCGGCGATTTCCTGGCTCTTCGATCCGGAAAAGGCCGGGGTCATGGGCACCGCCAT	GCAGCGAATTCGCCACCATGTTCAGGTCACTGTTTCTGGCGGCCGCCCTGATGGCATTTACCCAACACGTCTCGGCGATTTCCTGGCTCTTCGATCCGGAAAAGGCCGGGGTCATGGGCACCGCCATCGCCGCCGCCGCCGC	GCAGCGAATTCGCCACCATGTTCAGGTCACTGTTTCTGGCGGCCGCCCTGATGGCATTTACCCAACACGTCTCGGCGATTTCCTGGCTCTTCGATCCGGAAAAGGCCGGGGTCATGGGCACCGCCATGCTCGCCGCCGCCGCCGC
ATGAGCCAGTGGAAAGACATCTGCAAAATCGATGACATCCTGCCTGAAACCGGCGTCTGCGCGCTGTTAGGTGACGAGCAGGTCGCGATTTTCCGCCCGTATCACAGCGATCAGGTGTTTGCGATCAGCAACATCGACCCGTTCTTCGAGTCCAGCGTGCTGTCACGCGGACTGATTGCGGAACACCAGGGCGAGCTGTGGGTCGCCAGCCCGCTGAAAAAACAGCGTTTTCGCTTAAGCGACGGCTTGTGCATGGAAGACGAACAGTTTTCCGTCAAACATTACGAAGCGCGAGTGAAAGACGGCGTGGTGCAGCTGCGCGGTTAA	lcl|NC_000913.3_cdsid_NP_417825.1 [gene=nirD] [protein=nitrite reductase, NAD(P)H-binding, small subunit] [protein_id=NP_417825.1] [location=3496551..3496877]	327	ATGAGCCAGTGGAAAGACATCTGCAAAATCGATGACATCCTGCCTGAAACCGG	53	GACGGCGTGGTGCAGCTGCGCGGT	24	77	71.2449	70.198	GCAGCGAATTCGCCACCATGAGCCAGTGGAAAGACATCTGCAAAATCGATGACATCCTGCCTGAAACCGG	GCAGCGAATTCGCCACCATGAGCCAGTGGAAAGACATCTGCAAAATCGATGACATCCTGCCTGAAACCGGAACACGTCTCGGCGATTTCCTGGCTCTTCGATC	GCAGCGAATTCGCCACCATGAGCCAGTGGAAAGACATCTGCAAAATCGATGACATCCTGCCTGAAACCGGAACACGTCTCGGCGATTTCCTGGCTCTTCGATCGACGGCGTGGTGCAGCTGCGCGGT	GCAGCGAATTCGCCACCATGAGCCAGTGGAAAGACATCTGCAAAATCGATGACATCCTGCCTGAAACCGGAACACGTCTCGGCGATTTCCTGGCTCTTCGATCGACGGCGTGGTGCAGCTGCGCGGTCGCCGCCGCCGCCGC	GCAGCGAATTCGCCACCATGAGCCAGTGGAAAGACATCTGCAAAATCGATGACATCCTGCCTGAAACCGGAACACGTCTCGGCGATTTCCTGGCTCTTCGATCGACGGCGTGGTGCAGCTGCGCGGTGGTCGCCGCCGCCGCCGC
ATGAAGAAAACATTACTTCTTTGTGCGTTTCTTGTTGGGCTGGTAAGCAGCAATGTAATGGCATTGACTCTGGATGAAGCCAGAACTCAGGGGCGGGTAGGTGAAACATTTTACGGTTATCTGGTTGCGCTGAAAACGGATGCTGAAACAGAGAAATTAGTAGCCGACATTAATGCCGAACGTAAAGCGAGTTACCAACAACTGGCAAAGCAAAATAATGTGTCGGTAGATGATATCGCGAAACTCGCCGGGCAAAAGCTCGTAGCTCGGGCCAAACCGGGGGAATATGTACAAGGGATAAACGGTAAATGGGTGCGAAAATTTTAA	lcl|NC_000913.3_cdsid_NP_415901.2 [gene=ydbL] [protein=DUF1318 family protein] [protein_id=NP_415901.2] [location=1445880..1446206]	327	ATGAAGAAAACATTACTTCTTTGTGCGTTTCTTGTTGGGCTGGTAA	46	AGGGATAAACGGTAAATGGGTGCGAAAATTT	31	77	65.1667	59.614	GCAGCGAATTCGCCACCATGAAGAAAACATTACTTCTTTGTGCGTTTCTTGTTGGGCTGGTAA	GCAGCGAATTCGCCACCATGAAGAAAACATTACTTCTTTGTGCGTTTCTTGTTGGGCTGGTAAAACACGTCTCGGCGATTTCCTGGCTCTTCGATC	GCAGCGAATTCGCCACCATGAAGAAAACATTACTTCTTTGTGCGTTTCTTGTTGGGCTGGTAAAACACGTCTCGGCGATTTCCTGGCTCTTCGATCAGGGATAAACGGTAAATGGGTGCGAAAATTT	GCAGCGAATTCGCCACCATGAAGAAAACATTACTTCTTTGTGCGTTTCTTGTTGGGCTGGTAAAACACGTCTCGGCGATTTCCTGGCTCTTCGATCAGGGATAAACGGTAAATGGGTGCGAAAATTTCGCCGCCGCCGCCGC	GCAGCGAATTCGCCACCATGAAGAAAACATTACTTCTTTGTGCGTTTCTTGTTGGGCTGGTAAAACACGTCTCGGCGATTTCCTGGCTCTTCGATCAGGGATAAACGGTAAATGGGTGCGAAAATTTGTGCGCCGCCGCCGCCGC
ATGGCCCAACAATCACCCTATTCAGCAGCGATGGCAGAACAGCGTCACCAGGAGTGGTTACGTTTTGTCGACCTGCTTAAGAATGCCTACCAAAACGATCTCCATTTACCGTTGTTAAACCTGATGCTGACGCCAGATGAGCGCGAAGCGTTGGGGACTCGCGTGCGTATTGTCGAAGAGCTGTTGCGCGGCGAAATGAGCCAGCGTGAGTTAAAAAATGAACTCGGCGCAGGCATCGCGACGATTACGCGTGGATCTAACAGCCTGAAAGCCGCGCCCGTCGAGCTGCGCCAGTGGCTGGAAGAGGTGTTGCTGAAAAGCGATTGA	lcl|NC_000913.3_cdsid_NP_418810.1 [gene=trpR] [protein=transcriptional repressor, tryptophan-binding] [protein_id=NP_418810.1] [location=4632760..4633086]	327	ATGGCCCAACAATCACCCTATTCAGCAGCGATGGCAGAACA	41	CGCCAGTGGCTGGAAGAGGTGTTGCTGAAAAGCGAT	36	77	69.7201	69.098	GCAGCGAATTCGCCACCATGGCCCAACAATCACCCTATTCAGCAGCGATGGCAGAACA	GCAGCGAATTCGCCACCATGGCCCAACAATCACCCTATTCAGCAGCGATGGCAGAACAAACACGTCTCGGCGATTTCCTGGCTCTTCGATC	GCAGCGAATTCGCCACCATGGCCCAACAATCACCCTATTCAGCAGCGATGGCAGAACAAACACGTCTCGGCGATTTCCTGGCTCTTCGATCCGCCAGTGGCTGGAAGAGGTGTTGCTGAAAAGCGAT	GCAGCGAATTCGCCACCATGGCCCAACAATCACCCTATTCAGCAGCGATGGCAGAACAAACACGTCTCGGCGATTTCCTGGCTCTTCGATCCGCCAGTGGCTGGAAGAGGTGTTGCTGAAAAGCGATCGCCGCCGCCGCCGC	GCAGCGAATTCGCCACCATGGCCCAACAATCACCCTATTCAGCAGCGATGGCAGAACAAACACGTCTCGGCGATTTCCTGGCTCTTCGATCCGCCAGTGGCTGGAAGAGGTGTTGCTGAAAAGCGATTCTCGCCGCCGCCGCCGC
ATGAATATTTCATCTCTCCGTAAAGCGTTTATTTTTATGGGCGCTGTAGCGGCTTTGTCACTGGTGAACGCACAATCTGCGTTGGCAGCCAATGAATCCGCTAAAGATATGACCTGCCAGGAATTTATTGATCTGAATCCAAAAGCAATGACCCCGGTTGCATGGTGGATGCTGCATGAAGAAACAGTATATAAAGGTGGCGATACCGTTACTTTAAATGAAACCGATCTCACTCAAATTCCTAAAGTGATCGAATACTGTAAGAAAAACCCGCAGAAAAATTTGTATACCTTCAAAAATCAAGCATCTAATGACTTGCCGAATTAA	lcl|NC_000913.3_cdsid_NP_417966.4 [gene=hdeB] [protein=acid-resistance protein] [protein_id=NP_417966.4] [location=complement(3655966..3656292)]	327	ATGAATATTTCATCTCTCCGTAAAGCGTTTATTTTTATGGGCGCTGTAGC	50	AATCAAGCATCTAATGACTTGCCGAAT	27	77	65.5236	55.7902	GCAGCGAATTCGCCACCATGAATATTTCATCTCTCCGTAAAGCGTTTATTTTTATGGGCGCTGTAGC	GCAGCGAATTCGCCACCATGAATATTTCATCTCTCCGTAAAGCGTTTATTTTTATGGGCGCTGTAGCAACACGTCTCGGCGATTTCCTGGCTCTTCGATC	GCAGCGAATTCGCCACCATGAATATTTCATCTCTCCGTAAAGCGTTTATTTTTATGGGCGCTGTAGCAACACGTCTCGGCGATTTCCTGGCTCTTCGATCAATCAAGCATCTAATGACTTGCCGAAT	GCAGCGAATTCGCCACCATGAATATTTCATCTCTCCGTAAAGCGTTTATTTTTATGGGCGCTGTAGCAACACGTCTCGGCGATTTCCTGGCTCTTCGATCAATCAAGCATCTAATGACTTGCCGAATCGCCGCCGCCGCCGC	GCAGCGAATTCGCCACCATGAATATTTCATCTCTCCGTAAAGCGTTTATTTTTATGGGCGCTGTAGCAACACGTCTCGGCGATTTCCTGGCTCTTCGATCAATCAAGCATCTAATGACTTGCCGAATACACGCCGCCGCCGCCGC
ATGAGTGATTCCAACAGCCGTCTGGTCTACTCAACGGAAACCGGACGTATTGATGAGCCCAAAGCGGCCCCTGTACGCCCTAAAGGCGACGGTGTGGTGCGTATTCAGCGTCAGACCAGTGGACGTAAAGGTAAGGGCGTTTGCCTGATTACCGGTGTCGATCTCGATGATGCCGAACTGACAAAACTTGCAGCGGAACTGAAGAAAAAATGCGGCTGCGGCGGAGCAGTTAAAGATGGAGTTATTGAAATCCAGGGCGATAAGCGTGATTTATTAAAATCACTACTTGAAGCGAAAGGGATGAAGGTAAAACTCGCAGGCGGTTAA	lcl|NC_000913.3_cdsid_NP_415798.2 [gene=yciH] [protein=initiation factor function partial mimic, SUI1 family] [protein_id=NP_415798.2] [location=1342658..1342984]	327	ATGAGTGATTCCAACAGCCGTCTGGTCTACTCAACGGAAACC	42	AAGCGAAAGGGATGAAGGTAAAACTCGCAGGCGGT	35	77	67.9144	67.3335	GCAGCGAATTCGCCACCATGAGTGATTCCAACAGCCGTCTGGTCTACTCAACGGAAACC	GCAGCGAATTCGCCACCATGAGTGATTCCAACAGCCGTCTGGTCTACTCAACGGAAACCAACACGTCTCGGCGATTTCCTGGCTCTTCGATC	GCAGCGAATTCGCCACCATGAGTGATTCCAACAGCCGTCTGGTCTACTCAACGGAAACCAACACGTCTCGGCGATTTCCTGGCTCTTCGATCAAGCGAAAGGGATGAAGGTAAAACTCGCAGGCGGT	GCAGCGAATTCGCCACCATGAGTGATTCCAACAGCCGTCTGGTCTACTCAACGGAAACCAACACGTCTCGGCGATTTCCTGGCTCTTCGATCAAGCGAAAGGGATGAAGGTAAAACTCGCAGGCGGTCGCCGCCGCCGCCGC	GCAGCGAATTCGCCACCATGAGTGATTCCAACAGCCGTCTGGTCTACTCAACGGAAACCAACACGTCTCGGCGATTTCCTGGCTCTTCGATCAAGCGAAAGGGATGAAGGTAAAACTCGCAGGCGGTTCTCGCCGCCGCCGCCGC
ATGGCAAAGAACCGTAGCCGTCGTCTGCGTAAAAAAATGCACATCGACGAATTCCAGGAATTAGGATTTTCGGTGGCATGGCGATTCCCGGAAGGTACATCGGAAGAACAGATTGATAAAACCGTTGATGATTTTATTAACGAGGTTATCGAACCGAACAAACTGGCCTTTGACGGCAGCGGTTATCTGGCCTGGGAAGGTCTGATCTGCATGCAGGAAATCGGCAAATGCACCGAAGAACATCAGGCGATTGTGCGTAAGTGGCTGGAAGAGCGCAAACTGGATGAGGTACGCACCAGCGAACTTTTCGACGTTTGGTGGGACTAA	lcl|NC_000913.3_cdsid_NP_417434.4 [gene=yggL] [protein=DUF469 family protein] [protein_id=NP_417434.4] [location=complement(3101807..3102133)]	327	ATGGCAAAGAACCGTAGCCGTCGTCTGCGTAAAAAAATGCA	41	GTACGCACCAGCGAACTTTTCGACGTTTGGTGGGAC	36	77	68.2889	68.2629	GCAGCGAATTCGCCACCATGGCAAAGAACCGTAGCCGTCGTCTGCGTAAAAAAATGCA	GCAGCGAATTCGCCACCATGGCAAAGAACCGTAGCCGTCGTCTGCGTAAAAAAATGCAAACACGTCTCGGCGATTTCCTGGCTCTTCGATC	GCAGCGAATTCGCCACCATGGCAAAGAACCGTAGCCGTCGTCTGCGTAAAAAAATGCAAACACGTCTCGGCGATTTCCTGGCTCTTCGATCGTACGCACCAGCGAACTTTTCGACGTTTGGTGGGAC	GCAGCGAATTCGCCACCATGGCAAAGAACCGTAGCCGTCGTCTGCGTAAAAAAATGCAAACACGTCTCGGCGATTTCCTGGCTCTTCGATCGTACGCACCAGCGAACTTTTCGACGTTTGGTGGGACCGCCGCCGCCGCCGC	GCAGCGAATTCGCCACCATGGCAAAGAACCGTAGCCGTCGTCTGCGTAAAAAAATGCAAACACGTCTCGGCGATTTCCTGGCTCTTCGATCGTACGCACCAGCGAACTTTTCGACGTTTGGTGGGACCCACGCCGCCGCCGCCGC
ATGAGTAAGAAACTGATTGCCTTATGTGCCTGCCCGATGGGCCTGGCTCACACCTTTATGGCCGCTCAGGCGCTGGAAGAAGCGGCGGTAGAAGCCGGTTATGAAGTGAAAATTGAAACCCAGGGCGCGGACGGTATCCAGAATCGCCTGACGGCGCAGGATATCGCCGAAGCGACCATCATCATCCACTCCGTGGCAGTTACCCCGGAAGATAACGAACGTTTCGAATCACGCGACGTTTATGAAATCACTTTGCAGGACGCAATTAAAAACGCTGCGGGCATCATCAAAGAAATCGAAGAGATGATTGCCTCTGAACAACAGTAA	lcl|NC_000913.3_cdsid_NP_416888.1 [gene=fryB] [protein=putative enzyme IIB component of PTS] [protein_id=NP_416888.1] [location=complement(2507916..2508242)]	327	ATGAGTAAGAAACTGATTGCCTTATGTGCCTGCCCGAT	38	ATCAAAGAAATCGAAGAGATGATTGCCTCTGAACAACAG	39	77	65.1585	61.9878	GCAGCGAATTCGCCACCATGAGTAAGAAACTGATTGCCTTATGTGCCTGCCCGAT	GCAGCGAATTCGCCACCATGAGTAAGAAACTGATTGCCTTATGTGCCTGCCCGATAACACGTCTCGGCGATTTCCTGGCTCTTCGATC	GCAGCGAATTCGCCACCATGAGTAAGAAACTGATTGCCTTATGTGCCTGCCCGATAACACGTCTCGGCGATTTCCTGGCTCTTCGATCATCAAAGAAATCGAAGAGATGATTGCCTCTGAACAACAG	GCAGCGAATTCGCCACCATGAGTAAGAAACTGATTGCCTTATGTGCCTGCCCGATAACACGTCTCGGCGATTTCCTGGCTCTTCGATCATCAAAGAAATCGAAGAGATGATTGCCTCTGAACAACAGCGCCGCCGCCGCCGC	GCAGCGAATTCGCCACCATGAGTAAGAAACTGATTGCCTTATGTGCCTGCCCGATAACACGTCTCGGCGATTTCCTGGCTCTTCGATCATCAAAGAAATCGAAGAGATGATTGCCTCTGAACAACAGAACCGCCGCCGCCGCCGC
ATGCTGATCTTCGAAGGTAAAGAGATAGAAACGGATACCGAAGGCTATCTCAAAGAAAGCAGCCAGTGGAGTGAGCCGCTGGCTGTGGTGATTGCAGAGAACGAAGGGATTTCGCTGTCACCGGAACACTGGGAAGTGGTGCGTTTTGTGCGTGATTTCTATCTGGAATTCAATACTTCTCCGGCGATTCGTATGCTGGTAAAAGCGATGGCGAATAAATTTGGCGAAGAAAAAGGTAACAGCCGCTATTTATACCGACTGTTTCCGAAAGGTCCGGCTAAGCAAGCCACCAAAATTGCTGGCCTGCCAAAACCGGTAAAATGTATTTAA	lcl|NC_000913.3_cdsid_NP_415489.4 [gene=tusE] [protein=mnm(5)-s(2)U34-tRNA 2-thiolation sulfurtransferase] [protein_id=NP_415489.4] [location=complement(1030339..1030668)]	330	ATGCTGATCTTCGAAGGTAAAGAGATAGAAACGGATACCGAAGGCTAT	48	CTGGCCTGCCAAAACCGGTAAAATGTATT	29	77	65.913	60.2193	GCAGCGAATTCGCCACCATGCTGATCTTCGAAGGTAAAGAGATAGAAACGGATACCGAAGGCTAT	GCAGCGAATTCGCCACCATGCTGATCTTCGAAGGTAAAGAGATAGAAACGGATACCGAAGGCTATAACACGTCTCGGCGATTTCCTGGCTCTTCGATC	GCAGCGAATTCGCCACCATGCTGATCTTCGAAGGTAAAGAGATAGAAACGGATACCGAAGGCTATAACACGTCTCGGCGATTTCCTGGCTCTTCGATCCTGGCCTGCCAAAACCGGTAAAATGTATT	GCAGCGAATTCGCCACCATGCTGATCTTCGAAGGTAAAGAGATAGAAACGGATACCGAAGGCTATAACACGTCTCGGCGATTTCCTGGCTCTTCGATCCTGGCCTGCCAAAACCGGTAAAATGTATTCGCCGCCGCCGCCGC	GCAGCGAATTCGCCACCATGCTGATCTTCGAAGGTAAAGAGATAGAAACGGATACCGAAGGCTATAACACGTCTCGGCGATTTCCTGGCTCTTCGATCCTGGCCTGCCAAAACCGGTAAAATGTATTCTACGCCGCCGCCGCCGC
ATGGTTAGCAGGAAACGTAATAGCGTTATTTACCGGTTTGCCAGTTTATTATTGGTGTTGATGTTAAGTGCCTGTAGCGCACTGCAAGGTACGCCACAGCCAGCACCGCCAGTAACGGACCATCCGCAAGAGATTCGCCGCGACCAGACGCAAGGGTTACAGCGAATAGGTAGCGTAAGCACGATGGTTCGGGGTTCTCCGGATGACGCATTAGCAGAAATCAAAGCGAAAGCTGTCGCTGCAAAAGCTGATTATTACGTTGTCGTCATGGTGGACGAAACCATCGTGACAGGACAGTGGTATTCACAAGCCATTTTGTACCGTAAATAA	lcl|NC_000913.3_cdsid_NP_418610.4 [gene=bsmA] [protein=bioflm peroxide resistance protein] [protein_id=NP_418610.4] [location=complement(4416441..4416770)]	330	ATGGTTAGCAGGAAACGTAATAGCGTTATTTACCGGTTTGCCA	43	ACAGTGGTATTCACAAGCCATTTTGTACCGTAAA	34	77	65.9592	60.6715	GCAGCGAATTCGCCACCATGGTTAGCAGGAAACGTAATAGCGTTATTTACCGGTTTGCCA	GCAGCGAATTCGCCACCATGGTTAGCAGGAAACGTAATAGCGTTATTTACCGGTTTGCCAAACACGTCTCGGCGATTTCCTGGCTCTTCGATC	GCAGCGAATTCGCCACCATGGTTAGCAGGAAACGTAATAGCGTTATTTACCGGTTTGCCAAACACGTCTCGGCGATTTCCTGGCTCTTCGATCACAGTGGTATTCACAAGCCATTTTGTACCGTAAA	GCAGCGAATTCGCCACCATGGTTAGCAGGAAACGTAATAGCGTTATTTACCGGTTTGCCAAACACGTCTCGGCGATTTCCTGGCTCTTCGATCACAGTGGTATTCACAAGCCATTTTGTACCGTAAACGCCGCCGCCGCCGC	GCAGCGAATTCGCCACCATGGTTAGCAGGAAACGTAATAGCGTTATTTACCGGTTTGCCAAACACGTCTCGGCGATTTCCTGGCTCTTCGATCACAGTGGTATTCACAAGCCATTTTGTACCGTAAATCACGCCGCCGCCGCCGC
ATGACTATGAAAAAACTGTTAATTATCATTTTGCCGGTCCTTCTCTCCGGCTGTAGCGCCTTTAATCAGCTGGTTGAGCGCATGCAAACCGATACGCTGGAATACCAGTGTGATGAAAAACCGTTGACGGTCAAACTGAATAATCCGCGCCAGGAGGTCAGTTTTGTTTACGATAATCAACTACTGCATCTCAAACAGGGCATTTCAGCCTCTGGCGCGCGTTACACTGACGGAATCTATGTTTTCTGGTCGAAAGGCGATGAAGCGACTGTCTATAAACGCGACCGCATCGTCTTGAATAACTGTCAGTTACAAAATCCACAGCGTTGA	lcl|NC_000913.3_cdsid_NP_416156.4 [gene=mliC] [protein=inhibitor of c-type lysozyme, membrane-bound; putative lipoprotein] [protein_id=NP_416156.4] [location=complement(1718066..1718395)]	330	ATGACTATGAAAAAACTGTTAATTATCATTTTGCCGGTCCTTCTCTCCGG	50	AACTGTCAGTTACAAAATCCACAGCGT	27	77	65.2056	57.6043	GCAGCGAATTCGCCACCATGACTATGAAAAAACTGTTAATTATCATTTTGCCGGTCCTTCTCTCCGG	GCAGCGAATTCGCCACCATGACTATGAAAAAACTGTTAATTATCATTTTGCCGGTCCTTCTCTCCGGAACACGTCTCGGCGATTTCCTGGCTCTTCGATC	GCAGCGAATTCGCCACCATGACTATGAAAAAACTGTTAATTATCATTTTGCCGGTCCTTCTCTCCGGAACACGTCTCGGCGATTTCCTGGCTCTTCGATCAACTGTCAGTTACAAAATCCACAGCGT	GCAGCGAATTCGCCACCATGACTATGAAAAAACTGTTAATTATCATTTTGCCGGTCCTTCTCTCCGGAACACGTCTCGGCGATTTCCTGGCTCTTCGATCAACTGTCAGTTACAAAATCCACAGCGTCGCCGCCGCCGCCGC	GCAGCGAATTCGCCACCATGACTATGAAAAAACTGTTAATTATCATTTTGCCGGTCCTTCTCTCCGGAACACGTCTCGGCGATTTCCTGGCTCTTCGATCAACTGTCAGTTACAAAATCCACAGCGTGGTCGCCGCCGCCGCCGC
TTGTTACCTCCTGGACCGCTTCTTGTCCTTCCAGTCGGAGCGAGAGTTAGCCGGGGCGGACTTTCACCGACGGAAAGATCGTGCATTTCAAGGCACACACAACAATATCTGCGAGCGTGCTATCCGTCCGGTCGTTATGGGACGAAAGGCCTGGTTGTTCGCTGGTTCACTGGTGGCCGGGAACCGCGCGGCACAGATAATGAGCCTTCTGGGAACCGCAGTCTGGAGCCACATGCTTGGCTGACGGACGTCCTGACGCGTCTGCCGGAGTGGCCGGAGGAGAGGTTGGCTGAGTTACTGCCTCTTGAGGGCTTTACCTTCTTCGGGTAA	lcl|NC_000913.3_cdsid_NP_418697.1 [gene=yjgZ] [protein=uncharacterized protein] [protein_id=NP_418697.1] [location=4501260..4501589]	330	TTGTTACCTCCTGGACCGCTTCTTGTCCTTCCAGTCGGA	39	CTGAGTTACTGCCTCTTGAGGGCTTTACCTTCTTCGGG	38	77	68.8255	66.2016	GCAGCGAATTCGCCACCTTGTTACCTCCTGGACCGCTTCTTGTCCTTCCAGTCGGA	GCAGCGAATTCGCCACCTTGTTACCTCCTGGACCGCTTCTTGTCCTTCCAGTCGGAAACACGTCTCGGCGATTTCCTGGCTCTTCGATC	GCAGCGAATTCGCCACCTTGTTACCTCCTGGACCGCTTCTTGTCCTTCCAGTCGGAAACACGTCTCGGCGATTTCCTGGCTCTTCGATCCTGAGTTACTGCCTCTTGAGGGCTTTACCTTCTTCGGG	GCAGCGAATTCGCCACCTTGTTACCTCCTGGACCGCTTCTTGTCCTTCCAGTCGGAAACACGTCTCGGCGATTTCCTGGCTCTTCGATCCTGAGTTACTGCCTCTTGAGGGCTTTACCTTCTTCGGGCGCCGCCGCCGCCGC	GCAGCGAATTCGCCACCTTGTTACCTCCTGGACCGCTTCTTGTCCTTCCAGTCGGAAACACGTCTCGGCGATTTCCTGGCTCTTCGATCCTGAGTTACTGCCTCTTGAGGGCTTTACCTTCTTCGGGTACCGCCGCCGCCGCCGC
ATGTCTGCACAACCCGTCGATATCCAAATTTTTGGCCGTTCACTGCGTGTGAACTGCCCGCCTGACCAAAGGGATGCGTTGAATCAGGCAGCGGACGATCTGAACCAACGGTTGCAAGATCTGAAAGAACGCACTAGAGTCACAAATACTGAACAGTTGGTCTTCATTGCCGCATTGAATATCAGCTATGAGTTAGCGCAAGAAAAAGCAAAGACTCGTGACTACGCGGCAAGTATGGAACAGCGTATTCGGATGCTGCAGCAGACCATAGAACAAGCGTTACTTGAACAAGGTCGCATCACCGAAAAAACTAACCAAAACTTTGAATGA	lcl|NC_000913.3_cdsid_NP_417386.1 [gene=zapA] [protein=FtsZ stabilizer] [protein_id=NP_417386.1] [location=3055612..3055941]	330	ATGTCTGCACAACCCGTCGATATCCAAATTTTTGGCC	37	ACAAGGTCGCATCACCGAAAAAACTAACCAAAACTTTGAA	40	77	65.3696	63.8545	GCAGCGAATTCGCCACCATGTCTGCACAACCCGTCGATATCCAAATTTTTGGCC	GCAGCGAATTCGCCACCATGTCTGCACAACCCGTCGATATCCAAATTTTTGGCCAACACGTCTCGGCGATTTCCTGGCTCTTCGATC	GCAGCGAATTCGCCACCATGTCTGCACAACCCGTCGATATCCAAATTTTTGGCCAACACGTCTCGGCGATTTCCTGGCTCTTCGATCACAAGGTCGCATCACCGAAAAAACTAACCAAAACTTTGAA	GCAGCGAATTCGCCACCATGTCTGCACAACCCGTCGATATCCAAATTTTTGGCCAACACGTCTCGGCGATTTCCTGGCTCTTCGATCACAAGGTCGCATCACCGAAAAAACTAACCAAAACTTTGAACGCCGCCGCCGCCGC	GCAGCGAATTCGCCACCATGTCTGCACAACCCGTCGATATCCAAATTTTTGGCCAACACGTCTCGGCGATTTCCTGGCTCTTCGATCACAAGGTCGCATCACCGAAAAAACTAACCAAAACTTTGAATGGCGCCGCCGCCGCCGC
ATGAAACGCTTTCCGCTATTTCTTTTATTCACCCTGCTCACGCTGTCCACCGTTCCGGCCCAGGCCGATATTATCGACGACACCATTGGCAATATTCAGCAGGCGATTAATGACGCTTATAACCCTGACCGTGGGCGAGACTATGAAGATTCGCGCGACGACGGCTGGCAGCGTGAAGTGAGCGACGATCGGCGCAGACAATATGACGACCGCCGCCGCCAGTTTGAAGATCGCCGCAGGCAGCTGGACGATCGCCAGCGCCAGCTTGATCAGGAGCGTCGGCAACTGGAGGATGAAGAGCGGAGAATGGAAGATGAGTATGGGCGATGA	lcl|NC_000913.3_cdsid_YP_026281.1 [gene=yjdP] [protein=putative periplasmic protein] [protein_id=YP_026281.1] [location=4313868..4314197]	330	ATGAAACGCTTTCCGCTATTTCTTTTATTCACCCTGCTCACG	42	ATGAAGAGCGGAGAATGGAAGATGAGTATGGGCGA	35	77	65.7621	64.7555	GCAGCGAATTCGCCACCATGAAACGCTTTCCGCTATTTCTTTTATTCACCCTGCTCACG	GCAGCGAATTCGCCACCATGAAACGCTTTCCGCTATTTCTTTTATTCACCCTGCTCACGAACACGTCTCGGCGATTTCCTGGCTCTTCGATC	GCAGCGAATTCGCCACCATGAAACGCTTTCCGCTATTTCTTTTATTCACCCTGCTCACGAACACGTCTCGGCGATTTCCTGGCTCTTCGATCATGAAGAGCGGAGAATGGAAGATGAGTATGGGCGA	GCAGCGAATTCGCCACCATGAAACGCTTTCCGCTATTTCTTTTATTCACCCTGCTCACGAACACGTCTCGGCGATTTCCTGGCTCTTCGATCATGAAGAGCGGAGAATGGAAGATGAGTATGGGCGACGCCGCCGCCGCCGC	GCAGCGAATTCGCCACCATGAAACGCTTTCCGCTATTTCTTTTATTCACCCTGCTCACGAACACGTCTCGGCGATTTCCTGGCTCTTCGATCATGAAGAGCGGAGAATGGAAGATGAGTATGGGCGAGCCCGCCGCCGCCGCCGC
ATGACCACTCATGACCGCGTTCGTCTCCAGTTGCAGGCGCTTGAAGCGTTACTGCGTGAACATCAGCACTGGCGAAACGATGAACCCCAGCCGCATCAATTTAATAGTACCCAACCGTTCTTTATGGACACCATGGAACCACTGGAGTGGTTGCAGTGGGTGCTGATCCCGCGAATGCACGATTTGTTAGATAACAAACAGCCGTTACCGGGCGCTTTTGCCGTTGCACCCTATTATGAAATGGCGCTGGCGACGGACCATCCGCAACGCGCGCTTATTCTGGCTGAGCTGGAAAAACTGGATGCTCTTTTTGCGGATGATGCGAGCTAA	lcl|NC_000913.3_cdsid_NP_417272.1 [gene=yqcC] [protein=DUF446 family protein] [protein_id=NP_417272.1] [location=complement(2923784..2924113)]	330	ATGACCACTCATGACCGCGTTCGTCTCCAGTTGCAGG	37	GCTGGAAAAACTGGATGCTCTTTTTGCGGATGATGCGAGC	40	77	69.3679	68.1108	GCAGCGAATTCGCCACCATGACCACTCATGACCGCGTTCGTCTCCAGTTGCAGG	GCAGCGAATTCGCCACCATGACCACTCATGACCGCGTTCGTCTCCAGTTGCAGGAACACGTCTCGGCGATTTCCTGGCTCTTCGATC	GCAGCGAATTCGCCACCATGACCACTCATGACCGCGTTCGTCTCCAGTTGCAGGAACACGTCTCGGCGATTTCCTGGCTCTTCGATCGCTGGAAAAACTGGATGCTCTTTTTGCGGATGATGCGAGC	GCAGCGAATTCGCCACCATGACCACTCATGACCGCGTTCGTCTCCAGTTGCAGGAACACGTCTCGGCGATTTCCTGGCTCTTCGATCGCTGGAAAAACTGGATGCTCTTTTTGCGGATGATGCGAGCCGCCGCCGCCGCCGC	GCAGCGAATTCGCCACCATGACCACTCATGACCGCGTTCGTCTCCAGTTGCAGGAACACGTCTCGGCGATTTCCTGGCTCTTCGATCGCTGGAAAAACTGGATGCTCTTTTTGCGGATGATGCGAGCATCCGCCGCCGCCGCCGC
ATGAGCAATCTGAATCCATGCATGACGTGTGGTGCCTGTTGTGCATTTTTCCGCGTCTCTTTTTACTGGGCCGAAGCCGACGATGCTGGCGGTACTATTCCCGCCAGGCTCACTGAACAAATATCCCCTTTTCACCGATGCATGAGCGGTACCAATCAGAAAAACCCCCGATGTATTGCCCTTGCAGGAACCCCGGGCAAAAATGCCTGCTGCACGATATATAAAAATCGATCGTCCACATGCAGAGAATTCGCCATGTCTGGTGAGAACGGAGTCGTCAATGAGGCTTGCAATCGTGCAAGGGCTAAATACGGGCTGACACCGTTATAA	lcl|NC_000913.3_cdsid_NP_414822.1 [gene=ykgJ] [protein=UPF0153 cysteine cluster protein] [protein_id=NP_414822.1] [location=complement(303853..304182)]	330	ATGAGCAATCTGAATCCATGCATGACGTGTGGTGCCTGTT	40	CAATCGTGCAAGGGCTAAATACGGGCTGACACCGTTA	37	77	67.8976	67.1559	GCAGCGAATTCGCCACCATGAGCAATCTGAATCCATGCATGACGTGTGGTGCCTGTT	GCAGCGAATTCGCCACCATGAGCAATCTGAATCCATGCATGACGTGTGGTGCCTGTTAACACGTCTCGGCGATTTCCTGGCTCTTCGATC	GCAGCGAATTCGCCACCATGAGCAATCTGAATCCATGCATGACGTGTGGTGCCTGTTAACACGTCTCGGCGATTTCCTGGCTCTTCGATCCAATCGTGCAAGGGCTAAATACGGGCTGACACCGTTA	GCAGCGAATTCGCCACCATGAGCAATCTGAATCCATGCATGACGTGTGGTGCCTGTTAACACGTCTCGGCGATTTCCTGGCTCTTCGATCCAATCGTGCAAGGGCTAAATACGGGCTGACACCGTTACGCCGCCGCCGCCGC	GCAGCGAATTCGCCACCATGAGCAATCTGAATCCATGCATGACGTGTGGTGCCTGTTAACACGTCTCGGCGATTTCCTGGCTCTTCGATCCAATCGTGCAAGGGCTAAATACGGGCTGACACCGTTATACCGCCGCCGCCGCCGC
ATGAGTCATTCTACCGATCACAGCGGCGCGTCCCATGGCAGCGTAAAAACCTACATGACAGGCTTTATCCTGTCGATCATTCTGACGGTGATTCCGTTCTGGATGGTGATGACAGGAGCTGCCTCTCCGGCCGTAATTCTGGGAACAATCCTGGCAATGGCAGTGGTACAGGTTCTGGTGCATCTGGTGTGCTTCCTGCACATGAATACCAAATCAGATGAAGGCTGGAACATGACGGCGTTTGTCTTCACCGTGCTAATCATCGCTATCCTGGTTGTAGGCTCCATCTGGATTATGTGGAACCTCAACTACAACATGATGATGCACTAA	lcl|NC_000913.3_cdsid_NP_414963.1 [gene=cyoD] [protein=cytochrome o ubiquinol oxidase subunit IV] [protein_id=NP_414963.1] [location=complement(447717..448046)]	330	ATGAGTCATTCTACCGATCACAGCGGCGCGTC	32	TCCATCTGGATTATGTGGAACCTCAACTACAACATGATGATGCAC	45	77	66.558	65.3685	GCAGCGAATTCGCCACCATGAGTCATTCTACCGATCACAGCGGCGCGTC	GCAGCGAATTCGCCACCATGAGTCATTCTACCGATCACAGCGGCGCGTCAACACGTCTCGGCGATTTCCTGGCTCTTCGATC	GCAGCGAATTCGCCACCATGAGTCATTCTACCGATCACAGCGGCGCGTCAACACGTCTCGGCGATTTCCTGGCTCTTCGATCTCCATCTGGATTATGTGGAACCTCAACTACAACATGATGATGCAC	GCAGCGAATTCGCCACCATGAGTCATTCTACCGATCACAGCGGCGCGTCAACACGTCTCGGCGATTTCCTGGCTCTTCGATCTCCATCTGGATTATGTGGAACCTCAACTACAACATGATGATGCACCGCCGCCGCCGCCGC	GCAGCGAATTCGCCACCATGAGTCATTCTACCGATCACAGCGGCGCGTCAACACGTCTCGGCGATTTCCTGGCTCTTCGATCTCCATCTGGATTATGTGGAACCTCAACTACAACATGATGATGCACCAACGCCGCCGCCGCCGC
ATGAGCGATAAAATTATTCACCTGACTGACGACAGTTTTGACACGGATGTACTCAAAGCGGACGGGGCGATCCTCGTCGATTTCTGGGCAGAGTGGTGCGGTCCGTGCAAAATGATCGCCCCGATTCTGGATGAAATCGCTGACGAATATCAGGGCAAACTGACCGTTGCAAAACTGAACATCGATCAAAACCCTGGCACTGCGCCGAAATATGGCATCCGTGGTATCCCGACTCTGCTGCTGTTCAAAAACGGTGAAGTGGCGGCAACCAAAGTGGGTGCACTGTCTAAAGGTCAGTTGAAAGAGTTCCTCGACGCTAACCTGGCGTAA	lcl|NC_000913.3_cdsid_NP_418228.2 [gene=trxA] [protein=thioredoxin 1] [protein_id=NP_418228.2] [location=3965761..3966090]	330	ATGAGCGATAAAATTATTCACCTGACTGACGACAGTTTTGACACGGAT	48	TGAAAGAGTTCCTCGACGCTAACCTGGCG	29	77	66.117	63.7702	GCAGCGAATTCGCCACCATGAGCGATAAAATTATTCACCTGACTGACGACAGTTTTGACACGGAT	GCAGCGAATTCGCCACCATGAGCGATAAAATTATTCACCTGACTGACGACAGTTTTGACACGGATAACACGTCTCGGCGATTTCCTGGCTCTTCGATC	GCAGCGAATTCGCCACCATGAGCGATAAAATTATTCACCTGACTGACGACAGTTTTGACACGGATAACACGTCTCGGCGATTTCCTGGCTCTTCGATCTGAAAGAGTTCCTCGACGCTAACCTGGCG	GCAGCGAATTCGCCACCATGAGCGATAAAATTATTCACCTGACTGACGACAGTTTTGACACGGATAACACGTCTCGGCGATTTCCTGGCTCTTCGATCTGAAAGAGTTCCTCGACGCTAACCTGGCGCGCCGCCGCCGCCGC	GCAGCGAATTCGCCACCATGAGCGATAAAATTATTCACCTGACTGACGACAGTTTTGACACGGATAACACGTCTCGGCGATTTCCTGGCTCTTCGATCTGAAAGAGTTCCTCGACGCTAACCTGGCGGCGCGCCGCCGCCGCCGC
ATGGCGCAGTTTGAATGGGTTCACGCCGCCTGGCTGGCATTGGCAATCGTGCTGGAAATCGTTGCTAACGTCTTTTTGAAATTTTCTGACGGCTTTCGTCGCAAAATATTTGGCTTGCTCTCCCTGGCGGCGGTGCTGGCTGCCTTTAGTGCGCTTTCTCAAGCCGTTAAAGGGATCGACTTGTCTGTCGCTTATGCATTGTGGGGCGGGTTTGGTATTGCCGCCACGTTAGCCGCAGGTTGGATCTTGTTTGGTCAACGGTTAAATCGTAAAGGCTGGATTGGCCTGGTCTTGCTGTTGGCTGGAATGATCATGGTGAAACTTGCCTGA	lcl|NC_000913.3_cdsid_NP_416116.1 [gene=mdtI] [protein=multidrug efflux system transporter] [protein_id=NP_416116.1] [location=complement(1672820..1673149)]	330	ATGGCGCAGTTTGAATGGGTTCACGCCGCCTGG	33	GCCTGGTCTTGCTGTTGGCTGGAATGATCATGGTGAAACTTGCC	44	77	70.4454	70.0679	GCAGCGAATTCGCCACCATGGCGCAGTTTGAATGGGTTCACGCCGCCTGG	GCAGCGAATTCGCCACCATGGCGCAGTTTGAATGGGTTCACGCCGCCTGGAACACGTCTCGGCGATTTCCTGGCTCTTCGATC	GCAGCGAATTCGCCACCATGGCGCAGTTTGAATGGGTTCACGCCGCCTGGAACACGTCTCGGCGATTTCCTGGCTCTTCGATCGCCTGGTCTTGCTGTTGGCTGGAATGATCATGGTGAAACTTGCC	GCAGCGAATTCGCCACCATGGCGCAGTTTGAATGGGTTCACGCCGCCTGGAACACGTCTCGGCGATTTCCTGGCTCTTCGATCGCCTGGTCTTGCTGTTGGCTGGAATGATCATGGTGAAACTTGCCCGCCGCCGCCGCCGC	GCAGCGAATTCGCCACCATGGCGCAGTTTGAATGGGTTCACGCCGCCTGGAACACGTCTCGGCGATTTCCTGGCTCTTCGATCGCCTGGTCTTGCTGTTGGCTGGAATGATCATGGTGAAACTTGCCAGACGCCGCCGCCGCCGC
ATGAAAAAATTTGCTTTACTGGCGGGCCTGTTTGTTTTCGCACCAATGACCTGGGCGCAGGACTACAATATTAAAAACGGTTTGCCGTCAGAAACCTATATTACTTGCGCAGAAGCCAACGAAATGGCAAAAACTGACAGCGCACAGGTTGCAGAAATTGTTGCGGTAATGGGTAATGCCAGCGTTGCCAGCCGTGATTTAAAAATTGAGCAATCTCCGGAACTGAGCGCCAAAGTGGTAGAAAAACTGAATCAGGTTTGCGCTAAAGACCCGCAAATGCTGTTGATCACGGCAATTGATGACACCATGCGTGCTATCGGCAAAAAATAA	lcl|NC_000913.3_cdsid_NP_415689.2 [gene=ymgD] [protein=uncharacterized protein] [protein_id=NP_415689.2] [location=complement(1222305..1222634)]	330	ATGAAAAAATTTGCTTTACTGGCGGGCCTGTTTGTTTTCGCA	42	CAATTGATGACACCATGCGTGCTATCGGCAAAAAA	35	77	66.7734	63.7222	GCAGCGAATTCGCCACCATGAAAAAATTTGCTTTACTGGCGGGCCTGTTTGTTTTCGCA	GCAGCGAATTCGCCACCATGAAAAAATTTGCTTTACTGGCGGGCCTGTTTGTTTTCGCAAACACGTCTCGGCGATTTCCTGGCTCTTCGATC	GCAGCGAATTCGCCACCATGAAAAAATTTGCTTTACTGGCGGGCCTGTTTGTTTTCGCAAACACGTCTCGGCGATTTCCTGGCTCTTCGATCCAATTGATGACACCATGCGTGCTATCGGCAAAAAA	GCAGCGAATTCGCCACCATGAAAAAATTTGCTTTACTGGCGGGCCTGTTTGTTTTCGCAAACACGTCTCGGCGATTTCCTGGCTCTTCGATCCAATTGATGACACCATGCGTGCTATCGGCAAAAAACGCCGCCGCCGCCGC	GCAGCGAATTCGCCACCATGAAAAAATTTGCTTTACTGGCGGGCCTGTTTGTTTTCGCAAACACGTCTCGGCGATTTCCTGGCTCTTCGATCCAATTGATGACACCATGCGTGCTATCGGCAAAAAAAAACGCCGCCGCCGCCGC
ATGGATATGGATCTAAACAATCGCCTGACTGAAGATGAAACGCTTGAACAGGCCTACGATATTTTTCTCGAACTGGCTGCCGACAATCTCGATCCAGCTGATGTTCTGCTGTTCAATCTTCAGTTTGAAGAGCGCGGCGGCGCGGAGTTATTCGATCCGGCGGAAGACTGGCAGGAACATGTTGATTTCGATTTGAACCCGGACTTTTTTGCCGAAGTGGTGATTGGTCTGGCGGACAGTGAAGATGGTGAAATCAACGATGTTTTTGCCCGCATTCTGTTATGCCGCGAAAAAGATCACAAACTTTGCCATATCATCTGGCGGGAATAA	lcl|NC_000913.3_cdsid_NP_415764.4 [gene=yciU] [protein=UPF0263 family protein] [protein_id=NP_415764.4] [location=complement(1306821..1307150)]	330	ATGGATATGGATCTAAACAATCGCCTGACTGAAGATGAAACGCTT	45	ATCACAAACTTTGCCATATCATCTGGCGGGAA	32	77	65.2624	62.1858	GCAGCGAATTCGCCACCATGGATATGGATCTAAACAATCGCCTGACTGAAGATGAAACGCTT	GCAGCGAATTCGCCACCATGGATATGGATCTAAACAATCGCCTGACTGAAGATGAAACGCTTAACACGTCTCGGCGATTTCCTGGCTCTTCGATC	GCAGCGAATTCGCCACCATGGATATGGATCTAAACAATCGCCTGACTGAAGATGAAACGCTTAACACGTCTCGGCGATTTCCTGGCTCTTCGATCATCACAAACTTTGCCATATCATCTGGCGGGAA	GCAGCGAATTCGCCACCATGGATATGGATCTAAACAATCGCCTGACTGAAGATGAAACGCTTAACACGTCTCGGCGATTTCCTGGCTCTTCGATCATCACAAACTTTGCCATATCATCTGGCGGGAACGCCGCCGCCGCCGC	GCAGCGAATTCGCCACCATGGATATGGATCTAAACAATCGCCTGACTGAAGATGAAACGCTTAACACGTCTCGGCGATTTCCTGGCTCTTCGATCATCACAAACTTTGCCATATCATCTGGCGGGAACTTCGCCGCCGCCGCCGC
ATGAACACTCTACCTGCTACAATTTCGCAGGCGGCGAAGCCCTGCCTGTCGCCAGTGGCTGTCTGGCAAATGCTACTGACACGCCTGCTGGAACAACACTATGGCCTGACACTGAACGACACGCCGTTCAGTGATGAAACTGTTATTAAGGAACATATCGATGCTGGTATCACTCTGGCCGATGCAGTCAATTTTCTGGTGGAAAAGTACGAACTGGTACGTATCGATCACAGAGGATTTTCGTGGCAACAACAGTCTCCATATATTTCCGTAGTAGATATTCTGCGAGCAAGGCGCTCTACCGGCTTGCTAAAAACTAATGTGAAATAA	lcl|NC_000913.3_cdsid_NP_417133.1 [gene=ypjF] [protein=CP4-57 prophage; toxin of the YpjF-YfjZ toxin-antitoxin system] [protein_id=NP_417133.1] [location=2777453..2777782]	330	ATGAACACTCTACCTGCTACAATTTCGCAGGCGGCGAA	38	GCAAGGCGCTCTACCGGCTTGCTAAAAACTAATGTGAAA	39	77	67.9152	66.2888	GCAGCGAATTCGCCACCATGAACACTCTACCTGCTACAATTTCGCAGGCGGCGAA	GCAGCGAATTCGCCACCATGAACACTCTACCTGCTACAATTTCGCAGGCGGCGAAAACACGTCTCGGCGATTTCCTGGCTCTTCGATC	GCAGCGAATTCGCCACCATGAACACTCTACCTGCTACAATTTCGCAGGCGGCGAAAACACGTCTCGGCGATTTCCTGGCTCTTCGATCGCAAGGCGCTCTACCGGCTTGCTAAAAACTAATGTGAAA	GCAGCGAATTCGCCACCATGAACACTCTACCTGCTACAATTTCGCAGGCGGCGAAAACACGTCTCGGCGATTTCCTGGCTCTTCGATCGCAAGGCGCTCTACCGGCTTGCTAAAAACTAATGTGAAACGCCGCCGCCGCCGC	GCAGCGAATTCGCCACCATGAACACTCTACCTGCTACAATTTCGCAGGCGGCGAAAACACGTCTCGGCGATTTCCTGGCTCTTCGATCGCAAGGCGCTCTACCGGCTTGCTAAAAACTAATGTGAAATTCCGCCGCCGCCGCCGC
ATGTTTAACCGACCGAACCGCAACGACGTTGATGATGGCGTGCAGGATATCCAGAATGATGTCAATCAATTAGCTGACAGCCTCGAATCTGTATTGAAGTCCTGGGGCAGCGACGCCAAAGGGGAAGCTGAAGCCGCACGCAGTAAAGCTCAGGCATTGCTGAAAGAAACCAGGGCGCGAATGCATGGTCGTACTCGCGTCCAGCAAGCCGCGCGCGATGCCGTTGGCTGCGCGGATTCTTTTGTTCGTGAAAGACCCTGGTGTAGCGTGGGTACAGCAGCTGCGGTAGGTATTTTTATCGGCGCACTGTTAAGCATGCGCAAATCGTAG	lcl|NC_000913.3_cdsid_NP_417158.4 [gene=ygaM] [protein=DUF883 family protein, putative membrane-anchored ribosome-binding protein] [protein_id=NP_417158.4] [location=2800146..2800475]	330	ATGTTTAACCGACCGAACCGCAACGACGTTGATGAT	36	TAGGTATTTTTATCGGCGCACTGTTAAGCATGCGCAAATCG	41	77	66.2451	66.2401	GCAGCGAATTCGCCACCATGTTTAACCGACCGAACCGCAACGACGTTGATGAT	GCAGCGAATTCGCCACCATGTTTAACCGACCGAACCGCAACGACGTTGATGATAACACGTCTCGGCGATTTCCTGGCTCTTCGATC	GCAGCGAATTCGCCACCATGTTTAACCGACCGAACCGCAACGACGTTGATGATAACACGTCTCGGCGATTTCCTGGCTCTTCGATCTAGGTATTTTTATCGGCGCACTGTTAAGCATGCGCAAATCG	GCAGCGAATTCGCCACCATGTTTAACCGACCGAACCGCAACGACGTTGATGATAACACGTCTCGGCGATTTCCTGGCTCTTCGATCTAGGTATTTTTATCGGCGCACTGTTAAGCATGCGCAAATCGCGCCGCCGCCGCCGC	GCAGCGAATTCGCCACCATGTTTAACCGACCGAACCGCAACGACGTTGATGATAACACGTCTCGGCGATTTCCTGGCTCTTCGATCTAGGTATTTTTATCGGCGCACTGTTAAGCATGCGCAAATCGGCGCGCCGCCGCCGCCGC
ATGTTTGGTAAAGGCGGTCTGGGTAACCTGATGAAGCAAGCCCAGCAGATGCAAGAAAAAATGCAGAAAATGCAGGAAGAGATCGCGCAGCTGGAAGTCACCGGCGAATCTGGCGCAGGTCTGGTAAAAGTGACCATCAACGGTGCACACAACTGCCGTCGCGTAGAGATCGACCCGAGCCTGCTGGAAGACGACAAAGAGATGCTGGAAGACCTGGTGGCTGCAGCATTCAACGACGCAGCACGTCGTATTGAAGAAACGCAGAAAGAAAAAATGGCCTCTGTATCCTCCGGAATGCAGCTGCCGCCTGGCTTTAAGATGCCGTTCTGA	lcl|NC_000913.3_cdsid_NP_415004.1 [gene=ybaB] [protein=DNA-binding protein, putative nucleoid-associated protein] [protein_id=NP_415004.1] [location=494076..494405]	330	ATGTTTGGTAAAGGCGGTCTGGGTAACCTGATGAAGCAAGCCCA	44	ATGCAGCTGCCGCCTGGCTTTAAGATGCCGTTC	33	77	69.8715	68.896	GCAGCGAATTCGCCACCATGTTTGGTAAAGGCGGTCTGGGTAACCTGATGAAGCAAGCCCA	GCAGCGAATTCGCCACCATGTTTGGTAAAGGCGGTCTGGGTAACCTGATGAAGCAAGCCCAAACACGTCTCGGCGATTTCCTGGCTCTTCGATC	GCAGCGAATTCGCCACCATGTTTGGTAAAGGCGGTCTGGGTAACCTGATGAAGCAAGCCCAAACACGTCTCGGCGATTTCCTGGCTCTTCGATCATGCAGCTGCCGCCTGGCTTTAAGATGCCGTTC	GCAGCGAATTCGCCACCATGTTTGGTAAAGGCGGTCTGGGTAACCTGATGAAGCAAGCCCAAACACGTCTCGGCGATTTCCTGGCTCTTCGATCATGCAGCTGCCGCCTGGCTTTAAGATGCCGTTCCGCCGCCGCCGCCGC	GCAGCGAATTCGCCACCATGTTTGGTAAAGGCGGTCTGGGTAACCTGATGAAGCAAGCCCAAACACGTCTCGGCGATTTCCTGGCTCTTCGATCATGCAGCTGCCGCCTGGCTTTAAGATGCCGTTCCCACGCCGCCGCCGCCGC
ATGGAAACTACCAAGCCTTCATTCCAGGACGTACTGGAATTTGTTCGTCTGTTCCGTCGTAAGAACAAACTGCAACGTGAAATTCAGGACGTTGAGAAAAAGATCCGTGACAACCAGAAGCGCGTCCTGCTGCTGGACAACCTGAGCGATTACATCAAGCCGGGGATGAGCGTTGAAGCAATCCAGGGCATCATCGCCAGCATGAAAGGTGACTATGAAGATCGCGTTGACGATTACATCATCAAAAATGCCGAGCTCTCCAAAGAACGCCGCGATATCTCCAAAAAGCTGAAAGCTATGGGCGAAATGAAAAACGGCGAAGCGAAGTAA	lcl|NC_000913.3_cdsid_NP_416511.4 [gene=yeeX] [protein=UPF0265 family protein] [protein_id=NP_416511.4] [location=complement(2079032..2079361)]	330	ATGGAAACTACCAAGCCTTCATTCCAGGACGTACTGGAATTTGTT	45	CTATGGGCGAAATGAAAAACGGCGAAGCGAAG	32	77	66.3621	64.0731	GCAGCGAATTCGCCACCATGGAAACTACCAAGCCTTCATTCCAGGACGTACTGGAATTTGTT	GCAGCGAATTCGCCACCATGGAAACTACCAAGCCTTCATTCCAGGACGTACTGGAATTTGTTAACACGTCTCGGCGATTTCCTGGCTCTTCGATC	GCAGCGAATTCGCCACCATGGAAACTACCAAGCCTTCATTCCAGGACGTACTGGAATTTGTTAACACGTCTCGGCGATTTCCTGGCTCTTCGATCCTATGGGCGAAATGAAAAACGGCGAAGCGAAG	GCAGCGAATTCGCCACCATGGAAACTACCAAGCCTTCATTCCAGGACGTACTGGAATTTGTTAACACGTCTCGGCGATTTCCTGGCTCTTCGATCCTATGGGCGAAATGAAAAACGGCGAAGCGAAGCGCCGCCGCCGCCGC	GCAGCGAATTCGCCACCATGGAAACTACCAAGCCTTCATTCCAGGACGTACTGGAATTTGTTAACACGTCTCGGCGATTTCCTGGCTCTTCGATCCTATGGGCGAAATGAAAAACGGCGAAGCGAAGCTCCGCCGCCGCCGCCGC
ATGGAAACCGTGGCTTACGCTGATTTTGCACGTCTGGAAATGCGCGTCGGAAAGATTGTGGAAGTGAAACGCCATGAAAACGCCGACAAGCTGTACATCGTACAGGTTGATGTGGGGCAAAAAACGCTGCAAACCGTGACCAGCCTGGTGCCGTACTACAGCGAAGAAGAGCTGATGGGGAAAACGGTGGTGGTCTTATGCAATCTGCAAAAAGCGAAAATGCGTGGTGAAACGTCGGAATGCATGCTGTTGTGTGCGGAAACCGATGACGGCAGTGAAAGCGTGCTGTTAACGCCGGAGCGGATGATGCCTGCGGGCGTACGCGTCGTATAA	lcl|NC_000913.3_cdsid_NP_417545.1 [gene=ygjH] [protein=putative tRNA binding protein; putative tRNA corner chaperone] [protein_id=NP_417545.1] [location=complement(3220915..3221247)]	333	ATGGAAACCGTGGCTTACGCTGATTTTGCACGTCTGGAAATGCGCGT	47	CGGATGATGCCTGCGGGCGTACGCGTCGTA	30	77	72.3786	70.2255	GCAGCGAATTCGCCACCATGGAAACCGTGGCTTACGCTGATTTTGCACGTCTGGAAATGCGCGT	GCAGCGAATTCGCCACCATGGAAACCGTGGCTTACGCTGATTTTGCACGTCTGGAAATGCGCGTAACACGTCTCGGCGATTTCCTGGCTCTTCGATC	GCAGCGAATTCGCCACCATGGAAACCGTGGCTTACGCTGATTTTGCACGTCTGGAAATGCGCGTAACACGTCTCGGCGATTTCCTGGCTCTTCGATCCGGATGATGCCTGCGGGCGTACGCGTCGTA	GCAGCGAATTCGCCACCATGGAAACCGTGGCTTACGCTGATTTTGCACGTCTGGAAATGCGCGTAACACGTCTCGGCGATTTCCTGGCTCTTCGATCCGGATGATGCCTGCGGGCGTACGCGTCGTACGCCGCCGCCGCCGC	GCAGCGAATTCGCCACCATGGAAACCGTGGCTTACGCTGATTTTGCACGTCTGGAAATGCGCGTAACACGTCTCGGCGATTTCCTGGCTCTTCGATCCGGATGATGCCTGCGGGCGTACGCGTCGTATTTCGCCGCCGCCGCCGC
ATGGAAACTATCGCTAAACATCGCCATGCTCGTTCTTCTGCTCAGAAGGTTCGCCTTGTTGCTGACCTGATTCGCGGTAAGAAAGTGTCGCAGGCTCTGGATATTTTGACCTACACCAACAAGAAAGCGGCTGTACTGGTCAAGAAAGTTCTGGAATCTGCCATTGCTAACGCTGAACACAACGATGGCGCTGACATTGACGATCTGAAAGTTACGAAAATTTTCGTAGACGAAGGCCCGAGCATGAAGCGCATTATGCCGCGTGCAAAAGGTCGTGCAGATCGCATCCTGAAGCGCACCAGCCACATCACTGTGGTTGTGTCCGATCGCTGA	lcl|NC_000913.3_cdsid_NP_417774.1 [gene=rplV] [protein=50S ribosomal subunit protein L22] [protein_id=NP_417774.1] [location=complement(3449901..3450233)]	333	ATGGAAACTATCGCTAAACATCGCCATGCTCGTTCTTCTGCTCAGAA	47	AGCCACATCACTGTGGTTGTGTCCGATCGC	30	77	68.2145	65.843	GCAGCGAATTCGCCACCATGGAAACTATCGCTAAACATCGCCATGCTCGTTCTTCTGCTCAGAA	GCAGCGAATTCGCCACCATGGAAACTATCGCTAAACATCGCCATGCTCGTTCTTCTGCTCAGAAAACACGTCTCGGCGATTTCCTGGCTCTTCGATC	GCAGCGAATTCGCCACCATGGAAACTATCGCTAAACATCGCCATGCTCGTTCTTCTGCTCAGAAAACACGTCTCGGCGATTTCCTGGCTCTTCGATCAGCCACATCACTGTGGTTGTGTCCGATCGC	GCAGCGAATTCGCCACCATGGAAACTATCGCTAAACATCGCCATGCTCGTTCTTCTGCTCAGAAAACACGTCTCGGCGATTTCCTGGCTCTTCGATCAGCCACATCACTGTGGTTGTGTCCGATCGCCGCCGCCGCCGCCGC	GCAGCGAATTCGCCACCATGGAAACTATCGCTAAACATCGCCATGCTCGTTCTTCTGCTCAGAAAACACGTCTCGGCGATTTCCTGGCTCTTCGATCAGCCACATCACTGTGGTTGTGTCCGATCGCAAACGCCGCCGCCGCCGC
ATGAATACGTTATTACTCCTTGCGGCACTTTCCAGTCAGATAACCTTTAATACGACCCAGCAAGGGGATGTGTATACCATTATTCCTGAAGTCACTCTTACTCAATCTTGTCTGTGCAGAGTACAAATATTGTCCCTGCGCGAAGGCAGTTCAGGGCAAAGTCAGACGAAGCAAGAAAAGACCCTTTCATTGCCTGCTAATCAACCCATTGCTTTGACGAAGTTGAGTTTAAATATTTCCCCGGACGATCGGGTGAAAATAGTTGTTACTGTTTCTGATGGACAGTCACTTCATTTATCACAACAATGGCCGCCCTCTTCAGAAAAGTCTTAA	lcl|NC_000913.3_cdsid_NP_415561.1 [gene=csgC] [protein=curli assembly protein] [protein_id=NP_415561.1] [location=1104961..1105293]	333	ATGAATACGTTATTACTCCTTGCGGCACTTTCCAGTCAGATAACCTTTAATA	52	ATGGCCGCCCTCTTCAGAAAAGTCT	25	77	65.0621	60.1737	GCAGCGAATTCGCCACCATGAATACGTTATTACTCCTTGCGGCACTTTCCAGTCAGATAACCTTTAATA	GCAGCGAATTCGCCACCATGAATACGTTATTACTCCTTGCGGCACTTTCCAGTCAGATAACCTTTAATAAACACGTCTCGGCGATTTCCTGGCTCTTCGATC	GCAGCGAATTCGCCACCATGAATACGTTATTACTCCTTGCGGCACTTTCCAGTCAGATAACCTTTAATAAACACGTCTCGGCGATTTCCTGGCTCTTCGATCATGGCCGCCCTCTTCAGAAAAGTCT	GCAGCGAATTCGCCACCATGAATACGTTATTACTCCTTGCGGCACTTTCCAGTCAGATAACCTTTAATAAACACGTCTCGGCGATTTCCTGGCTCTTCGATCATGGCCGCCCTCTTCAGAAAAGTCTCGCCGCCGCCGCCGC	GCAGCGAATTCGCCACCATGAATACGTTATTACTCCTTGCGGCACTTTCCAGTCAGATAACCTTTAATAAACACGTCTCGGCGATTTCCTGGCTCTTCGATCATGGCCGCCCTCTTCAGAAAAGTCTGGACGCCGCCGCCGCCGC
ATGAACCCTTATATTTATCTTGGTGGTGCAATACTTGCAGAGGTCATTGGTACAACCTTAATGAAGTTTTCAGAAGGTTTTACACGGTTATGGCCATCTGTTGGTACAATTATTTGTTATTGTGCATCATTCTGGTTATTAGCTCAGACGCTGGCTTATATTCCTACAGGGATTGCTTATGCTATCTGGTCAGGAGTCGGTATTGTCCTGATTAGCTTACTGTCATGGGGATTTTTCGGCCAACGGCTGGACCTGCCAGCCATTATAGGCATGATGTTGATTTGTGCCGGTGTGTTGATTATTAATTTATTGTCACGAAGCACACCACATTAA	lcl|NC_000913.3_cdsid_NP_415075.1 [gene=emrE] [protein=DLP12 prophage; multidrug resistance protein] [protein_id=NP_415075.1] [location=568315..568647]	333	ATGAACCCTTATATTTATCTTGGTGGTGCAATACTTGCAGAGGTCATTG	49	TAATTTATTGTCACGAAGCACACCACAT	28	77	65.1109	56.0654	GCAGCGAATTCGCCACCATGAACCCTTATATTTATCTTGGTGGTGCAATACTTGCAGAGGTCATTG	GCAGCGAATTCGCCACCATGAACCCTTATATTTATCTTGGTGGTGCAATACTTGCAGAGGTCATTGAACACGTCTCGGCGATTTCCTGGCTCTTCGATC	GCAGCGAATTCGCCACCATGAACCCTTATATTTATCTTGGTGGTGCAATACTTGCAGAGGTCATTGAACACGTCTCGGCGATTTCCTGGCTCTTCGATCTAATTTATTGTCACGAAGCACACCACAT	GCAGCGAATTCGCCACCATGAACCCTTATATTTATCTTGGTGGTGCAATACTTGCAGAGGTCATTGAACACGTCTCGGCGATTTCCTGGCTCTTCGATCTAATTTATTGTCACGAAGCACACCACATCGCCGCCGCCGCCGC	GCAGCGAATTCGCCACCATGAACCCTTATATTTATCTTGGTGGTGCAATACTTGCAGAGGTCATTGAACACGTCTCGGCGATTTCCTGGCTCTTCGATCTAATTTATTGTCACGAAGCACACCACATCCCCGCCGCCGCCGCCGC
ATGTATGAAGCTCTTTTAGTAGTTTTCCTTATTGTGGCAATTGGCCTTGTTGGTCTGATCATGCTGCAGCAAGGTAAAGGCGCTGATATGGGAGCCTCCTTCGGAGCAGGCGCTTCCGCTACGCTGTTTGGTTCAAGTGGTTCTGGTAACTTCATGACCCGCATGACGGCGCTGCTGGCAACGTTATTCTTCATCATCAGTCTGGTGCTGGGTAACATCAATAGCAACAAAACCAATAAAGGTAGCGAATGGGAAAATCTGAGTGCACCGGCGAAAACCGAACAAACTCAGCCAGCTGCTCCGGCTAAGCCGACCAGCGATATCCCGAACTAA	lcl|NC_000913.3_cdsid_NP_417642.1 [gene=secG] [protein=preprotein translocase membrane subunit] [protein_id=NP_417642.1] [location=complement(3322173..3322505)]	333	ATGTATGAAGCTCTTTTAGTAGTTTTCCTTATTGTGGCAATTGGCCTTGTT	51	CTAAGCCGACCAGCGATATCCCGAAC	26	77	65.1786	60.9713	GCAGCGAATTCGCCACCATGTATGAAGCTCTTTTAGTAGTTTTCCTTATTGTGGCAATTGGCCTTGTT	GCAGCGAATTCGCCACCATGTATGAAGCTCTTTTAGTAGTTTTCCTTATTGTGGCAATTGGCCTTGTTAACACGTCTCGGCGATTTCCTGGCTCTTCGATC	GCAGCGAATTCGCCACCATGTATGAAGCTCTTTTAGTAGTTTTCCTTATTGTGGCAATTGGCCTTGTTAACACGTCTCGGCGATTTCCTGGCTCTTCGATCCTAAGCCGACCAGCGATATCCCGAAC	GCAGCGAATTCGCCACCATGTATGAAGCTCTTTTAGTAGTTTTCCTTATTGTGGCAATTGGCCTTGTTAACACGTCTCGGCGATTTCCTGGCTCTTCGATCCTAAGCCGACCAGCGATATCCCGAACCGCCGCCGCCGCCGC	GCAGCGAATTCGCCACCATGTATGAAGCTCTTTTAGTAGTTTTCCTTATTGTGGCAATTGGCCTTGTTAACACGTCTCGGCGATTTCCTGGCTCTTCGATCCTAAGCCGACCAGCGATATCCCGAACAGTCGCCGCCGCCGCCGC
ATGATAAGAAATGTGTTGTTAGCGTTCATGATATGCAGCGGAATGACATTACTCGGAGGATGCTCCAGCGTGATGTCCCATACCGGAGGGAAAGAAGGAACGTATCCCGGCACCCGCGCCAGCGCAACCATGATTGGCGACGATGAAACCAACTGGGGCACTAAGTCGCTGGCGATTCTCGATATGCCGTTTACCGCTGTGATGGACACGCTTTTACTGCCGTGGGATGTGTTCCGCAAAGACAGCTCGGTGCGCTCGCGCGTTGAAAAAAGCGAAGCCAACGCGCAAGCCACCAATGCGGTTATTCCACCGGCCAGAATGCCTGATAACTGA	lcl|NC_000913.3_cdsid_NP_418143.2 [gene=yidQ] [protein=DUF1375 family outer membrane protein] [protein_id=NP_418143.2] [location=3867728..3868060]	333	ATGATAAGAAATGTGTTGTTAGCGTTCATGATATGCAGCGGAATGACATTA	51	TTCCACCGGCCAGAATGCCTGATAAC	26	77	65.1675	60.9914	GCAGCGAATTCGCCACCATGATAAGAAATGTGTTGTTAGCGTTCATGATATGCAGCGGAATGACATTA	GCAGCGAATTCGCCACCATGATAAGAAATGTGTTGTTAGCGTTCATGATATGCAGCGGAATGACATTAAACACGTCTCGGCGATTTCCTGGCTCTTCGATC	GCAGCGAATTCGCCACCATGATAAGAAATGTGTTGTTAGCGTTCATGATATGCAGCGGAATGACATTAAACACGTCTCGGCGATTTCCTGGCTCTTCGATCTTCCACCGGCCAGAATGCCTGATAAC	GCAGCGAATTCGCCACCATGATAAGAAATGTGTTGTTAGCGTTCATGATATGCAGCGGAATGACATTAAACACGTCTCGGCGATTTCCTGGCTCTTCGATCTTCCACCGGCCAGAATGCCTGATAACCGCCGCCGCCGCCGC	GCAGCGAATTCGCCACCATGATAAGAAATGTGTTGTTAGCGTTCATGATATGCAGCGGAATGACATTAAACACGTCTCGGCGATTTCCTGGCTCTTCGATCTTCCACCGGCCAGAATGCCTGATAACTATCGCCGCCGCCGCCGC
ATGAGCTTTTTTATTTCTGATGCGGTAGCGGCAACGGGTGCACCGGCGCAAGGTAGCCCGATGTCTTTGATTTTGATGCTGGTGGTATTCGGTCTGATTTTCTATTTCATGATCCTGCGTCCACAGCAGAAGCGCACCAAAGAACACAAAAAGCTGATGGACTCCATTGCCAAAGGTGATGAAGTTCTGACGAACGGTGGCCTGGTTGGTCGCGTAACCAAAGTAGCGGAAAACGGCTACATTGCTATCGCGCTGAATGACACCACTGAAGTAGTTATTAAACGTGACTTCGTAGCTGCCGTCCTGCCGAAAGGCACCATGAAGGCGCTGTAA	lcl|NC_000913.3_cdsid_NP_414941.1 [gene=yajC] [protein=SecYEG protein translocase auxillary subunit] [protein_id=NP_414941.1] [location=427287..427619]	333	ATGAGCTTTTTTATTTCTGATGCGGTAGCGGCAACGGGTGCACCG	45	CCGTCCTGCCGAAAGGCACCATGAAGGCGCTG	32	77	70.8648	70.5525	GCAGCGAATTCGCCACCATGAGCTTTTTTATTTCTGATGCGGTAGCGGCAACGGGTGCACCG	GCAGCGAATTCGCCACCATGAGCTTTTTTATTTCTGATGCGGTAGCGGCAACGGGTGCACCGAACACGTCTCGGCGATTTCCTGGCTCTTCGATC	GCAGCGAATTCGCCACCATGAGCTTTTTTATTTCTGATGCGGTAGCGGCAACGGGTGCACCGAACACGTCTCGGCGATTTCCTGGCTCTTCGATCCCGTCCTGCCGAAAGGCACCATGAAGGCGCTG	GCAGCGAATTCGCCACCATGAGCTTTTTTATTTCTGATGCGGTAGCGGCAACGGGTGCACCGAACACGTCTCGGCGATTTCCTGGCTCTTCGATCCCGTCCTGCCGAAAGGCACCATGAAGGCGCTGCGCCGCCGCCGCCGC	GCAGCGAATTCGCCACCATGAGCTTTTTTATTTCTGATGCGGTAGCGGCAACGGGTGCACCGAACACGTCTCGGCGATTTCCTGGCTCTTCGATCCCGTCCTGCCGAAAGGCACCATGAAGGCGCTGAAACGCCGCCGCCGCCGC
ATGAAAAAAGCACTGCAAGTCGCAATGTTCAGTCTGTTTACCGTTATTGGCTTTAATGCCCAGGCTAACGAACATCATCATGAAACCATGAGCGAAGCACAACCACAGGTTATTAGCGCCACTGGCGTGGTAAAGGGTATCGATCTGGAAAGCAAAAAAATCACCATCCATCACGATCCGATTGCTGCCGTGAACTGGCCGGAGATGACCATGCGCTTTACCATCACCCCGCAGACGAAAATGAGTGAAATTAAAACCGGCGACAAAGTGGCGTTTAATTTTGTCCAGCAGGGCAACCTTTCTTTATTACAGGATATTAAAGTCAGCCAGTAA	lcl|NC_000913.3_cdsid_NP_415105.1 [gene=cusF] [protein=periplasmic copper- and silver-binding protein] [protein_id=NP_415105.1] [location=597131..597463]	333	ATGAAAAAAGCACTGCAAGTCGCAATGTTCAGTCTGTTTACC	42	ACCTTTCTTTATTACAGGATATTAAAGTCAGCCAG	35	77	65.1927	57.2798	GCAGCGAATTCGCCACCATGAAAAAAGCACTGCAAGTCGCAATGTTCAGTCTGTTTACC	GCAGCGAATTCGCCACCATGAAAAAAGCACTGCAAGTCGCAATGTTCAGTCTGTTTACCAACACGTCTCGGCGATTTCCTGGCTCTTCGATC	GCAGCGAATTCGCCACCATGAAAAAAGCACTGCAAGTCGCAATGTTCAGTCTGTTTACCAACACGTCTCGGCGATTTCCTGGCTCTTCGATCACCTTTCTTTATTACAGGATATTAAAGTCAGCCAG	GCAGCGAATTCGCCACCATGAAAAAAGCACTGCAAGTCGCAATGTTCAGTCTGTTTACCAACACGTCTCGGCGATTTCCTGGCTCTTCGATCACCTTTCTTTATTACAGGATATTAAAGTCAGCCAGCGCCGCCGCCGCCGC	GCAGCGAATTCGCCACCATGAAAAAAGCACTGCAAGTCGCAATGTTCAGTCTGTTTACCAACACGTCTCGGCGATTTCCTGGCTCTTCGATCACCTTTCTTTATTACAGGATATTAAAGTCAGCCAGGTCCGCCGCCGCCGCCGC
ATGAAAAAAGTATTAGGCGTTATTCTTGGTGGTCTGCTTCTTCTGCCAGTTGTGAGCAATGCAGCGGATGCGCAAAAAGCAGCTGATAACAAAAAACCGGTCAACTCCTGGACCTGTGAAGATTTCCTGGCTGTGGACGAATCCTTCCAGCCAACTGCAGTTGGTTTTGCTGAAGCGCTGAACAACAAAGATAAACCAGAAGATGCGGTTTTAGATGTTCAGGGTATTGCAACCGTAACCCCAGCTATCGTTCAGGCTTGTACTCAGGATAAACAAGCCAACTTTAAAGATAAAGTTAAAGGCGAATGGGACAAAATTAAGAAAGATATGTAA	lcl|NC_000913.3_cdsid_NP_417967.1 [gene=hdeA] [protein=stress response protein acid-resistance protein] [protein_id=NP_417967.1] [location=complement(3656408..3656740)]	333	FAILED
ATGTCTGTCACAATTCAGGGAAATACCTCAACCGTTATTTCAAACAACTCCGCCCCGGAAGGAACATCAGAAATAGCCAAAATCACAAGACAAATTCAGGTGCTGACTGAAAAGCTTGGGAAAATCTCATCGGAAGAGGGGATGACGACACAGCAGAAAAAAGAAATGGCTGCATTGGTACAGAAGCAAATTGAAAGCCTCTGGGCTCAACTGGAGCAGTTGTTAAGGCAGCAGGCAGAGAAAAAGAATGAAGACGCGACAGTTCAGCCTGATAAAAAAGAAGAGAAAAAAGACGATACAAATACCGCTGGCACCATTGATATTTACGTCTAA	lcl|NC_000913.3_cdsid_NP_416084.1 [gene=flxA] [protein=Qin prophage; uncharacterized protein] [protein_id=NP_416084.1] [location=1646405..1646737]	333	ATGTCTGTCACAATTCAGGGAAATACCTCAACCGTTATTTCAAACAACT	49	TACCGCTGGCACCATTGATATTTACGTC	28	77	65.1874	59.3192	GCAGCGAATTCGCCACCATGTCTGTCACAATTCAGGGAAATACCTCAACCGTTATTTCAAACAACT	GCAGCGAATTCGCCACCATGTCTGTCACAATTCAGGGAAATACCTCAACCGTTATTTCAAACAACTAACACGTCTCGGCGATTTCCTGGCTCTTCGATC	GCAGCGAATTCGCCACCATGTCTGTCACAATTCAGGGAAATACCTCAACCGTTATTTCAAACAACTAACACGTCTCGGCGATTTCCTGGCTCTTCGATCTACCGCTGGCACCATTGATATTTACGTC	GCAGCGAATTCGCCACCATGTCTGTCACAATTCAGGGAAATACCTCAACCGTTATTTCAAACAACTAACACGTCTCGGCGATTTCCTGGCTCTTCGATCTACCGCTGGCACCATTGATATTTACGTCCGCCGCCGCCGCCGC	GCAGCGAATTCGCCACCATGTCTGTCACAATTCAGGGAAATACCTCAACCGTTATTTCAAACAACTAACACGTCTCGGCGATTTCCTGGCTCTTCGATCTACCGCTGGCACCATTGATATTTACGTCGTTCGCCGCCGCCGCCGC
ATGGCTGGTTGGTTTGAACTCAGTAAGAGCAGTGATAATCAGTTCCGGTTTGTGCTAAAAGCGGGCAATGGTGAGACTATCCTCACCAGCGAGCTTTATACCTCAAAAACCTCTGCGGAAAAGGGCATCGCGTCGGTGCGTAGCAACAGCCCGCAAGAAGAACGCTATGAGAAAAAAACGGCAAGTAACGGCAAATTCTATTTCAATCTGAAAGCCGCTAATCATCAAATTATCGGCTCCAGCCAGATGTACGCCACCGCGCAATCTCGTGAAACCGGAATTGCCTCCGTTAAAGCCAATGGCACAAGCCAGACGGTGAAAGACAATACGTAA	lcl|NC_000913.3_cdsid_NP_416584.4 [gene=yegP] [protein=UPF0339 family protein] [protein_id=NP_416584.4] [location=2165189..2165521]	333	ATGGCTGGTTGGTTTGAACTCAGTAAGAGCAGTGATAATCAGTT	44	AATGGCACAAGCCAGACGGTGAAAGACAATACG	33	77	65.3738	64.2499	GCAGCGAATTCGCCACCATGGCTGGTTGGTTTGAACTCAGTAAGAGCAGTGATAATCAGTT	GCAGCGAATTCGCCACCATGGCTGGTTGGTTTGAACTCAGTAAGAGCAGTGATAATCAGTTAACACGTCTCGGCGATTTCCTGGCTCTTCGATC	GCAGCGAATTCGCCACCATGGCTGGTTGGTTTGAACTCAGTAAGAGCAGTGATAATCAGTTAACACGTCTCGGCGATTTCCTGGCTCTTCGATCAATGGCACAAGCCAGACGGTGAAAGACAATACG	GCAGCGAATTCGCCACCATGGCTGGTTGGTTTGAACTCAGTAAGAGCAGTGATAATCAGTTAACACGTCTCGGCGATTTCCTGGCTCTTCGATCAATGGCACAAGCCAGACGGTGAAAGACAATACGCGCCGCCGCCGCCGC	GCAGCGAATTCGCCACCATGGCTGGTTGGTTTGAACTCAGTAAGAGCAGTGATAATCAGTTAACACGTCTCGGCGATTTCCTGGCTCTTCGATCAATGGCACAAGCCAGACGGTGAAAGACAATACGTATCGCCGCCGCCGCCGC
ATGTTAAAGCAGAAAATTAAAACAATATTTGAAGCATTGCTATATATAATGCTTACTTATTGGTTAATAGATTCTTTTTTTGCTTTCAATAAGTATGACTGGATGCTTGAGTCGGGAGGAAATATTTGCAGTATACCTTCCGTTTCAGGCGAAGATCGTATATTGCAAGCAATGATTGCAGCATTTTTTCTTCTTACGCCACTTATTATTCTTATCTTAAGAAAACTCTTTATGCGGGAAATGTTCGAGTTTTGGGTATATGTATTCTCGCTCGGTATTTGTCTGGTTTGTGGTTGGTGGCTTTTTTGGGGACGGTTTATATTTTGCTATTAG	lcl|NC_000913.3_cdsid_NP_417499.1 [gene=ygiZ] [protein=inner membrane protein] [protein_id=NP_417499.1] [location=complement(3171879..3172211)]	333	FAILED
ATGCCAAAGATTGTTATTTTGCCTCATCAGGATCTCTGCCCTGATGGCGCTGTTCTGGAAGCTAATAGCGGTGAAACCATTCTCGACGCAGCTCTGCGTAACGGTATCGAGATTGAACACGCCTGTGAAAAATCCTGTGCTTGCACCACCTGCCACTGCATCGTTCGTGAAGGTTTTGACTCACTGCCGGAAAGCTCAGAGCAGGAAGACGACATGCTGGACAAAGCCTGGGGACTGGAGCCGGAAAGCCGTTTAAGCTGCCAGGCGCGCGTTACCGACGAAGATTTAGTAGTCGAAATCCCGCGTTACACTATCAACCATGCGCGTGAGCATTAA	lcl|NC_000913.3_cdsid_NP_417020.1 [gene=fdx] [protein=[2Fe-2S] ferredoxin] [protein_id=NP_417020.1] [location=complement(2656748..2657083)]	336	ATGCCAAAGATTGTTATTTTGCCTCATCAGGATCTCTGCCCTGAT	45	CGCGTTACACTATCAACCATGCGCGTGAGCAT	32	77	66.515	66.1233	GCAGCGAATTCGCCACCATGCCAAAGATTGTTATTTTGCCTCATCAGGATCTCTGCCCTGAT	GCAGCGAATTCGCCACCATGCCAAAGATTGTTATTTTGCCTCATCAGGATCTCTGCCCTGATAACACGTCTCGGCGATTTCCTGGCTCTTCGATC	GCAGCGAATTCGCCACCATGCCAAAGATTGTTATTTTGCCTCATCAGGATCTCTGCCCTGATAACACGTCTCGGCGATTTCCTGGCTCTTCGATCCGCGTTACACTATCAACCATGCGCGTGAGCAT	GCAGCGAATTCGCCACCATGCCAAAGATTGTTATTTTGCCTCATCAGGATCTCTGCCCTGATAACACGTCTCGGCGATTTCCTGGCTCTTCGATCCGCGTTACACTATCAACCATGCGCGTGAGCATCGCCGCCGCCGCCGC	GCAGCGAATTCGCCACCATGCCAAAGATTGTTATTTTGCCTCATCAGGATCTCTGCCCTGATAACACGTCTCGGCGATTTCCTGGCTCTTCGATCCGCGTTACACTATCAACCATGCGCGTGAGCATGGGCGCCGCCGCCGCCGC
ATGAGCTATGAGGTTCTGCTGCTTGGGTTACTAGTTGGCGTGGCGAATTATTGCTTCCGCTATTTGCCGCTGCGCCTGCGTGTGGGTAATGCCCGCCCAACCAAACGTGGCGCGGTAGGTATTTTGCTCGACACCATTGGCATCGCCTCGATATGCGCTCTGCTGGTTGTCTCTACCGCACCAGAAGTGATGCACGATACACGCCGTTTCGTGCCCACGCTGGTCGGCTTCGCGGTACTGGGTGCCAGTTTCTATAAAACACGCAGCATTATCATCCCAACACTGCTTAGTGCGCTGGCCTATGGGCTCGCCTGGAAAGTGATGGCGATTATATAA	lcl|NC_000913.3_cdsid_NP_417168.1 [gene=ygaH] [protein=putative L-valine exporter, norvaline resistance protein] [protein_id=NP_417168.1] [location=2810344..2810679]	336	ATGAGCTATGAGGTTCTGCTGCTTGGGTTACTAGTTGGCGT	41	GCCTATGGGCTCGCCTGGAAAGTGATGGCGATTATA	36	77	67.7559	66.7304	GCAGCGAATTCGCCACCATGAGCTATGAGGTTCTGCTGCTTGGGTTACTAGTTGGCGT	GCAGCGAATTCGCCACCATGAGCTATGAGGTTCTGCTGCTTGGGTTACTAGTTGGCGTAACACGTCTCGGCGATTTCCTGGCTCTTCGATC	GCAGCGAATTCGCCACCATGAGCTATGAGGTTCTGCTGCTTGGGTTACTAGTTGGCGTAACACGTCTCGGCGATTTCCTGGCTCTTCGATCGCCTATGGGCTCGCCTGGAAAGTGATGGCGATTATA	GCAGCGAATTCGCCACCATGAGCTATGAGGTTCTGCTGCTTGGGTTACTAGTTGGCGTAACACGTCTCGGCGATTTCCTGGCTCTTCGATCGCCTATGGGCTCGCCTGGAAAGTGATGGCGATTATACGCCGCCGCCGCCGC	GCAGCGAATTCGCCACCATGAGCTATGAGGTTCTGCTGCTTGGGTTACTAGTTGGCGTAACACGTCTCGGCGATTTCCTGGCTCTTCGATCGCCTATGGGCTCGCCTGGAAAGTGATGGCGATTATAGCTCGCCGCCGCCGCCGC
ATGATAAGCACCGTCGCATTATTTTGGGCTTTATGTGTCGTTTGCATTGTTAACATGGCGCGCTATTTCTCATCACTACGCGCGTTGTTAGTGGTACTGCGTAACTGCGATCCATTGCTCTATCAATATGTTGATGGAGGGGGCTTTTTTACCTCACATGGCCAACCCAACAAACAGGTGCGTCTCGTTTGGTATATCTATGCCCAACGTTATCGCGATCATCACGATGATGAATTTATTCGCCGCTGTGAGCGGGTGCGTCGGCAGTTTATTCTGACCAGCGCATTGTGTGGTCTGGTGGTGGTCAGCCTGATTGCATTGATGATTTGGCATTAA	lcl|NC_000913.3_cdsid_NP_417951.1 [gene=uspB] [protein=universal stress (ethanol tolerance) protein B] [protein_id=NP_417951.1] [location=complement(3639385..3639720)]	336	ATGATAAGCACCGTCGCATTATTTTGGGCTTTATGTGTCGTTT	43	GGTGGTCAGCCTGATTGCATTGATGATTTGGCAT	34	77	65.5362	64.4452	GCAGCGAATTCGCCACCATGATAAGCACCGTCGCATTATTTTGGGCTTTATGTGTCGTTT	GCAGCGAATTCGCCACCATGATAAGCACCGTCGCATTATTTTGGGCTTTATGTGTCGTTTAACACGTCTCGGCGATTTCCTGGCTCTTCGATC	GCAGCGAATTCGCCACCATGATAAGCACCGTCGCATTATTTTGGGCTTTATGTGTCGTTTAACACGTCTCGGCGATTTCCTGGCTCTTCGATCGGTGGTCAGCCTGATTGCATTGATGATTTGGCAT	GCAGCGAATTCGCCACCATGATAAGCACCGTCGCATTATTTTGGGCTTTATGTGTCGTTTAACACGTCTCGGCGATTTCCTGGCTCTTCGATCGGTGGTCAGCCTGATTGCATTGATGATTTGGCATCGCCGCCGCCGCCGC	GCAGCGAATTCGCCACCATGATAAGCACCGTCGCATTATTTTGGGCTTTATGTGTCGTTTAACACGTCTCGGCGATTTCCTGGCTCTTCGATCGGTGGTCAGCCTGATTGCATTGATGATTTGGCATTCGCGCCGCCGCCGCCGC
ATGGGGCTGGTAATCAAAGCCGCGCTCGGTGCGCTGGTAGTGCTGTTGATTGGTGTTTTAGCAAAAACGAAAAATTATTATATCGCCGGGCTGATTCCACTTTTCCCGACCTTTGCGCTTATCGCGCATTATATTGTTGCCAGCGAACGCGGCATTGAAGCCTTACGCGCAACCATCATTTTTAGTATGTGGTCGATTATTCCCTATTTTGTTTACCTGGTGTCGCTGTGGTATTTCACCGGAATGATGCGCTTGCCCGCCGCTTTTGTTGGTTCTGTTGCGTGTTGGGGGATAAGCGCATGGGTGTTGATTATATGCTGGATAAAGCTGCATTAA	lcl|NC_000913.3_cdsid_NP_416124.1 [gene=ydgC] [protein=GlpM family inner membrane protein] [protein_id=NP_416124.1] [location=complement(1681695..1682030)]	336	ATGGGGCTGGTAATCAAAGCCGCGCTCGGTGC	32	GGGATAAGCGCATGGGTGTTGATTATATGCTGGATAAAGCTGCAT	45	77	70.2943	67.0005	GCAGCGAATTCGCCACCATGGGGCTGGTAATCAAAGCCGCGCTCGGTGC	GCAGCGAATTCGCCACCATGGGGCTGGTAATCAAAGCCGCGCTCGGTGCAACACGTCTCGGCGATTTCCTGGCTCTTCGATC	GCAGCGAATTCGCCACCATGGGGCTGGTAATCAAAGCCGCGCTCGGTGCAACACGTCTCGGCGATTTCCTGGCTCTTCGATCGGGATAAGCGCATGGGTGTTGATTATATGCTGGATAAAGCTGCAT	GCAGCGAATTCGCCACCATGGGGCTGGTAATCAAAGCCGCGCTCGGTGCAACACGTCTCGGCGATTTCCTGGCTCTTCGATCGGGATAAGCGCATGGGTGTTGATTATATGCTGGATAAAGCTGCATCGCCGCCGCCGCCGC	GCAGCGAATTCGCCACCATGGGGCTGGTAATCAAAGCCGCGCTCGGTGCAACACGTCTCGGCGATTTCCTGGCTCTTCGATCGGGATAAGCGCATGGGTGTTGATTATATGCTGGATAAAGCTGCATTCACGCCGCCGCCGCCGC
ATGTCATTACCACACTGCCCAAAATGCAACTCCGAATACACCTACGAAGATAACGGCATGTACATCTGCCCGGAATGTGCCTACGAATGGAACGACGCAGAACCTGCACAGGAAAGCGACGAGCTGATCGTTAAAGATGCTAACGGCAATCTGCTGGCTGACGGCGACAGCGTTACCATCATTAAAGATCTGAAGGTGAAAGGTAGCTCTTCGATGCTGAAAATTGGCACCAAAGTGAAAAACATCCGCCTGGTTGAAGGCGACCATAACATCGATTGCAAAATCGACGGTTTTGGTCCGATGAAACTGAAATCTGAGTTTGTGAAAAAGAACTGA	lcl|NC_000913.3_cdsid_NP_418532.1 [gene=yjdM] [protein=zinc-ribbon family protein] [protein_id=NP_418532.1] [location=complement(4326399..4326734)]	336	ATGTCATTACCACACTGCCCAAAATGCAACTCCGAATACA	40	TCCGATGAAACTGAAATCTGAGTTTGTGAAAAAGAAC	37	77	65.426	60.1275	GCAGCGAATTCGCCACCATGTCATTACCACACTGCCCAAAATGCAACTCCGAATACA	GCAGCGAATTCGCCACCATGTCATTACCACACTGCCCAAAATGCAACTCCGAATACAAACACGTCTCGGCGATTTCCTGGCTCTTCGATC	GCAGCGAATTCGCCACCATGTCATTACCACACTGCCCAAAATGCAACTCCGAATACAAACACGTCTCGGCGATTTCCTGGCTCTTCGATCTCCGATGAAACTGAAATCTGAGTTTGTGAAAAAGAAC	GCAGCGAATTCGCCACCATGTCATTACCACACTGCCCAAAATGCAACTCCGAATACAAACACGTCTCGGCGATTTCCTGGCTCTTCGATCTCCGATGAAACTGAAATCTGAGTTTGTGAAAAAGAACCGCCGCCGCCGCCGC	GCAGCGAATTCGCCACCATGTCATTACCACACTGCCCAAAATGCAACTCCGAATACAAACACGTCTCGGCGATTTCCTGGCTCTTCGATCTCCGATGAAACTGAAATCTGAGTTTGTGAAAAAGAACGACCGCCGCCGCCGCCGC
ATGGATAAAGAACGCATCATTCAGGAATTTGTGCCCGGCAAACAGGTCACACTGGCGCATCTCATCGCGCATCCCGGTGAGGAACTGGCGAAGAAAATCGGCGTTCCGGATGCGGGCGCAATTGGCATTATGACGCTAACTCCCGGCGAAACGGCGATGATCGCCGGTGATTTAGCGCTGAAAGCCGCTGATGTGCATATCGGTTTTCTCGACCGATTCAGCGGTGCATTGGTGATTTATGGCTCGGTGGGCGCAGTAGAAGAAGCGTTATCACAAACCGTCAGCGGTTTAGGTCGCTTATTAAATTATACGCTTTGTGAAATGACCAAAAGTTAA	lcl|NC_000913.3_cdsid_NP_416957.4 [gene=eutS] [protein=putative ethanol utilization carboxysome structural protein] [protein_id=NP_416957.4] [location=complement(2575470..2575805)]	336	ATGGATAAAGAACGCATCATTCAGGAATTTGTGCCCGGCAAA	42	TATTAAATTATACGCTTTGTGAAATGACCAAAAGT	35	77	66.8298	55.6661	GCAGCGAATTCGCCACCATGGATAAAGAACGCATCATTCAGGAATTTGTGCCCGGCAAA	GCAGCGAATTCGCCACCATGGATAAAGAACGCATCATTCAGGAATTTGTGCCCGGCAAAAACACGTCTCGGCGATTTCCTGGCTCTTCGATC	GCAGCGAATTCGCCACCATGGATAAAGAACGCATCATTCAGGAATTTGTGCCCGGCAAAAACACGTCTCGGCGATTTCCTGGCTCTTCGATCTATTAAATTATACGCTTTGTGAAATGACCAAAAGT	GCAGCGAATTCGCCACCATGGATAAAGAACGCATCATTCAGGAATTTGTGCCCGGCAAAAACACGTCTCGGCGATTTCCTGGCTCTTCGATCTATTAAATTATACGCTTTGTGAAATGACCAAAAGTCGCCGCCGCCGCCGC	GCAGCGAATTCGCCACCATGGATAAAGAACGCATCATTCAGGAATTTGTGCCCGGCAAAAACACGTCTCGGCGATTTCCTGGCTCTTCGATCTATTAAATTATACGCTTTGTGAAATGACCAAAAGTTCTCGCCGCCGCCGCCGC
[truncated: 3,614 more rows]

## Sheet: Complete genome capture
ATGCAACGAGTCACCATCACGCTTGATGACGATTTACTGGAGACGCTGGACAGCCTGAGCCAGCGTCGTGGTTATAACAACCGTTCCGAAGCTATCCGCGACATTCTGCGTAGCGCCCTGGCGCAAGAGGCCACCCAGCAGCACGGCACGCAAGGTTTCGCGGTGCTGTCGTATGTGTATGAACACGAAAAACGCGACTTAGCCAGCCGCATTGTCTCCACCCAGCATCATCACCACGACCTCTCCGTCGCCACGCTGCATGTGCACATCAACCACGACGACTGTCTGGAAATCGCCGTGTTGAAAGGTGACATGGGTGACGTGCAGCATTTTGCCGATGACGTTATCGCCCAGCGCGGCGTGCGGCACGGGCATTTGCAGTGCTTGCCGAAGGAAGAT…	lcl|NC_000913.3_cdsid_NP_417938.1 [gene=nikR] [protein=transcriptional repressor, Ni-binding] [protein_id=NP_417938.1] [location=3618588..3618989]	402	ATGCAACGAGTCACCATCACGCTTGATGACGATTTACTGGAGAC	44	CACGGGCATTTGCAGTGCTTGCCGAAGGAAGAT	33	77	67.9845	67.5552	GAGTATTACCGCGGCGAATTCATGCAACGAGTCACCATCACGCTTGATGACGATTTACTGGAGAC	GAGTATTACCGCGGCGAATTCATGCAACGAGTCACCATCACGCTTGATGACGATTTACTGGAGACAACACTTCTTGCGGCGATGGTTCCTGGCTCTTCGATC	GAGTATTACCGCGGCGAATTCATGCAACGAGTCACCATCACGCTTGATGACGATTTACTGGAGACAACACTTCTTGCGGCGATGGTTCCTGGCTCTTCGATCCACGGGCATTTGCAGTGCTTGCCGAAGGAAGAT	GAGTATTACCGCGGCGAATTCATGCAACGAGTCACCATCACGCTTGATGACGATTTACTGGAGACAACACTTCTTGCGGCGATGGTTCCTGGCTCTTCGATCCACGGGCATTTGCAGTGCTTGCCGAAGGAAGATCGCCGCCGCCGCCGC	GAGTATTACCGCGGCGAATTCATGCAACGAGTCACCATCACGCTTGATGACGATTTACTGGAGACAACACTTCTTGCGGCGATGGTTCCTGGCTCTTCGATCCACGGGCATTTGCAGTGCTTGCCGAAGGAAGATGACCGCCGCCGCCGCCGC
[truncated: 3,163 more rows]
