# Supplementary material for: Computational Simulation of Adapter Length-Dependent LASSO Probe Capture Efficiency
Source: Biomolecules. 2019 May 22;9(5):199. doi: 10.3390/biom9050199 (PMC6571849; doi:10.3390/biom9050199)
Supplement: Supplementary file 1 [file biomolecules-09-00199-s001.zip › Supplementary_files/Table_S5_single_target_capture.xlsx]

## Sheet: All Pixel Densities
Gel 1: Image 42						Gel 2: Image 59						Gel 2: Image 62						Gel 3: Image 92						Gel 3: Image 78						Image 102
Sample		DNA Size	DNA (ng)	Pixel Area		Sample		DNA Size	DNA (ng)	Pixel Area		Sample		DNA Size	DNA (ng)	Pixel Area		Sample		DNA Size	DNA (ng)	Pixel Area		Sample		DNA Size	DNA (ng)	Pixel Area		Sample		DNA Size	DNA (ng)	Pixel Area
Ladder	125	2000	5	5235.11		Ladder	125	2000	5	3492.75		Ladder	125	2000	5	3051.75		Ladder	100	2000	4	3010.75		Ladder	100	2000	4	3870.04		Ladder	100	2000	4	2091.92
		1500	17.5	9208.43				1500	17.5	7140.18				1500	17.5	7186.77				1500	14	7932.6				1500	14	8791.18				1500	14	5703.28
		1000	7.5	3676.18				1000	7.5	4108.58				1000	7.5	3510.87				1000	6	5094.94				1000	6	5236.7				1000	6	3036.63
		850	7.5	3364.89				850	7.5	3980.28				850	7.5	3190.99				850	6	4750.11				850	6	4980.58				850	6	3012.63
		650	7.5	3103.82				650	7.5	3604.28				650	7.5	2701.46				650	6	4480.82				650	6	4298.7				650	6	2750.75
		500	7.5	3266.53				500	7.5	3692.99				500	7.5	2767.28				500	6	4749.11				500	6	3476.7				500	6	2713.04
		400	7.5	3364.23				400	7.5	3675.41				400	7.5	2662.28				400	6	4309.41				400	6	2912.87				400	6	2496.46
		300	7.5	4307.35				300	7.5	3619.99				300	7.5	2656.28				300	6	4252.99				300	6	3345.58				300	6	2424.63
		200	7.5	4695.06				200	7.5	3461.41				200	7.5	2415.87				200	6	4127.58				200	6	2950.04				200	6	2782.34
		100	10	4908.65				100	10	3784.82				100	10	2607.28				100	8	4568.35				100	8	4689.11			50	2000	2	1368.09
	62.5	2000	2.5	2061.87			62.5	2000	2.5	2785.04			62.5	2000	2.5	1877.92			50	2000	2	2337.16			50	2000	2	2420.34				1500	7	5153.75
		1500	8.75	3902.41				1500	8.75	5884.94				1500	8.75	5771.06				1500	7	7448.31				1500	7	7954.35				1000	3	1912.51
		1000	3.75	2407.87				1000	3.75	3214.87				1000	3.75	2207.16				1000	3	2843.41				1000	3	3530.87				850	3	1847.8
		850	3.75	2069.16				850	3.75	2808.16				850	3.75	1866.46				850	3	2517.99				850	3	4317.87				650	3	1579.51
		650	3.75	2261.7				650	3.75	2505.75				650	3.75	1733.34				650	3	2320.99				650	3	4281.28				500	3	1645.21
		500	3.75	2083.28				500	3.75	2585.04				500	3.75	1803.87				500	3	2541.82				500	3	3973.28				400	3	1536.09
		400	3.75	2173.28				400	3.75	2578.16				400	3.75	1727.04				400	3	2376.99				400	3	3849.28				300	3	1613.68
		300	3.75	2403.99				300	3.75	2426.16				300	3.75	1658.75				300	3	2295.94				300	3	4455.87				200	3	1837.09
		200	3.75	2430.28				200	3.75	2474.46				200	3.75	1706.46				200	3	2314.28				200	3	3168.04			25	2000	1	494.971
		100	5	2707.82				100	5	2975.7				100	5	2091.99				100	4	2601.36				100	4	3964.82				1500	3.5	2893.21
	31.25	2000	1.25	989.92			31.25	2000	1.25	2229.34			31.25	2000	1.25	1543.92			25	2000	1	866.627			25	2000	1	1083.51				1000	1.5	784.971
		1500	4.375	2294.34				1500	4.375	5478.53				1500	4.375	5476.82				1500	3.5	4741.11				1500	3.5	5730.41				850	1.5	764.556
		1000	1.875	1176.51				1000	1.875	3126.58				1000	1.875	2190.87				1000	1.5	1511.04				1000	1.5	1657.34				650	1.5	719.971
		850	1.875	973.678				850	1.875	2934.16				850	1.875	2040.46				850	1.5	1344.34				850	1.5	2021.34				500	1.5	777.092
		650	1.875	927.799				650	1.875	2558.46				650	1.875	1787.75				650	1.5	1370.04				650	1.5	1584.63				400	1.5	731.971
		500	1.875	925.385				500	1.875	2747.04				500	1.875	1928.16				500	1.5	1426.04				500	1.5	1392.92				300	1.5	772.971
		400	1.875	1014.21				400	1.875	2628.58				400	1.875	1801.87				400	1.5	1385.04				400	1.5	1283.21				200	1.5	717.263
		300	1.875	1082.21				300	1.875	2423.87				300	1.875	1669.75				300	1.5	1302.75				300	1.5	1421.51			12.5	2000	0.5	177.435
		200	1.875	1195.63				200	1.875	2163.75				200	1.875	1503.34				200	1.5	1324.75				200	1.5	1290.8				1500	1.75	828.092
		100	2.5	1461.99				100	2.5	2328.28				100	2.5	1649.58				100	2	1556.23				100	2	1757.28				1000	0.75	225.556
	15.625	2000	0.625	447.971			15.625	2000	0.625	802.385			15.625	2000	0.625	559.092			12.5	2000	0.5	784.092			12.5	2000	0.5	466.971				850	0.75	231.849
		1500	2.1875	1375.34				1500	2.1875	3203.58				1500	2.1875	2702.58				1500	1.75	3853.87				1500	1.75	3175.46				650	0.75	202.556
		1000	0.9375	512.385				1000	0.9375	987.506				1000	0.9375	651.092				1000	0.75	1048.34				1000	0.75	863.92				500	0.75	227.263
		850	0.9375	423.556				850	0.9375	824.092				850	0.9375	588.385				850	0.75	990.799				850	0.75	712.092				400	0.75	268.385
		650	0.9375	423.971				650	0.9375	772.92				650	0.9375	509.971				650	0.75	966.506				650	0.75	617.385				300	0.75	237.263
		500	0.9375	442.678				500	0.9375	887.092				500	0.9375	615.799				500	0.75	1113.46				500	0.75	878.92				200	0.75	260.971
		400	0.9375	399.263				400	0.9375	863.092				400	0.9375	610.092				400	0.75	1058.34				400	0.75	883.92			6.25	2000	0.25	111.314
		300	0.9375	470.092				300	0.9375	871.092				300	0.9375	626.092				300	0.75	1099.92				300	0.75	741.385				1500	0.875	311.971
		200	0.9375	459.678				200	0.9375	864.092				200	0.9375	621.385				200	0.75	1191.04				200	0.75	832.213				1000	0.375	127.435
		100	1.25	533.335				100	1.25	1087.58				100	1.25	730.042				100	1	1086.28				100	1	724.577				850	0.375	122.021
	7.815	2000	0.3125	247.385			7.815	2000	0.3125	490.799			7.815	2000	0.3125	347.385			6.25	2000	0.25	495.385			6.25	2000	0.25	335.556				650	0.375	113.435
		1500	1.09375	873.799				1500	1.09375	2323.75				1500	1.09375	1573.34				1500	0.875	2235.58				1500	0.875	1981.92				500	0.375	129.435
		1000	0.46875	299.971				1000	0.46875	575.385				1000	0.46875	415.971				1000	0.375	633.92				1000	0.375	502.092				400	0.375	130.142
		850	0.46875	235.849				850	0.46875	529.263				850	0.46875	392.556				850	0.375	498.678				850	0.375	516.092				300	0.375	152.849
		650	0.46875	206.435				650	0.46875	459.971				650	0.46875	322.142				650	0.375	406.263				650	0.375	331.263				200	0.375	171.556
		500	0.46875	180.435				500	0.46875	612.799				500	0.46875	400.971				500	0.375	437.385				500	0.375	476.092			3.125	2000	0.125	49.364
		400	0.46875	211.849				400	0.46875	521.678				400	0.46875	351.263				400	0.375	394.263				400	0.375	487.385				1500	0.4375	144.435
		300	0.46875	219.556				300	0.46875	601.92				300	0.46875	395.678				300	0.375	395.263				300	0.375	406.678				1000	0.1875	51.657
		200	0.46875	251.971				200	0.46875	527.092				200	0.46875	354.678				200	0.375	439.385				200	0.375	486.092				850	0.1875	52.778
		100	0.625	282.506				100	0.625	618.456				100	0.625	450.627				100	0.5	516.749				100	0.5	479.042				650	0.1875	85.778
M13_2.0_0.4LA	1x			3986.6			3.90625	2000	0.15625	205.142			3.90625	2000	0.15625	121.314			3.125	2000	0.125	157.435			3.125	2000	0.125	138.728				500	0.1875	52.364
				2936.63				1500	0.546875	833.92				1500	0.546875	566.506				1500	0.4375	577.385				1500	0.4375	617.971				400	0.1875	61.778
	.5x			2840.77				1000	0.234375	204.435				1000	0.234375	169.435				1000	0.1875	222.849				1000	0.1875	153.435				300	0.1875	78.192
				2666.04				850	0.234375	292.678				850	0.234375	205.678				850	0.1875	165.728				850	0.1875	220.263				200	0.1875	98.607
	.25x			1053.75				650	0.234375	213.142				650	0.234375	139.435				650	0.1875	177.142				650	0.1875	170.849		M13_1.0_0.2LA	1x			3748.48
				1117.21				500	0.234375	245.678				500	0.234375	202.556				500	0.1875	202.263				500	0.1875	197.556			.5x			2228.99
M13_1.0_0.4LA	1x			2018.53				400	0.234375	242.263				400	0.234375	182.849				400	0.1875	172.142				400	0.1875	206.556			.25x			786.749
	.5x			814.991				300	0.234375	245.263				300	0.234375	149.142				300	0.1875	196.849				300	0.1875	164.849		M13_1.0_0.4 LA	1x			731.456
	.25x			345.627				200	0.234375	231.263				200	0.234375	162.849				200	0.1875	188.556				200	0.1875	230.678			.5x			224.092
								100	0.3125	258.385				100	0.3125	249.385				100	0.25	328.627				100	0.25	205.263			.25x			115.314
						M13_0.6_0.2LA	1x			8332.45		M13_0.6_0.2LA	1x			6072.62		M13_0.6_0.2LA	1x			2567.3		M13_0.6_0.2LA	1x			2748.77		M13_1.0_0.8 LA	1x			471.042
							.5x			2946.01			.5x			2014.18			.5x			1257.36			.5x			1086.82			.5x			184.142
							.25x			1745.48			.25x			1153.53			.25x			648.6			.25x			323.92			.25x			125.607
						M13_0.6_0.4LA	1x			9752.15		M13_0.6_0.4LA	1x			6951.86		M13_0.6_0.4LA	1x			4035.79		M13_0.6_0.4LA	1x			4760.55		M13_2.0_0.2 LA	1x			1885.63
										89.778						70.364						35.95			.5x			1879.48						2223.21
										217.385						176.678						49.778			.25x			592.284			.5x			667.092
							.5x			4067.55			.5x			2739.84			.5x			2369.5		M13_0.6_0.8LA	1x			1790.06						904.213
										48.536						31.536			.25x			850.598			.5x			764.698			.25x			304.971
										34.364						57.778		M13_0.6_0.8LA	1x			2358.2			.25x			248.849						369.678
							.25x			1719.6			.25x			1352.48						82.778		M13_1.0_0.8LA	1x			1753.06		M13_2.0_0.4 LA	1x			1215.46
										58.607						24.95						125.192			.5x			692.284						1228.8
										50.364						51.95			.5x			839.527			.25x			246.799			.5x			488.335
						M13_1.0_0.2LA	1x			5224.89		M13_1.0_0.2LA	1x			3757.48						40.536		M13_2.0_0.2LA	1x			4117.41						466.263
										78.778						26.536						109.778						3826.09			.25x			217.728
										89.192						32.364			.25x			417.991			.5x			1598.75						228.556
							.5x			2156.77			.5x			1471.82						49.778						1605.8		M13_2.0_0.8 LA	1x			247.142
										35.536			.25x			812.406		M13_1.0_0.8LA	1x			2170.43			.25x			492.678						367.849
										44.95		M13_2.0_0.2LA	1x			1767.36						65.364						527.971			.5x			133.071
							.25x			1106.65						1872.8			.5x			610.87		M13_2.0_0.8LA	1x			2419.82						175.607
										10.121						71.192						14.121						2394.39			.25x			76.243
										32.95						142.021			.25x			465.042			.5x			783.92						79.071
						M13_2.0_0.2LA	1x			2440.11			.5x			897.335		M13_2.0_0.2LA	1x			4350.06						714.263
										2640.92						875.799						4417.63			.25x			212.021
										143.607						77.192						151.142						237.728
										124.021						66.364						222.092
							.5x			1249.46			.25x			363.385						165.556
										1243.63						406.799						541.749
										96.192									.5x			2318.77
										90.778		M13_2.0_0.8	1x			862.991						2074.51
							.25x			496.627						851.385						73.899
										493.385			.5x			431.213						98.192
										83.778						554.849						54.364
													.25x			236.849						451.92
																282.435			.25x			685.335
																						626.678
																						46.607
																						201.92
																		M13_2.0_0.8LA	1x			2554.75
																						2372.68
																						128.192
																						248.335
																						223.263
																						333.678
																			.5x			767.335
																						716.263
																			.25x			245.314
																						264.849

## Sheet: Ladder Standards
Gel 1: Image 42						Gel 2 : Image 62						Gel 3: Image78											Standard Titer
Sample		DNA Size	DNA (ng)	Pixel Area		Sample		DNA Size	DNA (ng)	Pixel Area				DNA Size	Band mass (ng)	Pixel Area		Total Ladder mass (ng)	DNA Size	Band mass (ng)	Pixel Area		Ladder Band	Mass (ng	Gel 1: Image 42	Mass (ng)	Gel 2: Image 62	Mass	Gel 3: Image 78	Ladder Band	Mass (ng	Gel 4: Image 102
Ladder	62.5	2000	2.5	5235.11		Ladder	31.25	2000	1.25	1543.92		Ladder	50	2000	2	2420.34		50	2000	2	1368.09		2.0 kb	2.5	5235.11					2.0 kb	2	1368.09
		1500	8.75	9208.43				1500	4.375	5476.82				1500	7	7954.35			1500	7	5153.75			1.25	2061.87			2	2420.34		1	494.971
		1000	3.75	3676.18				1000	1.875	2190.87				1000	3	3530.87			1000	3	1912.51			0.625	989.92	1.25	1543.92	1	1083.51		0.5	177.435
		850	3.75	3364.89				850	1.875	2040.46				850	3	4317.87			850	3	1847.8			0.3125	447.971	0.625	559.092	0.5	466.971		0.25	111.314
		650	3.75	3103.82				650	1.875	1787.75				650	3	4281.28			650	3	1579.51			0.15625	247.385	0.3125	347.385	0.25	335.556		0.125	49.364
		500	3.75	3266.53				500	1.875	1928.16				500	3	3973.28			500	3	1645.21			0	0	0.15625	121.314	0.125	138.728		0	0
		400	3.75	3364.23				400	1.875	1801.87				400	3	3849.28			400	3	1536.09					0	0	0	0
		300	3.75	4307.35				300	1.875	1669.75				300	3	4455.87			300	3	1613.68
		200	3.75	4695.06				200	1.875	1503.34				200	3	3168.04			200	3	1837.09			Trendline	(+187.28)/2086.4	Trendline	(+62.309)/1230.2		(+33.574)/1199.1	Trendline		(+74.801)/683.87
		100	5	4908.65				100	2.5	1649.58				100	4	3964.82		25	2000	1	494.971
	31.25	2000	1.25	2061.87			15.625	2000	0.625	559.092			25	2000	1	1083.51			1500	3.5	2893.21		1.5 kb	8.75	9208.43			14		1.5 kb	7	5153.75
		1500	4.375	3902.41				1500	2.1875	2702.58				1500	3.5	5730.41			1000	1.5	784.971			4.375	3902.41	4.375	5476.82	7	7954.35		3.5	2893.21
		1000	1.875	2407.87				1000	0.9375	651.092				1000	1.5	1657.34			850	1.5	764.556			2.1875	2294.34	2.1875	2702.58	3.5	5730.41		1.75	828.092
		850	1.875	2069.16				850	0.9375	588.385				850	1.5	2021.34			650	1.5	719.971			1.09375	1375.34	1.09375	1573.34	1.75	3175.46		0.875	311.971
		650	1.875	2261.7				650	0.9375	509.971				650	1.5	1584.63			500	1.5	777.092			0.546875	873.799	0.546875	566.506	0.875	1981.92		0.4375	144.435
		500	1.875	2083.28				500	0.9375	615.799				500	1.5	1392.92			400	1.5	731.971			0	0	0	0	0.4375	617.971		0	0
		400	1.875	2173.28				400	0.9375	610.092				400	1.5	1283.21			300	1.5	772.971							0	0
		300	1.875	2403.99				300	0.9375	626.092				300	1.5	1421.51			200	1.5	717.263
		200	1.875	2430.28				200	0.9375	621.385				200	1.5	1290.8		12.5	2000	0.5	177.435			Trendline	(-81.184)/1012.6	Trendline	(-10.323)/1251.7		(-155.43)/1634.8			(+201.15)/777.02	(-676.13)/1135.7
		100	2.5	2707.82				100	1.25	730.042				100	2	1757.28			1500	1.75	828.092
	15.625	2000	0.625	989.92			7.815	2000	0.3125	347.385			12.5	2000	0.5	466.971			1000	0.75	225.556		1.0 kb	3.75	3676.18			6		1.0 kb	3	1912.51
		1500	2.1875	2294.34				1500	1.09375	1573.34				1500	1.75	3175.46			850	0.75	231.849			1.875	2407.87	1.875	2190.87	3	3530.87		1.5	784.971
		1000	0.9375	1176.51				1000	0.46875	415.971				1000	0.75	863.92			650	0.75	202.556			0.9375	1176.51	0.9375	651.092	1.5	1657.34		0.75	225.556
		850	0.9375	973.678				850	0.46875	392.556				850	0.75	712.092			500	0.75	227.263			0.46875	512.385	0.46875	415.971	0.75	863.92		0.375	127.435
		650	0.9375	927.799				650	0.46875	322.142				650	0.75	617.385			400	0.75	268.385			0.234375	299.971	0.234375	169.435	0.375	502.092		0.1875	51.657
		500	0.9375	925.385				500	0.46875	400.971				500	0.75	878.92			300	0.75	237.263			0	0	0	0	0.1875	153.435		0	0
		400	0.9375	1014.21				400	0.46875	351.263				400	0.75	883.92			200	0.75	260.971							0	0
		300	0.9375	1082.21				300	0.46875	395.678				300	0.75	741.385		6.25	2000	0.25	111.314
		200	0.9375	1195.63				200	0.46875	354.678				200	0.75	832.213			1500	0.875	311.971			Trendline	(-133.98)/1000.5	Trendline	(+128.32)/1157.4		(+16.621)/1174.2			(+113.29)/650.65
		100	1.25	1461.99				100	0.625	450.627				100	1	724.577			1000	0.375	127.435
	7.815	2000	0.3125	447.971			3.90625	2000	0.15625	121.314			6.25	2000	0.25	335.556			850	0.375	122.021							6
		1500	1.09375	1375.34				1500	0.546875	566.506				1500	0.875	1981.92			650	0.375	113.435					1.875	2040.46	3	4317.87
		1000	0.46875	512.385				1000	0.234375	169.435				1000	0.375	502.092			500	0.375	129.435					0.9375	588.385	1.5	2021.34
		850	0.46875	423.556				850	0.234375	205.678				850	0.375	516.092			400	0.375	130.142					0.46875	392.556	0.75	712.092
		650	0.46875	423.971				650	0.234375	139.435				650	0.375	331.263			300	0.375	152.849					0.234375	205.678	0.375	516.092
		500	0.46875	442.678				500	0.234375	202.556				500	0.375	476.092			200	0.375	171.556					0	0	0.1875	220.263
		400	0.46875	399.263				400	0.234375	182.849				400	0.375	487.385		3.125	2000	0.125	49.364							0	0
		300	0.46875	470.092				300	0.234375	149.142				300	0.375	406.678			1500	0.4375	144.435
		200	0.46875	459.678				200	0.234375	162.849				200	0.375	486.092			1000	0.1875	51.657					Trendline	(+103.59)1065.3		(+105.52)/1448.7
		100	0.625	533.335				100	0.3125	249.385				100	0.5	479.042			850	0.1875	52.778
	3.90625	2000	0.15625	247.385					0	0			3.125	2000	0.125	138.728			650	0.1875	85.778							6
		1500	0.546875	873.799										1500	0.4375	617.971			500	0.1875	52.364							3
		1000	0.234375	299.971										1000	0.1875	153.435			400	0.1875	61.778							1.5	1584.63
		850	0.234375	235.849										850	0.1875	220.263			300	0.1875	78.192							0.75	617.385
		650	0.234375	206.435										650	0.1875	170.849			200	0.1875	98.607							0.375	331.263
		500	0.234375	180.435										500	0.1875	197.556				0	0							0.1875	170.849
		400	0.234375	211.849										400	0.1875	206.556												0	0
		300	0.234375	219.556										300	0.1875	164.849
		200	0.234375	251.971										200	0.1875	230.678													(+49.242)/1049
		100	0.3125	282.506										100	0.25	205.263
															0	0									(-126.91)/1016.5		(+192.21)/1125.4		(+35.252)/1231.8	All Titers		(+189.6)/698.1

## Sheet: DNA Measurements
Trendline Equations											DNA Quantitation via Trendlines																												Dilution Factor Calculation
Standard Titer		Gel 1: Image 42		Gel 2: Image 62		Gel 3: Image 78		Gel 4 : Image 102			M13 Probes		D.F	Area	Trendline Equations (ng)							D.F	Area	Trendline Equations (ng)							D.F	Area	Trendline Equations (ng)							Gel 1 & 2				Gel 3				Gel 4
Ladder Band	Mass (ng		Mass (ng)	Gel 2: Image 62	Mass	Gel 3: Image 78	Mass (ng	Image 102			Capture Arms	Long Adapter			2.0 kb Titer	1.5 kb Titer	All Titers	Mean mass (ng)	S.D					2.0 kb Titer	1.5 kb Titer	All Titers	Mean mass (ng)	S.D					2.0 kb Titer	1.5 kb Titer	All Titers	Mean mass (ng)	S.D		Probe		D.F	Mass (1 ul)			D.F	Mass (1 ul)			D.F
2.0 kb	2.5	5235.11			0	0	2	1368.09			2.0 kb	0.2 LA	1x	1767.36	Not in range	1.40372	1.74122	1.57247	0.16875		0.2 LA	1x	4117.41	Not in range	2.42352	3.37121	2.89737	0.473844		0.2 LA	1x	1885.63	Not in range	2.68562	2.97268	2.82915	0.143532		2.0 kb	3.2339	0.04	80.8475		5.58739	0.04	139.685		6.11731	0.04
	1.25	2061.87	0	0	2	2420.34	1	494.971						1872.8	Not in range	1.48796	1.83491	1.66143	0.173477				3826.09	Not in range	2.24533	3.13472	2.69002	0.444694				2223.21	Not in range	3.12008	3.45626	3.28817	0.168089
	0.625	989.92	0	0	1	1083.51	0.5	177.435					.5x	897.335	0.780072	0.708646	0.96814	0.818953	0.109447			.5x	1733.04	1.47328	0.965018	1.43554	1.29128	0.231216			.5x	667.092	1.08485	1.1174	1.22718	1.14314	0.0608906			1.61996	0.02	80.9978		2.51262	0.02	125.631		2.6168	0.02
	0.3125	447.971	1.25	1543.92	0.5	466.971	0.25	111.314						875.799	0.762565	0.69144	0.949004	0.801003	0.108606				1640.09	1.39577	0.908161	1.36008	1.22134	0.221927				904.213	1.43158	1.42257	1.56684	1.47366	0.0659908
	0.15625	247.385	0.625	559.092	0.25	335.556	0.125	49.364					.25x	363.385	0.346036	0.282066	0.493687	0.37393	0.0886166			.25x	532.092	0.471742	0.230402	0.460581	0.387575	0.111231			.25x	304.971	0.555328	0.651362	0.708453	0.638381	0.0631834			0.784043	0.01	78.4043		0.776032	0.01	77.6032		1.36696	0.01
	0	0	0.3125	347.385	0.125	138.728	0	0						406.799	0.381327	0.31675	0.532263	0.410113	0.0903068				533.263	0.472719	0.231119	0.461532	0.388456	0.111348				369.678	0.649947	0.734637	0.801143	0.728576	0.0618743
	0	0	0.15625	121.314	0	0						0.4 LA	1x	3986.6	2.00052	3.85682	3.79704	3.21812	0.861324											0.4 LA	1x	1215.46	1.8867	1.82313	2.01269	1.9075	0.078773			5.57855	0.05	111.571						3.83361	0.04
	0	0	0	0										2936.63	1.49727	2.81991	2.76411	2.36043	0.610771													1228.8	1.90621	1.8403	2.0318	1.9261	0.079435
0	Trendline	(+187.28)/2086.4	Trendline	(+62.309)/1230.2	0	(+33.574)/1199.1	0	(+74.801)/683.87					.5x	2840.77	1.45133	2.72525	2.66981	2.28213	0.5879												.5x	488.335	0.823455	0.887345	0.971114	0.893971	0.0604636			4.42153	0.025	176.861						1.75718	0.02
0	0	0	0	0	0	0	0	0						2666.04	1.36758	2.55269	2.49792	2.1394	0.546214													466.263	0.79118	0.858939	0.939497	0.863205	0.0606255
1.5 kb	8.75	9208.43	0	0	14	0	7	5153.75					.25x	1053.75	0.594818	0.960463	0.911794	0.822359	0.162117												.25x	217.728	0.427755	0.539083	0.583481	0.516773	0.0655027			1.69656	0.0125	135.725						1.04864	0.01
	4.375	3902.41	4.375	5476.82	7	7954.35	3.5	2893.21						1117.21	0.625236	1.02314	0.974228	0.874201	0.177173					2.0 kb Titer	1.5 kb Titer	All Titers						228.556	0.443589	0.553018	0.598992	0.531866	0.0651821
	2.1875	2294.34	2.1875	2702.58	3.5	5730.41	1.75	828.092				0.8 LA	1x	862.991	0.752154	0.681208	0.937623	0.790328	0.108105		0.8 LA	1x	2388.7	2.02008	1.36608	1.96781	1.78466	0.296745		0.8 LA	1x	247.142	0.470766	0.576938	0.625615	0.557773	0.0646529			1.57098	0.04	39.2746		3.61068	0.1	36.1068		1.2838	0.04
	1.09375	1375.34	1.09375	1573.34	1.75	3175.46	0.875	311.971						851.385	0.74272	0.671936	0.92731	0.780655	0.107652				2443.68	2.06593	1.39971	2.01245	1.82603	0.302241				367.849	0.647272	0.732284	0.798523	0.726026	0.0619063
	0.546875	873.799	0.546875	566.506	0.875	1981.92	0.4375	144.435					.5x	431.213	0.401172	0.336255	0.553957	0.430461	0.0912577			.5x	776.506	0.675573	0.379909	0.659001	0.571495	0.13564			.5x	133.071	0.303964	0.430132	0.462213	0.39877	0.068305			0.963967	0.02	48.1984		1.07424	0.05	21.4848		0.85683	0.02
	0	0	0	0	0.4375	617.971	0	0						554.849	0.501673	0.435029	0.663816	0.533506	0.0960761				685.142	0.59938	0.324023	0.58483	0.502744	0.126515				175.607	0.366163	0.484874	0.523144	0.458061	0.0668331
	0	0	0	0	0	0							.25x	236.849	0.243178	0.180975	0.38125	0.268468	0.0836948			.25x	232.021	0.221495	0.0468504	0.216978	0.161774	0.0812845			.25x	76.243	0.220867	0.356996	0.380809	0.319557	0.0704588			0.574929	0.01	57.4929		0.330853	0.025	13.2341		0.643057	0.01
	0	0	0	0										282.435	0.280234	0.217394	0.421757	0.306462	0.0854671				241.728	0.229591	0.0527881	0.224858	0.169079	0.0822527				79.071	0.225002	0.360636	0.38486	0.323499	0.0703468
	Trendline	(-81.184)/1012.6	Trendline	(-10.323)/1251.7	0	(-155.43)/1634.8	0	(+201.15)/777.02
	0	0	0	0	0	0									1.5 kb Titer	1.0 kb Titer	All Titers																1.0 kb Titer	1.5 kb Titer	All Titers	Mean mass (ng)	S.D
1.0 kb	3.75	3676.18	0	0	6	0	3	1912.51			1.0 kb	0.2 LA	1x	3757.48	2.99365		3.50959	3.25162	0.257967											0.2 LA	1x	3748.48	Not in range	5.08304	5.64114	5.36209	0.279046		1.0 kb	3.25162	0.04	81.2905						5.36209	0.05
	1.875	2407.87	1.875	2190.87	3	3530.87	1.5	784.971					.5x	1471.82	1.16761	1.38253	1.47861	1.34292	0.130019												.5x	2228.99	Not in range	3.12751	3.46453	3.29602	0.16851			1.34292	0.02	67.1459						3.29602	0.025
	0.9375	1176.51	0.9375	651.092	1.5	1657.34	0.75	225.556					.25x	812.406	0.640795	0.812792	0.892675	0.782087	0.105097												.25x	786.749	1.38329	1.27139	1.39858	1.35109	0.0566971			0.782087	0.01	78.2087						1.35109	0.0125
	0.46875	512.385	0.46875	415.971	0.75	863.92	0.375	127.435				0.4 LA	1x	2018.53	1.91324	1.88361	1.86091	1.88592	0.0214238											0.4 LA	1x	731.456	1.29831	1.20023	1.31938	1.27264	0.0519159			1.88592	0.05	37.7184						1.27264	0.05
	0.234375	299.971	0.234375	169.435	0.375	502.092	0.1875	51.657					.5x	814.991	0.724676	0.680671	0.676912	0.694086	0.0216847												.5x	224.092	0.518531	0.547273	0.592597	0.5528	0.030489			0.694086	0.025	27.7634						0.5528	0.025
	0	0	0	0	0.1875	153.435							.25x	345.627	0.261152	0.211541	0.215167	0.229287	0.022581												.25x	115.314	0.351347	0.407279	0.436777	0.398468	0.0354288			0.229287	0.0125	18.3429						0.398468	0.0125
	0	0	0	0	0	0																		2.0 kb Titer	1.5 kb Titer	All Titers							2.0 kb Titer	1.5 kb Titer	All Titers	Mean mass (ng)	S.D							1.30634	0.05	26.1269		0.869867	0.05
	0	0	0	0																	0.8 LA	1x	1753.06	1.48998	0.977264	1.45179	1.30634	0.233217		0.8 LA	1x	471.042	0.798168	0.86509	0.946343	0.869867	0.0605865							0.508118	0.025	20.3247		0.469957	0.025
	Trendline	(-133.98)/1000.5	Trendline	(+128.32)/1157.4	0	(+16.621)/1174.2		(+113.29)/650.65														.5x	692.284	0.605336	0.328391	0.590628	0.508118	0.127228			.5x	184.142	0.378644	0.495859	0.53537	0.469957	0.066553							0.172895	0.0125	13.8316		0.388366	0.0125
	0		0	0	0	0																.25x	246.799	0.23382	0.05589	0.228975	0.172895	0.0827585			.25x	125.607	0.29305	0.420526	0.451521	0.388366	0.068576
0			0	0	6	0
			1.875	2040.46	3	4317.87									1.0 kb Titer	0.85 kb Titer	All Titers							1.0 kb Titer	0.85 kb Titer	All Titers
			0.9375	588.385	1.5	2021.34					0.6 kb	0.2 LA	1x	6072.62	Not in range	Not in range	Not in range				0.2 LA	1x	2748.77	2.35513	1.97024	2.26013	2.11518	0.144941											0.6 kb	0	0.04			2.11518	0.0125	169.215
			0.46875	392.556	0.75	712.092							.5x	2014.18	1.85114	1.98796	1.96054	1.93321	0.0591069			.5x	1086.82	0.939739	0.823041	0.910921	0.866981	0.0439396												1.93321	0.02	96.6606		0.866981	0.00625	138.717
			0.234375	205.678	0.375	516.092							.25x	1153.53	1.10752	1.18006	1.19579	1.16112	0.0384406			.25x	323.92	0.29002	0.296431	0.291583	0.294007	0.00242412												1.16112	0.01	116.112		0.294007	0.003125	94.0823
			0	0	0.1875	220.263						0.4 LA	1x	6951.86	Not in range	Not in range	6.34803	6.34803	0		0.4 LA	1x	4760.55	Not in range	Not in range	Not in range														6.34803	0.04	158.701		0	0.0125
			0	0	0	0							.5x	2739.84	2.47811	2.66914	2.60534	2.58419	0.079408			.5x	1879.48	1.6148	1.37019	1.55442	1.4623	0.0921118												2.58419	0.02	129.21		1.4623	0.00625	233.969
			0	0									.25x	1352.48	1.27942	1.36681	1.37257	1.3396	0.0426202			.25x	592.284	0.51857	0.481676	0.509446	0.495561	0.0138852												1.3396	0.01	133.96		0.495561	0.003125	158.58
			Trendline	(+103.59)1065.3	0	(+105.52)/1448.7																																						1.34012	0.0125	107.21
			0	0	0	0																		1.0 kb Titer	1.5 kb Titer	All Titers																		0.562502	0.00625	90.0004
0			0	0	6	0															0.8 LA	1x	1790.06	1.53865	0.999897	1.48183	1.34012	0.241693																0.17129	0.003125	54.8127
			0	0	3	0																.5x	764.698	0.665405	0.372687	0.649415	0.562502	0.134379
			0	0	1.5	1584.63																.25x	248.849	0.226086	0.057144	0.230639	0.17129	0.0807345												Dilution Factors (colored D.F is used)
			0	0	0.75	617.385																																		Probes	Starting volume (ul)	D.F 1	D.F 2	D.F 3	D.F 4
			0	0	0.375	331.263																																		All	1	0.1	0.05	0.025	0.0125
			0	0	0.1875	170.849																																		All	1	0.1	0.04	0.02	0.01
			0	0	0	0																																		All 0.6 kb	1	0.1	0.025	0.0125	0.00625	0.003125
			0	0																																				All 1.0 kb	1	0.1	0.05	0.025	0.0125
			0	0	0	(+49.242)/1049																																		2.0 kb 0.2 LA	1	0.1	0.04	0.02	0.01
			0	0																																				2.0 kb 0.8 LA	1	0.1	0.05	0.025
All Titers		(-126.91)/1016.5	0	(+192.21)/1125.4	0	(+35.252)/1231.8		(+189.6)/698.1																																1.0 kb	1	0.1	0.05	0.025	0.0125
																																								2.0 kb	1	0.1	0.04	0.02	0.01
[truncated: 8 more columns]

## Sheet: DNA Ladder Dilutions
1kb Plus DNA Ladder
	Total DNA
Ladder Size	500	250	125	62.5	31.25	15.625	7.8125	3.90625
2000	20	10	5	2.5	1.25	0.625	0.3125	0.15625
1500	70	35	17.5	8.75	4.375	2.1875	1.09375	0.546875
1000	30	15	7.5	3.75	1.875	0.9375	0.46875	0.234375
850	30	15	7.5	3.75	1.875	0.9375	0.46875	0.234375
650	30	15	7.5	3.75	1.875	0.9375	0.46875	0.234375
500	30	15	7.5	3.75	1.875	0.9375	0.46875	0.234375
400	30	15	7.5	3.75	1.875	0.9375	0.46875	0.234375
300	30	15	7.5	3.75	1.875	0.9375	0.46875	0.234375
200	30	15	7.5	3.75	1.875	0.9375	0.46875	0.234375
100	40	20	10	5	2.5	1.25	0.625	0.3125
	Total DNA
Ladder Size	250	50	25	12.5		40	20	10
2000	10	2	1	0.5		1.6	0.8	0.4
1500	35	7	3.5	1.75		5.6	2.8	1.4
1000	15	3	1.5	0.75		2.4	1.2	0.6
850	15	3	1.5	0.75		2.4	1.2	0.6
650	15	3	1.5	0.75		2.4	1.2	0.6
500	15	3	1.5	0.75		2.4	1.2	0.6
400	15	3	1.5	0.75		2.4	1.2	0.6
300	15	3	1.5	0.75		2.4	1.2	0.6
200	15	3	1.5	0.75		2.4	1.2	0.6
100	20	4	2	1		3.2	1.6	0.8
Ladder Size	500	100	50	25	12.5	6.25	3.125
2000	20	4	2	1	0.5	0.25	0.125
1500	70	14	7	3.5	1.75	0.875	0.4375
1000	30	6	3	1.5	0.75	0.375	0.1875
850	30	6	3	1.5	0.75	0.375	0.1875
650	30	6	3	1.5	0.75	0.375	0.1875
500	30	6	3	1.5	0.75	0.375	0.1875
400	30	6	3	1.5	0.75	0.375	0.1875
300	30	6	3	1.5	0.75	0.375	0.1875
200	30	6	3	1.5	0.75	0.375	0.1875
100	40	8	4	2	1	0.5	0.25
